# Supplementary material for: Crystal structures of [Mn(bdc)(Hspar)2(H2O)0.25]·2H2O containing MnO6+1 capped trigonal prisms and [Cu(Hspar)2](bdc)·2H2O containing CuO4 squares (Hspar = sparfloxacin and bdc = benzene-1,4-di­carboxyl­ate)
Source: Acta Crystallogr E Crystallogr Commun. 2016 Jan 1;72(Pt 1):96–101. doi: 10.1107/S205698901502424X (PMC4704758; doi:10.1107/S205698901502424X)
Supplement: Supplementary file 1 [file e-72-00096-sup1.cif]

##############################################################################
#                                                                            #
# This CIF contains the data in a paper accepted for publication in          #
# Acta Crystallographica Section E. It conforms to the requirements of       #
# Notes for Authors for Acta Crystallographica Section E, and has been       #
# peer reviewed under the auspices of the IUCr Commission on Journals.       #
#                                                                            #
# Full details of the Crystallographic Information File format               #
# are given in the paper "The Crystallographic Information File (CIF):       #
# a New Standard Archive File for Crystallography" by S. R. Hall, F. H.      #
# Allen and I. D. Brown [Acta Cryst. (1991), A47, 655-685].                  #
#                                                                            #
# The current version of the core CIF dictionary is obtainable from          #
# ftp://ftp.iucr.org/pub/cif_core.dic.                                       #
#                                                                            #
# Software is freely available for graphical display of the structure(s)     #
# in this CIF. For information consult the CIF software page                 #
# http://www.iucr.org/resources/cif/software.                                #
#                                                                            #
# This file may be used for bona fide research purposes within the           #
# scientific community so long as proper attribution is given to the journal # 
# article from which it was obtained.                                        #
#                                                                            #
##############################################################################
data_I
_audit_creation_method     SHELXL97
_chemical_name_systematic
;\
0.25-Aqua(benzene-1,4-dicarboxylato-\k^2^<i>O</i>,<i>O</i>')\
bis(sparfloxacin-\k^2^<i>O</i>,<i>O</i>')manganese(II) dihydrate
;
_chemical_name_common     ?
_chemical_formula_moiety     'C46 H48.50 F4 Mn N8 O10.25, 2(H2 O)'
_chemical_formula_sum     'C46 H52.50 F4 Mn N8 O12.25'
_chemical_formula_iupac
                         '[Mn (C8 H4 O4) (C19 H22 F2 N4 O3)2 (H2 O)0.25], 2H2 O'
_chemical_formula_weight     1044.40
_chemical_melting_point     ?
_symmetry_cell_setting     monoclinic
_symmetry_space_group_name_H-M     'P 21/n'
loop_
    _symmetry_equiv_pos_as_xyz
    'x, y, z'
    '-x+1/2, y+1/2, -z+1/2'
    '-x, -y, -z'
    'x-1/2, -y-1/2, z-1/2'
_cell_length_a     13.1128(7)
_cell_length_b     20.8621(12)
_cell_length_c     17.6284(10)
_cell_angle_alpha     90.00
_cell_angle_beta     106.7250(10)
_cell_angle_gamma     90.00
_cell_volume     4618.4(4)
_cell_formula_units_Z     4
_cell_measurement_reflns_used     3519
_cell_measurement_theta_min     2.41
_cell_measurement_theta_max     20.83
_cell_measurement_temperature     296(2)
_exptl_crystal_description     prism
_exptl_crystal_colour     colourless
_exptl_crystal_size_max     0.20
_exptl_crystal_size_mid     0.18
_exptl_crystal_size_min     0.15
_exptl_crystal_density_diffrn     1.502
_exptl_crystal_density_meas     ?
_exptl_crystal_density_method     'not measured'
_exptl_crystal_F_000     2174
_exptl_absorpt_coefficient_mu     0.376
_exptl_absorpt_correction_type     multi-scan
_exptl_absorpt_process_details
;
(SADABS; Bruker, 2004)
;
_exptl_absorpt_correction_T_min     0.9286
_exptl_absorpt_correction_T_max     0.9457
_exptl_special_details     ?
_diffrn_ambient_temperature     296(2)
_diffrn_radiation_type     MoK\a
_diffrn_radiation_wavelength     0.71073
_diffrn_radiation_source     'fine-focus sealed tube'
_diffrn_radiation_monochromator     graphite
_diffrn_measurement_device_type     'Bruker SMART CCD'
_diffrn_measurement_method     \w
_diffrn_detector_area_resol_mean     ?
_diffrn_reflns_number     43573
_diffrn_reflns_av_R_equivalents     0.0816
_diffrn_reflns_av_sigmaI/netI     0.0776
_diffrn_reflns_theta_min     1.89
_diffrn_reflns_theta_max     27.52
_diffrn_reflns_theta_full     27.52
_diffrn_measured_fraction_theta_max     0.998
_diffrn_measured_fraction_theta_full     0.998
_diffrn_reflns_limit_h_min     -16
_diffrn_reflns_limit_h_max     17
_diffrn_reflns_limit_k_min     -27
_diffrn_reflns_limit_k_max     26
_diffrn_reflns_limit_l_min     -22
_diffrn_reflns_limit_l_max     22
_diffrn_standards_number     ?
_diffrn_standards_interval_count     ?
_diffrn_standards_interval_time     ?
_diffrn_standards_decay_%     0
_refine_special_details
;
 Refinement of F^2^ against ALL reflections.  The weighted R-factor wR and
 goodness of fit S are based on F^2^, conventional R-factors R are based
 on F, with F set to zero for negative F^2^. The threshold expression of
 F^2^ > 2sigma(F^2^) is used only for calculating R-factors(gt) etc. and is
 not relevant to the choice of reflections for refinement.  R-factors based
 on F^2^ are statistically about twice as large as those based on F, and R-
 factors based on ALL data will be even larger.
;
_reflns_number_total     10603
_reflns_number_gt     5832
_reflns_threshold_expression     I>2\s(I)
_refine_ls_structure_factor_coef     Fsqd
_refine_ls_matrix_type     full
_refine_ls_R_factor_all     0.1223
_refine_ls_R_factor_gt     0.0592
_refine_ls_wR_factor_gt     0.1284
_refine_ls_wR_factor_ref     0.1548
_refine_ls_goodness_of_fit_ref     1.038
_refine_ls_restrained_S_all     1.038
_refine_ls_number_reflns     10603
_refine_ls_number_parameters     648
_refine_ls_number_restraints     0
_refine_ls_hydrogen_treatment     constr
_refine_ls_weighting_scheme     calc
_refine_ls_weighting_details
         'calc w=1/[\s^2^(Fo^2^)+(0.0624P)^2^+0.3922P] where P=(Fo^2^+2Fc^2^)/3'
_atom_sites_solution_hydrogens     geom
_atom_sites_solution_primary     direct
_atom_sites_solution_secondary     difmap
_refine_ls_shift/su_max     0.001
_refine_ls_shift/su_mean     0.000
_refine_diff_density_max     0.594
_refine_diff_density_min     -0.340
_refine_ls_extinction_method     none
_refine_ls_extinction_coef     ?
loop_
    _atom_type_symbol
    _atom_type_description
    _atom_type_scat_dispersion_real
    _atom_type_scat_dispersion_imag
    _atom_type_scat_source
    'C' 'C' 0.0033 0.0016
                         'International Tables Vol C Tables 4.2.6.8 and 6.1.1.4'
    'H' 'H' 0.0000 0.0000
                         'International Tables Vol C Tables 4.2.6.8 and 6.1.1.4'
    'N' 'N' 0.0061 0.0033
                         'International Tables Vol C Tables 4.2.6.8 and 6.1.1.4'
    'O' 'O' 0.0106 0.0060
                         'International Tables Vol C Tables 4.2.6.8 and 6.1.1.4'
    'F' 'F' 0.0171 0.0103
                         'International Tables Vol C Tables 4.2.6.8 and 6.1.1.4'
    'Mn' 'Mn' 0.3368 0.7283
                         'International Tables Vol C Tables 4.2.6.8 and 6.1.1.4'
_computing_data_collection
;
SMART (Bruker, 2004)
;
_computing_cell_refinement
;
SAINT (Bruker, 2004)
;
_computing_data_reduction
;
SAINT (Bruker, 2004)
;
_computing_structure_solution
;
SHELXS97 (Sheldrick, 2008)
;
_computing_structure_refinement
;
SHELXL97 (Sheldrick, 2008)
;
_computing_molecular_graphics
;
ORTEP-3 for Windows (Farrugia, 2012)
;
_computing_publication_material
;
SHELXL97 (Sheldrick, 2008) and publCIF (Westrip, 2010)
;
loop_
    _atom_site_type_symbol
    _atom_site_label
    _atom_site_fract_x
    _atom_site_fract_y
    _atom_site_fract_z
    _atom_site_U_iso_or_equiv
    _atom_site_adp_type
    _atom_site_calc_flag
    _atom_site_refinement_flags
    _atom_site_occupancy
    _atom_site_symmetry_multiplicity
    _atom_site_disorder_assembly
    _atom_site_disorder_group
    Mn Mn1 0.24557(4) 0.50546(2) -0.08355(3) 0.03353(14) Uani d . 1 1 . .
    C C1 0.3662(3) 0.37777(17) -0.0926(2) 0.0436(8) Uani d . 1 1 . .
    C C2 0.3073(2) 0.34168(14) -0.04545(17) 0.0343(7) Uani d . 1 1 . .
    C C3 0.2279(2) 0.36801(15) -0.01256(16) 0.0328(7) Uani d . 1 1 . .
    C C4 0.1766(2) 0.32345(14) 0.02819(17) 0.0341(7) Uani d . 1 1 . .
    C C5 0.0966(2) 0.34353(16) 0.06350(18) 0.0388(8) Uani d . 1 1 . .
    C C6 0.0445(3) 0.29665(18) 0.0930(2) 0.0488(9) Uani d . 1 1 . .
    C C7 0.0655(3) 0.23150(18) 0.0926(2) 0.0530(10) Uani d . 1 1 . .
    C C8 0.1433(3) 0.21331(16) 0.0586(2) 0.0497(9) Uani d . 1 1 . .
    C C9 0.2041(2) 0.25707(15) 0.03201(18) 0.0380(8) Uani d . 1 1 . .
    C C10 0.3369(2) 0.27935(15) -0.02990(18) 0.0391(8) Uani d . 1 1 . .
    H H10 0.3935 0.2647 -0.0470 0.047 Uiso calc R 1 1 . .
    C C11 0.3414(3) 0.17419(15) 0.0295(2) 0.0467(9) Uani d . 1 1 . .
    H H11 0.3110 0.1386 -0.0061 0.056 Uiso calc R 1 1 . .
    C C12 0.3858(3) 0.15806(17) 0.1143(2) 0.0547(10) Uani d . 1 1 . .
    H H12A 0.3813 0.1138 0.1299 0.066 Uiso calc R 1 1 . .
    H H12B 0.3788 0.1896 0.1529 0.066 Uiso calc R 1 1 . .
    C C13 0.4591(3) 0.17312(19) 0.0659(2) 0.0644(11) Uani d . 1 1 . .
    H H13A 0.4988 0.1380 0.0520 0.077 Uiso calc R 1 1 . .
    H H13B 0.4963 0.2139 0.0750 0.077 Uiso calc R 1 1 . .
    C C14 -0.0986(3) 0.1819(2) 0.1131(2) 0.0652(11) Uani d . 1 1 . .
    H H14A -0.1236 0.1457 0.0781 0.078 Uiso calc R 1 1 . .
    H H14B -0.1331 0.2202 0.0867 0.078 Uiso calc R 1 1 . .
    C C15 -0.1268(3) 0.1725(2) 0.1865(2) 0.0589(10) Uani d . 1 1 . .
    H H15 -0.1085 0.2120 0.2175 0.071 Uiso calc R 1 1 . .
    C C16 0.0533(3) 0.12232(19) 0.2441(2) 0.0574(10) Uani d . 1 1 . .
    H H16 0.0815 0.1602 0.2763 0.069 Uiso calc R 1 1 . .
    C C17 0.0725(3) 0.1306(2) 0.1677(3) 0.0833(15) Uani d . 1 1 . .
    H H17A 0.0476 0.0932 0.1349 0.100 Uiso calc R 1 1 . .
    H H17B 0.1483 0.1353 0.1747 0.100 Uiso calc R 1 1 . .
    C C18 -0.2450(3) 0.1593(2) 0.1752(3) 0.0715(12) Uani d . 1 1 . .
    H H18A -0.2859 0.1964 0.1527 0.107 Uiso calc R 1 1 . .
    H H18B -0.2560 0.1499 0.2256 0.107 Uiso calc R 1 1 . .
    H H18C -0.2673 0.1234 0.1403 0.107 Uiso calc R 1 1 . .
    C C19 0.1081(3) 0.06386(17) 0.2888(2) 0.0610(11) Uani d . 1 1 . .
    H H19A 0.0833 0.0261 0.2579 0.091 Uiso calc R 1 1 . .
    H H19B 0.0922 0.0607 0.3385 0.091 Uiso calc R 1 1 . .
    H H19C 0.1837 0.0678 0.2982 0.091 Uiso calc R 1 1 . .
    N N1 0.0748(2) 0.40641(14) 0.07178(16) 0.0518(8) Uani d . 1 1 . .
    H H1A 0.0284 0.4170 0.0955 0.062 Uiso calc R 1 1 . .
    H H1B 0.1074 0.4356 0.0533 0.062 Uiso calc R 1 1 . .
    N N2 0.2918(2) 0.23737(12) 0.00780(15) 0.0383(6) Uani d . 1 1 . .
    N N3 0.0158(2) 0.18803(16) 0.1292(2) 0.0799(12) Uani d . 1 1 . .
    N N4 -0.0632(2) 0.11872(13) 0.23537(16) 0.0450(7) Uani d . 1 1 . .
    H H4A -0.0731 0.1195 0.2838 0.054 Uiso calc R 1 1 . .
    H H4B -0.0884 0.0811 0.2126 0.054 Uiso calc R 1 1 . .
    O O1 0.4253(2) 0.34607(12) -0.12306(16) 0.0638(7) Uani d . 1 1 . .
    O O2 0.3552(2) 0.43743(11) -0.10042(16) 0.0626(7) Uani d . 1 1 . .
    O O3 0.20213(16) 0.42675(10) -0.01847(12) 0.0388(5) Uani d . 1 1 . .
    F F1 -0.02880(15) 0.31754(10) 0.12892(12) 0.0642(6) Uani d . 1 1 . .
    F F2 0.15513(17) 0.14946(10) 0.04660(15) 0.0718(7) Uani d . 1 1 . .
    C C20 0.3488(3) 0.64075(16) -0.07543(19) 0.0410(8) Uani d . 1 1 . .
    C C21 0.3025(2) 0.66361(14) -0.01229(17) 0.0327(7) Uani d . 1 1 . .
    C C22 0.2345(2) 0.62688(14) 0.02221(16) 0.0304(7) Uani d . 1 1 . .
    C C23 0.1873(2) 0.66087(14) 0.07591(16) 0.0306(7) Uani d . 1 1 . .
    C C24 0.1099(2) 0.63154(14) 0.10809(17) 0.0330(7) Uani d . 1 1 . .
    C C25 0.0609(2) 0.66937(16) 0.15148(19) 0.0391(8) Uani d . 1 1 . .
    C C26 0.0803(2) 0.73363(16) 0.1662(2) 0.0418(8) Uani d . 1 1 . .
    C C27 0.1566(3) 0.76117(15) 0.1359(2) 0.0421(8) Uani d . 1 1 . .
    C C28 0.2130(2) 0.72662(15) 0.09484(18) 0.0340(7) Uani d . 1 1 . .
    C C29 0.3311(2) 0.72359(15) 0.01592(18) 0.0366(7) Uani d . 1 1 . .
    H H29 0.3808 0.7449 -0.0033 0.044 Uiso calc R 1 1 . .
    C C30 0.3460(3) 0.81431(15) 0.1034(2) 0.0458(9) Uani d . 1 1 . .
    H H30 0.3127 0.8543 0.0793 0.055 Uiso calc R 1 1 . .
    C C31 0.3993(3) 0.81582(18) 0.1898(2) 0.0588(10) Uani d . 1 1 . .
    H H31A 0.3964 0.7774 0.2201 0.071 Uiso calc R 1 1 . .
    H H31B 0.3976 0.8557 0.2177 0.071 Uiso calc R 1 1 . .
    C C32 0.4648(3) 0.81376(19) 0.1328(3) 0.0674(12) Uani d . 1 1 . .
    H H32A 0.5023 0.8524 0.1261 0.081 Uiso calc R 1 1 . .
    H H32B 0.5012 0.7740 0.1285 0.081 Uiso calc R 1 1 . .
    C C33 -0.0843(2) 0.76537(17) 0.2025(2) 0.0481(9) Uani d . 1 1 . .
    H H33A -0.0922 0.7443 0.2495 0.058 Uiso calc R 1 1 . .
    H H33B -0.1194 0.7394 0.1568 0.058 Uiso calc R 1 1 . .
    C C34 -0.1347(2) 0.83148(17) 0.19441(19) 0.0437(8) Uani d . 1 1 . .
    H H34 -0.1318 0.8506 0.1443 0.052 Uiso calc R 1 1 . .
    C C35 0.0423(2) 0.87778(15) 0.27129(18) 0.0380(8) Uani d . 1 1 . .
    H H35 0.0548 0.9011 0.2266 0.046 Uiso calc R 1 1 . .
    C C36 0.0863(2) 0.81119(15) 0.2745(2) 0.0439(8) Uani d . 1 1 . .
    H H36A 0.1603 0.8135 0.2747 0.053 Uiso calc R 1 1 . .
    H H36B 0.0840 0.7909 0.3235 0.053 Uiso calc R 1 1 . .
    C C37 -0.2504(3) 0.8294(2) 0.1959(2) 0.0652(11) Uani d . 1 1 . .
    H H37A -0.2536 0.8123 0.2457 0.098 Uiso calc R 1 1 . .
    H H37B -0.2908 0.8025 0.1537 0.098 Uiso calc R 1 1 . .
    H H37C -0.2794 0.8719 0.1892 0.098 Uiso calc R 1 1 . .
    C C38 0.0920(3) 0.91361(16) 0.3473(2) 0.0535(10) Uani d . 1 1 . .
    H H38A 0.0518 0.9518 0.3487 0.080 Uiso calc R 1 1 . .
    H H38B 0.1639 0.9250 0.3500 0.080 Uiso calc R 1 1 . .
    H H38C 0.0921 0.8868 0.3916 0.080 Uiso calc R 1 1 . .
    N N5 0.0885(2) 0.56800(12) 0.10051(15) 0.0446(7) Uani d . 1 1 . .
    H H5A 0.0444 0.5513 0.1227 0.053 Uiso calc R 1 1 . .
    H H5B 0.1189 0.5444 0.0735 0.053 Uiso calc R 1 1 . .
    N N6 0.2939(2) 0.75471(11) 0.06912(15) 0.0360(6) Uani d . 1 1 . .
    N N7 0.0278(2) 0.77193(14) 0.20811(18) 0.0532(8) Uani d . 1 1 . .
    N N8 -0.07495(19) 0.87282(12) 0.26085(14) 0.0377(6) Uani d . 1 1 . .
    H H8A -0.0846 0.8576 0.3060 0.045 Uiso calc R 1 1 . .
    H H8B -0.1030 0.9125 0.2533 0.045 Uiso calc R 1 1 . .
    O O4 0.4009(2) 0.68048(11) -0.10270(14) 0.0559(7) Uani d . 1 1 . .
    O O5 0.3336(2) 0.58419(12) -0.10073(15) 0.0627(8) Uani d . 1 1 . .
    O O6 0.21452(16) 0.56810(10) 0.00687(12) 0.0382(5) Uani d . 1 1 . .
    F F3 -0.00977(15) 0.63937(9) 0.18330(11) 0.0524(5) Uani d . 1 1 . .
    F F4 0.16868(16) 0.82596(9) 0.14286(13) 0.0595(6) Uani d . 1 1 . .
    C C39 -0.0089(2) 0.50896(15) -0.28773(18) 0.0386(8) Uani d . 1 1 . .
    C C40 -0.1129(3) 0.51354(16) -0.28443(19) 0.0417(8) Uani d . 1 1 . .
    H H40 -0.1266 0.5163 -0.2356 0.050 Uiso calc R 1 1 . .
    C C41 -0.1973(3) 0.51408(16) -0.35408(19) 0.0433(8) Uani d . 1 1 . .
    H H41 -0.2669 0.5175 -0.3513 0.052 Uiso calc R 1 1 . .
    C C42 -0.1783(3) 0.50961(15) -0.42676(18) 0.0396(8) Uani d . 1 1 . .
    C C43 -0.0744(3) 0.50486(19) -0.4288(2) 0.0557(10) Uani d . 1 1 . .
    H H43 -0.0608 0.5012 -0.4776 0.067 Uiso calc R 1 1 . .
    C C44 0.0102(3) 0.50530(18) -0.3607(2) 0.0544(10) Uani d . 1 1 . .
    H H44 0.0797 0.5032 -0.3640 0.065 Uiso calc R 1 1 . .
    C C45 0.0824(3) 0.50855(15) -0.21292(19) 0.0383(8) Uani d . 1 1 . .
    C C46 -0.2660(3) 0.50852(18) -0.5041(2) 0.0501(9) Uani d . 1 1 . .
    O O7 0.17498(19) 0.50044(13) -0.21779(14) 0.0646(8) Uani d . 1 1 . .
    O O8 0.06601(16) 0.51510(10) -0.14685(12) 0.0407(5) Uani d . 1 1 . .
    O O9 -0.2441(2) 0.48093(17) -0.56076(15) 0.0837(10) Uani d . 1 1 . .
    O O10 -0.3529(2) 0.53337(14) -0.50676(15) 0.0693(8) Uani d . 1 1 . .
    O O11 0.65934(16) 0.49527(10) 0.28884(12) 0.0432(6) Uani d . 1 1 . .
    H H1W 0.6939 0.4892 0.3369 0.052 Uiso d R 1 1 . .
    H H2W 0.7131 0.4987 0.2717 0.052 Uiso d R 1 1 . .
    O O12 0.4787(2) 0.45928(17) 0.39436(16) 0.0930(10) Uani d . 1 1 . .
    H H3W 0.4443 0.4509 0.4274 0.112 Uiso d R 1 1 . .
    H H4W 0.5267 0.4809 0.4268 0.112 Uiso d R 1 1 . .
    O O13 0.4286(9) 0.5077(5) 0.0220(7) 0.076(3) Uiso d P 0.25 1 . .
    H H5W 0.4567 0.5407 0.0593 0.091 Uiso d PR 0.25 1 . .
    H H6W 0.5000 0.5000 0.0000 0.091 Uiso d SPR 0.50 2 . .
loop_
    _atom_site_aniso_label
    _atom_site_aniso_U_11
    _atom_site_aniso_U_22
    _atom_site_aniso_U_33
    _atom_site_aniso_U_12
    _atom_site_aniso_U_13
    _atom_site_aniso_U_23
    Mn1 0.0424(3) 0.0305(3) 0.0320(2) -0.0020(2) 0.0176(2) -0.0009(2)
    C1 0.046(2) 0.041(2) 0.049(2) 0.0027(16) 0.0222(16) 0.0071(17)
    C2 0.0387(18) 0.0330(18) 0.0333(17) -0.0017(14) 0.0137(14) 0.0015(13)
    C3 0.0371(17) 0.0343(18) 0.0263(15) -0.0020(14) 0.0081(13) 0.0003(13)
    C4 0.0339(17) 0.0375(18) 0.0317(16) 0.0003(14) 0.0106(13) 0.0061(13)
    C5 0.0384(19) 0.042(2) 0.0365(18) 0.0061(15) 0.0120(14) 0.0119(15)
    C6 0.039(2) 0.065(3) 0.049(2) 0.0115(18) 0.0243(16) 0.0196(18)
    C7 0.040(2) 0.058(2) 0.066(2) 0.0037(18) 0.0230(18) 0.025(2)
    C8 0.047(2) 0.036(2) 0.069(3) 0.0022(16) 0.0215(19) 0.0094(18)
    C9 0.0375(18) 0.0371(19) 0.0399(18) -0.0018(15) 0.0119(15) 0.0057(14)
    C10 0.0423(19) 0.041(2) 0.0382(18) -0.0003(15) 0.0189(15) 0.0016(15)
    C11 0.054(2) 0.0290(19) 0.060(2) 0.0003(16) 0.0196(18) 0.0022(16)
    C12 0.068(3) 0.038(2) 0.057(2) 0.0013(18) 0.017(2) 0.0057(17)
    C13 0.053(2) 0.049(2) 0.097(3) 0.0092(19) 0.029(2) 0.016(2)
    C14 0.049(2) 0.069(3) 0.084(3) 0.006(2) 0.029(2) 0.027(2)
    C15 0.046(2) 0.065(3) 0.074(3) 0.0120(19) 0.032(2) 0.018(2)
    C16 0.047(2) 0.058(3) 0.071(3) 0.0030(18) 0.0230(19) 0.018(2)
    C17 0.059(3) 0.086(3) 0.118(4) 0.025(2) 0.046(3) 0.062(3)
    C18 0.048(2) 0.081(3) 0.095(3) 0.006(2) 0.035(2) 0.024(3)
    C19 0.066(3) 0.047(2) 0.070(3) 0.0023(19) 0.019(2) 0.0178(19)
    N1 0.0566(19) 0.0507(19) 0.0611(19) 0.0077(15) 0.0377(15) 0.0062(15)
    N2 0.0419(16) 0.0286(15) 0.0485(16) 0.0008(12) 0.0195(13) 0.0028(12)
    N3 0.0408(19) 0.079(3) 0.131(3) 0.0176(17) 0.0425(19) 0.071(2)
    N4 0.0458(17) 0.0467(18) 0.0501(17) -0.0003(14) 0.0260(13) 0.0048(14)
    O1 0.0841(19) 0.0505(16) 0.0784(19) 0.0172(14) 0.0578(16) 0.0129(13)
    O2 0.0676(17) 0.0416(16) 0.100(2) 0.0070(13) 0.0576(16) 0.0205(14)
    O3 0.0457(13) 0.0321(13) 0.0436(13) 0.0036(10) 0.0209(10) 0.0044(10)
    F1 0.0519(13) 0.0850(16) 0.0689(14) 0.0212(11) 0.0385(11) 0.0319(12)
    F2 0.0669(15) 0.0401(13) 0.118(2) -0.0066(11) 0.0416(13) 0.0121(12)
    C20 0.052(2) 0.040(2) 0.0397(18) -0.0097(16) 0.0279(16) -0.0038(15)
    C21 0.0347(17) 0.0329(17) 0.0338(16) -0.0065(14) 0.0154(13) -0.0029(13)
    C22 0.0345(17) 0.0328(18) 0.0255(15) -0.0014(13) 0.0111(12) -0.0015(13)
    C23 0.0295(16) 0.0346(17) 0.0296(15) -0.0033(13) 0.0114(13) -0.0007(13)
    C24 0.0351(17) 0.0347(18) 0.0317(16) -0.0057(14) 0.0137(13) -0.0023(13)
    C25 0.0353(18) 0.046(2) 0.0446(19) -0.0070(15) 0.0252(15) -0.0051(15)
    C26 0.0342(18) 0.047(2) 0.051(2) 0.0016(15) 0.0229(15) -0.0113(16)
    C27 0.0406(19) 0.0324(19) 0.059(2) -0.0032(15) 0.0237(17) -0.0113(16)
    C28 0.0299(16) 0.0356(18) 0.0397(17) -0.0036(14) 0.0151(14) -0.0019(14)
    C29 0.0374(18) 0.0364(18) 0.0421(18) -0.0039(15) 0.0214(14) 0.0006(15)
    C30 0.051(2) 0.0261(18) 0.067(2) -0.0064(15) 0.0277(18) -0.0099(16)
    C31 0.065(3) 0.048(2) 0.063(3) -0.0039(19) 0.017(2) -0.0184(19)
    C32 0.048(2) 0.056(3) 0.105(3) -0.0159(19) 0.033(2) -0.031(2)
    C33 0.0345(19) 0.055(2) 0.060(2) -0.0084(16) 0.0215(16) -0.0211(18)
    C34 0.0398(19) 0.057(2) 0.0363(18) -0.0026(16) 0.0144(15) -0.0093(16)
    C35 0.0423(19) 0.0405(19) 0.0336(17) -0.0063(15) 0.0146(14) 0.0005(14)
    C36 0.0354(19) 0.048(2) 0.052(2) -0.0035(16) 0.0185(16) -0.0131(17)
    C37 0.042(2) 0.077(3) 0.080(3) -0.004(2) 0.0228(19) -0.028(2)
    C38 0.072(3) 0.037(2) 0.045(2) -0.0032(18) 0.0061(18) 0.0001(16)
    N5 0.0535(17) 0.0410(17) 0.0513(17) -0.0104(13) 0.0345(14) -0.0059(13)
    N6 0.0394(15) 0.0280(14) 0.0470(16) -0.0041(11) 0.0226(12) -0.0065(12)
    N7 0.0319(15) 0.064(2) 0.071(2) -0.0095(14) 0.0270(14) -0.0376(17)
    N8 0.0455(16) 0.0370(15) 0.0344(14) 0.0041(12) 0.0177(12) 0.0004(12)
    O4 0.0775(18) 0.0497(15) 0.0598(16) -0.0206(13) 0.0504(14) -0.0114(12)
    O5 0.091(2) 0.0476(16) 0.0744(18) -0.0278(14) 0.0633(16) -0.0244(13)
    O6 0.0501(13) 0.0321(13) 0.0400(12) -0.0090(10) 0.0251(10) -0.0071(10)
    F3 0.0562(12) 0.0552(13) 0.0614(13) -0.0126(10) 0.0417(10) -0.0118(10)
    F4 0.0617(13) 0.0364(12) 0.0949(16) -0.0015(10) 0.0457(12) -0.0127(11)
    C39 0.0347(18) 0.044(2) 0.0374(17) -0.0039(15) 0.0105(14) 0.0026(15)
    C40 0.0397(19) 0.053(2) 0.0344(17) 0.0005(16) 0.0143(14) 0.0001(15)
    C41 0.0341(18) 0.055(2) 0.0433(19) -0.0001(15) 0.0145(15) -0.0023(16)
    C42 0.0400(19) 0.043(2) 0.0354(17) -0.0008(15) 0.0105(14) 0.0024(14)
    C43 0.048(2) 0.094(3) 0.0303(18) -0.006(2) 0.0192(15) -0.0058(18)
    C44 0.0374(19) 0.088(3) 0.041(2) -0.0055(19) 0.0171(16) 0.0001(19)
    C45 0.0412(19) 0.0384(19) 0.0376(18) -0.0061(15) 0.0152(15) -0.0006(14)
    C46 0.049(2) 0.063(3) 0.0366(19) -0.0037(19) 0.0100(16) 0.0060(17)
    O7 0.0348(14) 0.119(2) 0.0441(14) 0.0013(14) 0.0173(11) -0.0041(14)
    O8 0.0404(13) 0.0515(14) 0.0339(12) -0.0040(10) 0.0163(10) -0.0003(10)
    O9 0.0639(19) 0.145(3) 0.0373(15) 0.0127(18) 0.0075(13) -0.0132(17)
    O10 0.0480(17) 0.096(2) 0.0560(16) 0.0152(16) 0.0026(13) -0.0057(15)
    O11 0.0371(12) 0.0573(15) 0.0366(12) -0.0025(11) 0.0128(10) 0.0039(10)
    O12 0.076(2) 0.146(3) 0.0573(18) -0.027(2) 0.0191(15) -0.0331(19)
_geom_special_details
;
 All esds (except the esd in the dihedral angle between two l.s. planes)
 are estimated using the full covariance matrix.  The cell esds are taken
 into account individually in the estimation of esds in distances, angles
 and torsion angles; correlations between esds in cell parameters are only
 used when they are defined by crystal symmetry.  An approximate (isotropic)
 treatment of cell esds is used for estimating esds involving l.s. planes.
;
loop_
    _geom_bond_atom_site_label_1
    _geom_bond_atom_site_label_2
    _geom_bond_site_symmetry_2
    _geom_bond_distance
    _geom_bond_publ_flag
    Mn1 O5 . 2.079(2) y
    Mn1 O2 . 2.102(2) y
    Mn1 O3 . 2.171(2) y
    Mn1 O6 . 2.188(2) y
    Mn1 O7 . 2.282(2) y
    Mn1 O8 . 2.306(2) y
    Mn1 O13 . 2.580(12) y
    C1 O1 . 1.251(4) y
    C1 O2 . 1.256(4) y
    C1 C2 . 1.491(4) ?
    C2 C10 . 1.362(4) ?
    C2 C3 . 1.439(4) ?
    C3 O3 . 1.267(3) ?
    C3 C4 . 1.452(4) ?
    C4 C9 . 1.428(4) ?
    C4 C5 . 1.429(4) ?
    C5 N1 . 1.359(4) ?
    C5 C6 . 1.377(4) ?
    C6 F1 . 1.367(4) ?
    C6 C7 . 1.387(5) ?
    C7 C8 . 1.377(5) ?
    C7 N3 . 1.381(4) ?
    C8 F2 . 1.364(4) ?
    C8 C9 . 1.380(4) ?
    C9 N2 . 1.398(4) ?
    C10 N2 . 1.336(4) ?
    C10 H10 . 0.9300 ?
    C11 N2 . 1.471(4) ?
    C11 C12 . 1.478(5) ?
    C11 C13 . 1.491(5) ?
    C11 H11 . 0.9800 ?
    C12 C13 . 1.491(5) ?
    C12 H12A . 0.9700 ?
    C12 H12B . 0.9700 ?
    C13 H13A . 0.9700 ?
    C13 H13B . 0.9700 ?
    C14 N3 . 1.450(4) ?
    C14 C15 . 1.457(5) ?
    C14 H14A . 0.9700 ?
    C14 H14B . 0.9700 ?
    C15 N4 . 1.511(4) ?
    C15 C18 . 1.530(5) ?
    C15 H15 . 0.9800 ?
    C16 C17 . 1.450(5) ?
    C16 N4 . 1.493(4) ?
    C16 C19 . 1.516(5) ?
    C16 H16 . 0.9800 ?
    C17 N3 . 1.470(4) ?
    C17 H17A . 0.9700 ?
    C17 H17B . 0.9700 ?
    C18 H18A . 0.9600 ?
    C18 H18B . 0.9600 ?
    C18 H18C . 0.9600 ?
    C19 H19A . 0.9600 ?
    C19 H19B . 0.9600 ?
    C19 H19C . 0.9600 ?
    N1 H1A . 0.8600 ?
    N1 H1B . 0.8600 ?
    N4 H4A . 0.9000 ?
    N4 H4B . 0.9000 ?
    C20 O4 . 1.254(4) y
    C20 O5 . 1.257(4) y
    C20 C21 . 1.492(4) ?
    C21 C29 . 1.359(4) ?
    C21 C22 . 1.436(4) ?
    C22 O6 . 1.267(3) ?
    C22 C23 . 1.457(4) ?
    C23 C28 . 1.429(4) ?
    C23 C24 . 1.434(4) ?
    C24 N5 . 1.354(4) ?
    C24 C25 . 1.380(4) ?
    C25 F3 . 1.365(3) ?
    C25 C26 . 1.375(4) ?
    C26 C27 . 1.386(4) ?
    C26 N7 . 1.398(4) ?
    C27 F4 . 1.362(3) ?
    C27 C28 . 1.378(4) ?
    C28 N6 . 1.397(4) ?
    C29 N6 . 1.343(4) ?
    C29 H29 . 0.9300 ?
    C30 N6 . 1.463(4) ?
    C30 C31 . 1.482(5) ?
    C30 C32 . 1.493(5) ?
    C30 H30 . 0.9800 ?
    C31 C32 . 1.498(5) ?
    C31 H31A . 0.9700 ?
    C31 H31B . 0.9700 ?
    C32 H32A . 0.9700 ?
    C32 H32B . 0.9700 ?
    C33 N7 . 1.450(4) ?
    C33 C34 . 1.519(5) ?
    C33 H33A . 0.9700 ?
    C33 H33B . 0.9700 ?
    C34 N8 . 1.484(4) ?
    C34 C37 . 1.524(4) ?
    C34 H34 . 0.9800 ?
    C35 N8 . 1.499(4) ?
    C35 C36 . 1.499(4) ?
    C35 C38 . 1.509(4) ?
    C35 H35 . 0.9800 ?
    C36 N7 . 1.453(4) ?
    C36 H36A . 0.9700 ?
    C36 H36B . 0.9700 ?
    C37 H37A . 0.9600 ?
    C37 H37B . 0.9600 ?
    C37 H37C . 0.9600 ?
    C38 H38A . 0.9600 ?
    C38 H38B . 0.9600 ?
    C38 H38C . 0.9600 ?
    N5 H5A . 0.8600 ?
    N5 H5B . 0.8600 ?
    N8 H8A . 0.9000 ?
    N8 H8B . 0.9000 ?
    C39 C44 . 1.382(4) ?
    C39 C40 . 1.385(4) ?
    C39 C45 . 1.505(4) ?
    C40 C41 . 1.397(4) ?
    C40 H40 . 0.9300 ?
    C41 C42 . 1.377(4) ?
    C41 H41 . 0.9300 ?
    C42 C43 . 1.376(5) ?
    C42 C46 . 1.510(4) ?
    C43 C44 . 1.380(5) ?
    C43 H43 . 0.9300 ?
    C44 H44 . 0.9300 ?
    C45 O8 . 1.251(4) y
    C45 O7 . 1.253(4) y
    C46 O10 . 1.241(4) y
    C46 O9 . 1.256(4) y
    O11 H1W . 0.8467 ?
    O11 H2W . 0.8454 ?
    O12 H3W . 0.8505 ?
    O12 H4W . 0.8491 ?
    O13 H5W . 0.9503 ?
    O13 H6W . 1.1238 ?
loop_
    _geom_angle_atom_site_label_1
    _geom_angle_atom_site_label_2
    _geom_angle_atom_site_label_3
    _geom_angle_site_symmetry_1
    _geom_angle_site_symmetry_3
    _geom_angle
    _geom_angle_publ_flag
    O5 Mn1 O2 . . 94.69(10) y
    O5 Mn1 O3 . . 156.29(10) y
    O2 Mn1 O3 . . 81.86(8) y
    O5 Mn1 O6 . . 82.05(8) y
    O2 Mn1 O6 . . 141.70(10) y
    O3 Mn1 O6 . . 86.26(8) y
    O5 Mn1 O7 . . 87.81(10) y
    O2 Mn1 O7 . . 84.96(10) y
    O3 Mn1 O7 . . 115.05(9) y
    O6 Mn1 O7 . . 132.68(9) y
    O5 Mn1 O8 . . 113.13(10) y
    O2 Mn1 O8 . . 129.45(10) y
    O3 Mn1 O8 . . 86.27(8) y
    O6 Mn1 O8 . . 85.54(8) y
    O7 Mn1 O8 . . 56.58(8) y
    O1 C1 O2 . . 122.8(3) ?
    O1 C1 C2 . . 117.1(3) ?
    O2 C1 C2 . . 120.0(3) ?
    C10 C2 C3 . . 118.7(3) ?
    C10 C2 C1 . . 115.6(3) ?
    C3 C2 C1 . . 125.6(3) ?
    O3 C3 C2 . . 122.9(3) ?
    O3 C3 C4 . . 120.6(3) ?
    C2 C3 C4 . . 116.5(3) ?
    C9 C4 C5 . . 118.1(3) ?
    C9 C4 C3 . . 119.9(3) ?
    C5 C4 C3 . . 122.0(3) ?
    N1 C5 C6 . . 120.2(3) ?
    N1 C5 C4 . . 122.2(3) ?
    C6 C5 C4 . . 117.5(3) ?
    F1 C6 C5 . . 116.1(3) ?
    F1 C6 C7 . . 118.8(3) ?
    C5 C6 C7 . . 125.0(3) ?
    C8 C7 N3 . . 122.1(3) ?
    C8 C7 C6 . . 116.4(3) ?
    N3 C7 C6 . . 121.4(3) ?
    F2 C8 C7 . . 117.9(3) ?
    F2 C8 C9 . . 119.4(3) ?
    C7 C8 C9 . . 122.6(3) ?
    C8 C9 N2 . . 121.0(3) ?
    C8 C9 C4 . . 119.7(3) ?
    N2 C9 C4 . . 119.3(3) ?
    N2 C10 C2 . . 125.8(3) ?
    N2 C10 H10 . . 117.1 ?
    C2 C10 H10 . . 117.1 ?
    N2 C11 C12 . . 118.9(3) ?
    N2 C11 C13 . . 116.8(3) ?
    C12 C11 C13 . . 60.3(2) ?
    N2 C11 H11 . . 116.4 ?
    C12 C11 H11 . . 116.4 ?
    C13 C11 H11 . . 116.4 ?
    C11 C12 C13 . . 60.3(2) ?
    C11 C12 H12A . . 117.7 ?
    C13 C12 H12A . . 117.7 ?
    C11 C12 H12B . . 117.7 ?
    C13 C12 H12B . . 117.7 ?
    H12A C12 H12B . . 114.9 ?
    C12 C13 C11 . . 59.4(2) ?
    C12 C13 H13A . . 117.8 ?
    C11 C13 H13A . . 117.8 ?
    C12 C13 H13B . . 117.8 ?
    C11 C13 H13B . . 117.8 ?
    H13A C13 H13B . . 115.0 ?
    N3 C14 C15 . . 110.5(3) ?
    N3 C14 H14A . . 109.6 ?
    C15 C14 H14A . . 109.6 ?
    N3 C14 H14B . . 109.6 ?
    C15 C14 H14B . . 109.6 ?
    H14A C14 H14B . . 108.1 ?
    C14 C15 N4 . . 111.6(3) ?
    C14 C15 C18 . . 114.5(3) ?
    N4 C15 C18 . . 108.2(3) ?
    C14 C15 H15 . . 107.4 ?
    N4 C15 H15 . . 107.4 ?
    C18 C15 H15 . . 107.4 ?
    C17 C16 N4 . . 110.9(3) ?
    C17 C16 C19 . . 113.2(3) ?
    N4 C16 C19 . . 109.4(3) ?
    C17 C16 H16 . . 107.7 ?
    N4 C16 H16 . . 107.7 ?
    C19 C16 H16 . . 107.7 ?
    C16 C17 N3 . . 109.0(4) ?
    C16 C17 H17A . . 109.9 ?
    N3 C17 H17A . . 109.9 ?
    C16 C17 H17B . . 109.9 ?
    N3 C17 H17B . . 109.9 ?
    H17A C17 H17B . . 108.3 ?
    C15 C18 H18A . . 109.5 ?
    C15 C18 H18B . . 109.5 ?
    H18A C18 H18B . . 109.5 ?
    C15 C18 H18C . . 109.5 ?
    H18A C18 H18C . . 109.5 ?
    H18B C18 H18C . . 109.5 ?
    C16 C19 H19A . . 109.5 ?
    C16 C19 H19B . . 109.5 ?
    H19A C19 H19B . . 109.5 ?
    C16 C19 H19C . . 109.5 ?
    H19A C19 H19C . . 109.5 ?
    H19B C19 H19C . . 109.5 ?
    C5 N1 H1A . . 120.0 ?
    C5 N1 H1B . . 120.0 ?
    H1A N1 H1B . . 120.0 ?
    C10 N2 C9 . . 118.7(3) ?
    C10 N2 C11 . . 119.4(3) ?
    C9 N2 C11 . . 121.7(3) ?
    C7 N3 C14 . . 124.6(3) ?
    C7 N3 C17 . . 120.4(3) ?
    C14 N3 C17 . . 112.1(3) ?
    C16 N4 C15 . . 113.7(3) ?
    C16 N4 H4A . . 108.8 ?
    C15 N4 H4A . . 108.8 ?
    C16 N4 H4B . . 108.8 ?
    C15 N4 H4B . . 108.8 ?
    H4A N4 H4B . . 107.7 ?
    C1 O2 Mn1 . . 135.6(2) ?
    C3 O3 Mn1 . . 132.10(19) ?
    O4 C20 O5 . . 122.2(3) ?
    O4 C20 C21 . . 117.3(3) ?
    O5 C20 C21 . . 120.5(3) ?
    C29 C21 C22 . . 118.4(3) ?
    C29 C21 C20 . . 116.0(3) ?
    C22 C21 C20 . . 125.5(3) ?
    O6 C22 C21 . . 122.8(3) ?
    O6 C22 C23 . . 120.6(3) ?
    C21 C22 C23 . . 116.6(3) ?
    C28 C23 C24 . . 117.6(3) ?
    C28 C23 C22 . . 120.2(3) ?
    C24 C23 C22 . . 122.1(3) ?
    N5 C24 C25 . . 119.9(3) ?
    N5 C24 C23 . . 121.9(3) ?
    C25 C24 C23 . . 118.1(3) ?
    F3 C25 C26 . . 118.7(3) ?
    F3 C25 C24 . . 116.4(3) ?
    C26 C25 C24 . . 124.8(3) ?
    C25 C26 C27 . . 116.5(3) ?
    C25 C26 N7 . . 124.3(3) ?
    C27 C26 N7 . . 119.1(3) ?
    F4 C27 C28 . . 120.0(3) ?
    F4 C27 C26 . . 117.0(3) ?
    C28 C27 C26 . . 122.8(3) ?
    C27 C28 N6 . . 121.6(3) ?
    C27 C28 C23 . . 119.9(3) ?
    N6 C28 C23 . . 118.5(3) ?
    N6 C29 C21 . . 125.7(3) ?
    N6 C29 H29 . . 117.2 ?
    C21 C29 H29 . . 117.2 ?
    N6 C30 C31 . . 118.0(3) ?
    N6 C30 C32 . . 117.0(3) ?
    C31 C30 C32 . . 60.5(3) ?
    N6 C30 H30 . . 116.6 ?
    C31 C30 H30 . . 116.6 ?
    C32 C30 H30 . . 116.6 ?
    C30 C31 C32 . . 60.1(2) ?
    C30 C31 H31A . . 117.8 ?
    C32 C31 H31A . . 117.8 ?
    C30 C31 H31B . . 117.8 ?
    C32 C31 H31B . . 117.8 ?
    H31A C31 H31B . . 114.9 ?
    C30 C32 C31 . . 59.4(2) ?
    C30 C32 H32A . . 117.8 ?
    C31 C32 H32A . . 117.8 ?
    C30 C32 H32B . . 117.8 ?
    C31 C32 H32B . . 117.8 ?
    H32A C32 H32B . . 115.0 ?
    N7 C33 C34 . . 109.1(3) ?
    N7 C33 H33A . . 109.9 ?
    C34 C33 H33A . . 109.9 ?
    N7 C33 H33B . . 109.9 ?
    C34 C33 H33B . . 109.9 ?
    H33A C33 H33B . . 108.3 ?
    N8 C34 C33 . . 109.7(3) ?
    N8 C34 C37 . . 107.8(3) ?
    C33 C34 C37 . . 112.4(3) ?
    N8 C34 H34 . . 109.0 ?
    C33 C34 H34 . . 109.0 ?
    C37 C34 H34 . . 109.0 ?
    N8 C35 C36 . . 108.1(2) ?
    N8 C35 C38 . . 108.0(3) ?
    C36 C35 C38 . . 111.2(3) ?
    N8 C35 H35 . . 109.8 ?
    C36 C35 H35 . . 109.8 ?
    C38 C35 H35 . . 109.8 ?
    N7 C36 C35 . . 112.6(3) ?
    N7 C36 H36A . . 109.1 ?
    C35 C36 H36A . . 109.1 ?
    N7 C36 H36B . . 109.1 ?
    C35 C36 H36B . . 109.1 ?
    H36A C36 H36B . . 107.8 ?
    C34 C37 H37A . . 109.5 ?
    C34 C37 H37B . . 109.5 ?
    H37A C37 H37B . . 109.5 ?
    C34 C37 H37C . . 109.5 ?
    H37A C37 H37C . . 109.5 ?
    H37B C37 H37C . . 109.5 ?
    C35 C38 H38A . . 109.5 ?
    C35 C38 H38B . . 109.5 ?
    H38A C38 H38B . . 109.5 ?
    C35 C38 H38C . . 109.5 ?
    H38A C38 H38C . . 109.5 ?
    H38B C38 H38C . . 109.5 ?
    C24 N5 H5A . . 120.0 ?
    C24 N5 H5B . . 120.0 ?
    H5A N5 H5B . . 120.0 ?
    C29 N6 C28 . . 119.1(3) ?
    C29 N6 C30 . . 118.6(3) ?
    C28 N6 C30 . . 122.0(3) ?
    C26 N7 C33 . . 123.6(3) ?
    C26 N7 C36 . . 121.4(3) ?
    C33 N7 C36 . . 113.5(2) ?
    C34 N8 C35 . . 115.3(2) ?
    C34 N8 H8A . . 108.4 ?
    C35 N8 H8A . . 108.4 ?
    C34 N8 H8B . . 108.4 ?
    C35 N8 H8B . . 108.4 ?
    H8A N8 H8B . . 107.5 ?
    C20 O5 Mn1 . . 136.7(2) ?
    C22 O6 Mn1 . . 131.53(18) ?
    C44 C39 C40 . . 119.2(3) ?
    C44 C39 C45 . . 120.3(3) ?
    C40 C39 C45 . . 120.6(3) ?
    C39 C40 C41 . . 120.3(3) ?
    C39 C40 H40 . . 119.9 ?
    C41 C40 H40 . . 119.9 ?
    C42 C41 C40 . . 120.5(3) ?
    C42 C41 H41 . . 119.8 ?
    C40 C41 H41 . . 119.8 ?
    C43 C42 C41 . . 118.3(3) ?
    C43 C42 C46 . . 118.5(3) ?
    C41 C42 C46 . . 123.1(3) ?
    C42 C43 C44 . . 122.1(3) ?
    C42 C43 H43 . . 119.0 ?
    C44 C43 H43 . . 119.0 ?
    C43 C44 C39 . . 119.6(3) ?
    C43 C44 H44 . . 120.2 ?
    C39 C44 H44 . . 120.2 ?
    O8 C45 O7 . . 120.5(3) ?
    O8 C45 C39 . . 120.6(3) ?
    O7 C45 C39 . . 118.9(3) ?
    O10 C46 O9 . . 125.4(3) ?
    O10 C46 C42 . . 118.7(3) ?
    O9 C46 C42 . . 115.9(3) ?
    C45 O7 Mn1 . . 91.98(19) ?
    C45 O8 Mn1 . . 90.91(19) ?
    H1W O11 H2W . . 96.2 ?
    H3W O12 H4W . . 94.9 ?
    H5W O13 H6W . . 98.4 ?
loop_
    _geom_torsion_atom_site_label_1
    _geom_torsion_atom_site_label_2
    _geom_torsion_atom_site_label_3
    _geom_torsion_atom_site_label_4
    _geom_torsion_site_symmetry_1
    _geom_torsion_site_symmetry_2
    _geom_torsion_site_symmetry_3
    _geom_torsion_site_symmetry_4
    _geom_torsion
    _geom_torsion_publ_flag
    O1 C1 C2 C10 . . . . 10.0(5) ?
    O2 C1 C2 C10 . . . . -170.0(3) ?
    O1 C1 C2 C3 . . . . -173.4(3) ?
    O2 C1 C2 C3 . . . . 6.6(5) ?
    C10 C2 C3 O3 . . . . 174.0(3) ?
    C1 C2 C3 O3 . . . . -2.6(5) ?
    C10 C2 C3 C4 . . . . -6.4(4) ?
    C1 C2 C3 C4 . . . . 177.0(3) ?
    O3 C3 C4 C9 . . . . 177.9(3) ?
    C2 C3 C4 C9 . . . . -1.7(4) ?
    O3 C3 C4 C5 . . . . -0.5(4) ?
    C2 C3 C4 C5 . . . . 179.9(3) ?
    C9 C4 C5 N1 . . . . 171.4(3) ?
    C3 C4 C5 N1 . . . . -10.2(5) ?
    C9 C4 C5 C6 . . . . -5.5(4) ?
    C3 C4 C5 C6 . . . . 172.9(3) ?
    N1 C5 C6 F1 . . . . 0.7(5) ?
    C4 C5 C6 F1 . . . . 177.7(3) ?
    N1 C5 C6 C7 . . . . -175.4(3) ?
    C4 C5 C6 C7 . . . . 1.6(5) ?
    F1 C6 C7 C8 . . . . -177.3(3) ?
    C5 C6 C7 C8 . . . . -1.3(6) ?
    F1 C6 C7 N3 . . . . -1.5(5) ?
    C5 C6 C7 N3 . . . . 174.6(4) ?
    N3 C7 C8 F2 . . . . 13.7(6) ?
    C6 C7 C8 F2 . . . . -170.5(3) ?
    N3 C7 C8 C9 . . . . -170.5(4) ?
    C6 C7 C8 C9 . . . . 5.3(5) ?
    F2 C8 C9 N2 . . . . -13.1(5) ?
    C7 C8 C9 N2 . . . . 171.2(3) ?
    F2 C8 C9 C4 . . . . 166.2(3) ?
    C7 C8 C9 C4 . . . . -9.6(5) ?
    C5 C4 C9 C8 . . . . 9.4(5) ?
    C3 C4 C9 C8 . . . . -169.0(3) ?
    C5 C4 C9 N2 . . . . -171.3(3) ?
    C3 C4 C9 N2 . . . . 10.2(4) ?
    C3 C2 C10 N2 . . . . 6.6(5) ?
    C1 C2 C10 N2 . . . . -176.6(3) ?
    N2 C11 C12 C13 . . . . -106.1(3) ?
    N2 C11 C13 C12 . . . . 109.6(3) ?
    N3 C14 C15 N4 . . . . -51.3(4) ?
    N3 C14 C15 C18 . . . . -174.7(3) ?
    N4 C16 C17 N3 . . . . 56.3(5) ?
    C19 C16 C17 N3 . . . . 179.7(3) ?
    C2 C10 N2 C9 . . . . 2.2(5) ?
    C2 C10 N2 C11 . . . . -171.9(3) ?
    C8 C9 N2 C10 . . . . 168.7(3) ?
    C4 C9 N2 C10 . . . . -10.6(4) ?
    C8 C9 N2 C11 . . . . -17.4(5) ?
    C4 C9 N2 C11 . . . . 163.4(3) ?
    C12 C11 N2 C10 . . . . 114.2(3) ?
    C13 C11 N2 C10 . . . . 45.1(4) ?
    C12 C11 N2 C9 . . . . -59.7(4) ?
    C13 C11 N2 C9 . . . . -128.8(3) ?
    C8 C7 N3 C14 . . . . -129.4(4) ?
    C6 C7 N3 C14 . . . . 55.0(6) ?
    C8 C7 N3 C17 . . . . 30.0(6) ?
    C6 C7 N3 C17 . . . . -145.7(4) ?
    C15 C14 N3 C7 . . . . -138.7(4) ?
    C15 C14 N3 C17 . . . . 60.5(5) ?
    C16 C17 N3 C7 . . . . 135.3(4) ?
    C16 C17 N3 C14 . . . . -63.0(5) ?
    C17 C16 N4 C15 . . . . -50.3(4) ?
    C19 C16 N4 C15 . . . . -175.9(3) ?
    C14 C15 N4 C16 . . . . 47.4(4) ?
    C18 C15 N4 C16 . . . . 174.3(3) ?
    O1 C1 O2 Mn1 . . . . 163.6(3) ?
    C2 C1 O2 Mn1 . . . . -16.4(5) ?
    O5 Mn1 O2 C1 . . . . 171.9(4) ?
    O3 Mn1 O2 C1 . . . . 15.5(4) ?
    O6 Mn1 O2 C1 . . . . 88.8(4) ?
    O7 Mn1 O2 C1 . . . . -100.8(4) ?
    O8 Mn1 O2 C1 . . . . -62.8(4) ?
    C2 C3 O3 Mn1 . . . . 7.0(4) ?
    C4 C3 O3 Mn1 . . . . -172.56(19) ?
    O5 Mn1 O3 C3 . . . . -93.1(3) ?
    O2 Mn1 O3 C3 . . . . -10.0(3) ?
    O6 Mn1 O3 C3 . . . . -153.5(3) ?
    O7 Mn1 O3 C3 . . . . 70.5(3) ?
    O8 Mn1 O3 C3 . . . . 120.7(3) ?
    O4 C20 C21 C29 . . . . -7.0(4) ?
    O5 C20 C21 C29 . . . . 174.4(3) ?
    O4 C20 C21 C22 . . . . 175.4(3) ?
    O5 C20 C21 C22 . . . . -3.1(5) ?
    C29 C21 C22 O6 . . . . -171.0(3) ?
    C20 C21 C22 O6 . . . . 6.6(5) ?
    C29 C21 C22 C23 . . . . 9.9(4) ?
    C20 C21 C22 C23 . . . . -172.6(3) ?
    O6 C22 C23 C28 . . . . 178.0(3) ?
    C21 C22 C23 C28 . . . . -2.8(4) ?
    O6 C22 C23 C24 . . . . -5.5(4) ?
    C21 C22 C23 C24 . . . . 173.7(3) ?
    C28 C23 C24 N5 . . . . -172.9(3) ?
    C22 C23 C24 N5 . . . . 10.5(4) ?
    C28 C23 C24 C25 . . . . 3.5(4) ?
    C22 C23 C24 C25 . . . . -173.1(3) ?
    N5 C24 C25 F3 . . . . -1.4(4) ?
    C23 C24 C25 F3 . . . . -178.0(3) ?
    N5 C24 C25 C26 . . . . 176.8(3) ?
    C23 C24 C25 C26 . . . . 0.3(5) ?
    F3 C25 C26 C27 . . . . 176.9(3) ?
    C24 C25 C26 C27 . . . . -1.3(5) ?
    F3 C25 C26 N7 . . . . -3.9(5) ?
    C24 C25 C26 N7 . . . . 177.9(3) ?
    C25 C26 C27 F4 . . . . 173.4(3) ?
    N7 C26 C27 F4 . . . . -5.9(5) ?
    C25 C26 C27 C28 . . . . -1.7(5) ?
    N7 C26 C27 C28 . . . . 179.1(3) ?
    F4 C27 C28 N6 . . . . 9.1(5) ?
    C26 C27 C28 N6 . . . . -176.0(3) ?
    F4 C27 C28 C23 . . . . -169.3(3) ?
    C26 C27 C28 C23 . . . . 5.6(5) ?
    C24 C23 C28 C27 . . . . -6.3(4) ?
    C22 C23 C28 C27 . . . . 170.3(3) ?
    C24 C23 C28 N6 . . . . 175.2(3) ?
    C22 C23 C28 N6 . . . . -8.1(4) ?
    C22 C21 C29 N6 . . . . -6.4(5) ?
    C20 C21 C29 N6 . . . . 175.8(3) ?
    N6 C30 C31 C32 . . . . 106.8(3) ?
    N6 C30 C32 C31 . . . . -108.5(3) ?
    N7 C33 C34 N8 . . . . -54.7(4) ?
    N7 C33 C34 C37 . . . . -174.6(3) ?
    N8 C35 C36 N7 . . . . 51.8(3) ?
    C38 C35 C36 N7 . . . . 170.3(3) ?
    C21 C29 N6 C28 . . . . -5.1(5) ?
    C21 C29 N6 C30 . . . . 169.6(3) ?
    C27 C28 N6 C29 . . . . -166.3(3) ?
    C23 C28 N6 C29 . . . . 12.2(4) ?
    C27 C28 N6 C30 . . . . 19.2(5) ?
    C23 C28 N6 C30 . . . . -162.3(3) ?
    C31 C30 N6 C29 . . . . -116.4(3) ?
    C32 C30 N6 C29 . . . . -47.3(4) ?
    C31 C30 N6 C28 . . . . 58.1(4) ?
    C32 C30 N6 C28 . . . . 127.3(3) ?
    C25 C26 N7 C33 . . . . -37.3(5) ?
    C27 C26 N7 C33 . . . . 141.8(4) ?
    C25 C26 N7 C36 . . . . 127.9(4) ?
    C27 C26 N7 C36 . . . . -52.9(5) ?
    C34 C33 N7 C26 . . . . -135.1(3) ?
    C34 C33 N7 C36 . . . . 58.6(4) ?
    C35 C36 N7 C26 . . . . 134.6(3) ?
    C35 C36 N7 C33 . . . . -58.8(4) ?
    C33 C34 N8 C35 . . . . 54.3(3) ?
    C37 C34 N8 C35 . . . . 176.9(3) ?
    C36 C35 N8 C34 . . . . -51.8(3) ?
    C38 C35 N8 C34 . . . . -172.3(3) ?
    O4 C20 O5 Mn1 . . . . -173.4(3) ?
    C21 C20 O5 Mn1 . . . . 5.1(6) ?
    O2 Mn1 O5 C20 . . . . -148.0(4) ?
    O3 Mn1 O5 C20 . . . . -67.6(5) ?
    O6 Mn1 O5 C20 . . . . -6.4(4) ?
    O7 Mn1 O5 C20 . . . . 127.3(4) ?
    O8 Mn1 O5 C20 . . . . 75.3(4) ?
    C21 C22 O6 Mn1 . . . . -11.2(4) ?
    C23 C22 O6 Mn1 . . . . 167.89(19) ?
    O5 Mn1 O6 C22 . . . . 9.3(3) ?
    O2 Mn1 O6 C22 . . . . 96.8(3) ?
    O3 Mn1 O6 C22 . . . . 168.7(3) ?
    O7 Mn1 O6 C22 . . . . -70.2(3) ?
    O8 Mn1 O6 C22 . . . . -104.8(3) ?
    C44 C39 C40 C41 . . . . 0.4(5) ?
    C45 C39 C40 C41 . . . . 179.8(3) ?
    C39 C40 C41 C42 . . . . 0.5(5) ?
    C40 C41 C42 C43 . . . . -0.2(5) ?
    C40 C41 C42 C46 . . . . 178.7(3) ?
    C41 C42 C43 C44 . . . . -0.9(5) ?
    C46 C42 C43 C44 . . . . -179.8(3) ?
    C42 C43 C44 C39 . . . . 1.7(6) ?
    C40 C39 C44 C43 . . . . -1.4(5) ?
    C45 C39 C44 C43 . . . . 179.1(3) ?
    C44 C39 C45 O8 . . . . 176.4(3) ?
    C40 C39 C45 O8 . . . . -3.1(5) ?
    C44 C39 C45 O7 . . . . -4.8(5) ?
    C40 C39 C45 O7 . . . . 175.7(3) ?
    C43 C42 C46 O10 . . . . -156.2(4) ?
    C41 C42 C46 O10 . . . . 24.9(5) ?
    C43 C42 C46 O9 . . . . 25.0(5) ?
    C41 C42 C46 O9 . . . . -153.9(4) ?
    O8 C45 O7 Mn1 . . . . -0.2(3) ?
    C39 C45 O7 Mn1 . . . . -179.0(2) ?
    O5 Mn1 O7 C45 . . . . -119.6(2) ?
    O2 Mn1 O7 C45 . . . . 145.4(2) ?
    O3 Mn1 O7 C45 . . . . 66.9(2) ?
    O6 Mn1 O7 C45 . . . . -42.6(2) ?
    O8 Mn1 O7 C45 . . . . 0.11(18) ?
    O7 C45 O8 Mn1 . . . . 0.2(3) ?
    C39 C45 O8 Mn1 . . . . 179.0(3) ?
    O5 Mn1 O8 C45 . . . . 70.51(19) ?
    O2 Mn1 O8 C45 . . . . -47.3(2) ?
    O3 Mn1 O8 C45 . . . . -123.57(18) ?
    O6 Mn1 O8 C45 . . . . 149.90(18) ?
    O7 Mn1 O8 C45 . . . . -0.11(18) ?
loop_
    _geom_hbond_atom_site_label_D
    _geom_hbond_atom_site_label_H
    _geom_hbond_atom_site_label_A
    _geom_hbond_site_symmetry_A
    _geom_hbond_distance_DH
    _geom_hbond_distance_HA
    _geom_hbond_distance_DA
    _geom_hbond_angle_DHA
    N1 H1A O8 3_565 0.86 2.24 3.041(3) 156
    N1 H1B O3 . 0.86 2.02 2.651(3) 129
    N4 H4A O1 4_566 0.90 1.80 2.647(4) 156
    N4 H4B O11 2_545 0.90 2.01 2.845(3) 153
    N5 H5A O8 3_565 0.86 2.13 2.954(3) 160
    N5 H5B O6 . 0.86 2.01 2.651(3) 131
    N8 H8A O4 4_576 0.90 1.85 2.750(3) 175
    N8 H8B O11 2 0.90 1.94 2.821(3) 166
    O11 H1W O9 1_656 0.85 1.76 2.606(3) 174
    O11 H2W O7 3_665 0.85 1.97 2.804(3) 171
    O12 H3W O10 3_565 0.85 2.11 2.924(4) 159
    O12 H4W O10 1_656 0.85 2.00 2.844(4) 174
    O13 H5W O2 3_665 0.95 2.41 3.000(12) 120
    C13 H13B O4 3_665 0.97 2.56 3.526(5) 178
    C35 H35 O12 2 0.98 2.38 3.321(4) 161
    C38 H38A O13 2 0.96 2.51 3.097(12) 120
    C12 H12A Cg9 4_666 0.97 2.59 3.529(4) 162
_iucr_refine_instructions_details
;
TITL MNSPD01_0m in P2(1)/n
CELL 0.71073  13.1128  20.8621  17.6284  90.000 106.725  90.000
ZERR  4  0.0007   0.0012   0.0010   0.000   0.001   0.000
LATT 1
SYMM 0.5-X, 0.5+Y, 0.5-Z
SFAC C  H  N  O  F  Mn
UNIT 184 210 32 49 16 4
rem OMIT  -2.00  50.00
L.S. 6
ACTA
bond $h
FMAP 2
PLAN 20
size 0.2 0.18 0.15
htab
mpla 3 o2 o5 o7 mn1
mpla 3 o3 o6 o8 mn1
mpla 5 c20 c21 c22 o5 o6 mn1
mpla 5 c1 c2 c3 o2 o3 mn1
mpla c1 o1 o2
mpla c2 c3 c4 c9 c10 n2
mpla c11 c12 c13
mpla c2 c3 c4 c9 c10 n2
mpla c4 c5 c6 c7 c8 c9
mpla c14 c15 c16 c17
mpla 5 c20 c21 c22 o5 o6 mn1
mpla c20 o4 o5
mpla c21 c22 c23 c28 c29 n6
mpla c30 c31 c32
mpla c21 c22 c23 c28 c29 n6
mpla c23 c24 c25 c26 c27 c28
mpla c33 c34 c35 c36
mpla c45 o7 o8
mpla c39 c40 c41 c42 c43 c44
mpla c46 o9 o10
eqiv $1 -x,1-y,-z
htab n1 o8_$1
htab n1 o3
eqiv $2 x-1/2,1/2-y,1/2+z
htab n4 o1_$2
eqiv $3 1/2-x,y-1/2,1/2-z
htab n4 o11_$3
htab n5 o8_$1
htab n5 o6
eqiv $4 x-1/2,3/2-y,z+1/2
htab n8 o4_$4
eqiv $5 1/2-x,y+1/2,1/2-z
htab n8 o11_$5
eqiv $6 x+1,y,z+1
htab o11 o9_$6
eqiv $7 1-x,1-y,-z
htab o11 o7_$7
htab o12 o10_$1
htab o12 o10_$6
eqiv $8 1-x,1-y,-z
htab o13 o2_$8
conf
TEMP 23
rem WGHT    0.059000    0.059600
WGHT    0.062400    0.392200
FVAR       0.21232
MOLE 1
MN1   6    0.245570    0.505461   -0.083547    11.00000    0.04236    0.03053 =
         0.03199   -0.00093    0.01756   -0.00199
C1    1    0.366184    0.377773   -0.092643    11.00000    0.04605    0.04127 =
         0.04876    0.00706    0.02223    0.00274
C2    1    0.307333    0.341675   -0.045448    11.00000    0.03870    0.03297 =
         0.03335    0.00148    0.01371   -0.00173
C3    1    0.227884    0.368012   -0.012564    11.00000    0.03708    0.03432 =
         0.02630    0.00034    0.00809   -0.00201
C4    1    0.176648    0.323451    0.028187    11.00000    0.03395    0.03746 =
         0.03172    0.00610    0.01062    0.00030
C5    1    0.096599    0.343533    0.063495    11.00000    0.03839    0.04216 =
         0.03651    0.01189    0.01202    0.00615
C6    1    0.044543    0.296651    0.092951    11.00000    0.03917    0.06534 =
         0.04919    0.01956    0.02427    0.01154
C7    1    0.065531    0.231499    0.092616    11.00000    0.04033    0.05756 =
         0.06589    0.02504    0.02298    0.00365
C8    1    0.143324    0.213306    0.058569    11.00000    0.04662    0.03618 =
         0.06929    0.00936    0.02149    0.00217
C9    1    0.204123    0.257071    0.032008    11.00000    0.03751    0.03714 =
         0.03995    0.00569    0.01189   -0.00176
C10   1    0.336891    0.279353   -0.029898    11.00000    0.04230    0.04135 =
         0.03821    0.00163    0.01886   -0.00028
AFIX  43
H10   2    0.393506    0.264720   -0.047048    11.00000   -1.20000
AFIX   0
C11   1    0.341409    0.174194    0.029525    11.00000    0.05356    0.02901 =
         0.05960    0.00221    0.01962    0.00027
AFIX  13
H11   2    0.310983    0.138596   -0.006073    11.00000   -1.20000
AFIX   0
C12   1    0.385828    0.158061    0.114310    11.00000    0.06833    0.03849 =
         0.05667    0.00569    0.01708    0.00129
AFIX  23
H12A  2    0.381302    0.113817    0.129949    11.00000   -1.20000
H12B  2    0.378811    0.189614    0.152913    11.00000   -1.20000
AFIX   0
C13   1    0.459110    0.173119    0.065910    11.00000    0.05259    0.04853 =
         0.09697    0.01625    0.02928    0.00916
AFIX  23
H13A  2    0.498805    0.138014    0.051998    11.00000   -1.20000
H13B  2    0.496313    0.213856    0.074975    11.00000   -1.20000
AFIX   0
C14   1   -0.098625    0.181876    0.113090    11.00000    0.04931    0.06872 =
         0.08388    0.02693    0.02947    0.00637
AFIX  23
H14A  2   -0.123617    0.145717    0.078082    11.00000   -1.20000
H14B  2   -0.133144    0.220239    0.086679    11.00000   -1.20000
AFIX   0
C15   1   -0.126776    0.172480    0.186468    11.00000    0.04647    0.06533 =
         0.07392    0.01807    0.03171    0.01202
AFIX  13
H15   2   -0.108476    0.211967    0.217530    11.00000   -1.20000
AFIX   0
C16   1    0.053313    0.122324    0.244116    11.00000    0.04691    0.05774 =
         0.07140    0.01812    0.02300    0.00299
AFIX  13
H16   2    0.081466    0.160160    0.276283    11.00000   -1.20000
AFIX   0
C17   1    0.072531    0.130602    0.167744    11.00000    0.05891    0.08588 =
         0.11802    0.06244    0.04588    0.02472
AFIX  23
H17A  2    0.047578    0.093245    0.134884    11.00000   -1.20000
H17B  2    0.148268    0.135307    0.174697    11.00000   -1.20000
AFIX   0
C18   1   -0.244987    0.159343    0.175211    11.00000    0.04772    0.08144 =
         0.09454    0.02419    0.03503    0.00620
AFIX 137
H18A  2   -0.285855    0.196443    0.152669    11.00000   -1.50000
H18B  2   -0.256008    0.149915    0.225573    11.00000   -1.50000
H18C  2   -0.267281    0.123426    0.140328    11.00000   -1.50000
AFIX   0
C19   1    0.108149    0.063858    0.288758    11.00000    0.06560    0.04698 =
         0.07022    0.01777    0.01928    0.00229
AFIX 137
H19A  2    0.083288    0.026077    0.257885    11.00000   -1.50000
H19B  2    0.092154    0.060703    0.338455    11.00000   -1.50000
H19C  2    0.183728    0.067771    0.298201    11.00000   -1.50000
AFIX   0
N1    3    0.074791    0.406408    0.071785    11.00000    0.05655    0.05073 =
         0.06108    0.00620    0.03766    0.00772
AFIX  93
H1A   2    0.028386    0.416989    0.095472    11.00000   -1.20000
H1B   2    0.107400    0.435607    0.053342    11.00000   -1.20000
AFIX   0
N2    3    0.291791    0.237368    0.007802    11.00000    0.04186    0.02857 =
         0.04852    0.00278    0.01951    0.00076
N3    3    0.015752    0.188026    0.129221    11.00000    0.04084    0.07905 =
         0.13101    0.07099    0.04253    0.01763
N4    3   -0.063245    0.118719    0.235370    11.00000    0.04584    0.04669 =
         0.05009    0.00479    0.02600   -0.00032
AFIX  23
H4A   2   -0.073052    0.119476    0.283836    11.00000   -1.20000
H4B   2   -0.088379    0.081072    0.212642    11.00000   -1.20000
AFIX   0
O1    4    0.425346    0.346074   -0.123057    11.00000    0.08413    0.05048 =
         0.07844    0.01287    0.05784    0.01722
O2    4    0.355249    0.437434   -0.100423    11.00000    0.06759    0.04156 =
         0.09982    0.02049    0.05759    0.00704
O3    4    0.202127    0.426749   -0.018467    11.00000    0.04568    0.03211 =
         0.04361    0.00440    0.02092    0.00359
F1    5   -0.028803    0.317538    0.128918    11.00000    0.05188    0.08502 =
         0.06889    0.03186    0.03848    0.02118
F2    5    0.155135    0.149459    0.046598    11.00000    0.06686    0.04013 =
         0.11769    0.01207    0.04158   -0.00659
C20   1    0.348827    0.640749   -0.075431    11.00000    0.05232    0.04024 =
         0.03969   -0.00377    0.02787   -0.00966
C21   1    0.302489    0.663614   -0.012290    11.00000    0.03472    0.03293 =
         0.03377   -0.00292    0.01535   -0.00654
C22   1    0.234543    0.626875    0.022206    11.00000    0.03448    0.03277 =
         0.02548   -0.00152    0.01109   -0.00138
C23   1    0.187264    0.660867    0.075913    11.00000    0.02949    0.03457 =
         0.02959   -0.00072    0.01137   -0.00334
C24   1    0.109864    0.631541    0.108089    11.00000    0.03513    0.03469 =
         0.03169   -0.00226    0.01371   -0.00570
C25   1    0.060871    0.669371    0.151485    11.00000    0.03532    0.04587 =
         0.04461   -0.00511    0.02523   -0.00700
C26   1    0.080339    0.733627    0.166181    11.00000    0.03424    0.04658 =
         0.05136   -0.01129    0.02294    0.00158
C27   1    0.156565    0.761170    0.135882    11.00000    0.04061    0.03241 =
         0.05900   -0.01128    0.02368   -0.00323
C28   1    0.212958    0.726622    0.094835    11.00000    0.02987    0.03557 =
         0.03974   -0.00185    0.01506   -0.00360
C29   1    0.331140    0.723594    0.015916    11.00000    0.03744    0.03640 =
         0.04210    0.00059    0.02138   -0.00391
AFIX  43
H29   2    0.380845    0.744942   -0.003297    11.00000   -1.20000
AFIX   0
C30   1    0.346028    0.814308    0.103441    11.00000    0.05106    0.02614 =
         0.06690   -0.00993    0.02772   -0.00644
AFIX  13
H30   2    0.312728    0.854293    0.079327    11.00000   -1.20000
AFIX   0
C31   1    0.399346    0.815820    0.189845    11.00000    0.06489    0.04751 =
         0.06324   -0.01842    0.01739   -0.00388
AFIX  23
H31A  2    0.396438    0.777371    0.220093    11.00000   -1.20000
H31B  2    0.397608    0.855715    0.217708    11.00000   -1.20000
AFIX   0
C32   1    0.464761    0.813761    0.132848    11.00000    0.04799    0.05635 =
         0.10511   -0.03059    0.03344   -0.01594
AFIX  23
H32A  2    0.502330    0.852429    0.126146    11.00000   -1.20000
H32B  2    0.501160    0.774048    0.128532    11.00000   -1.20000
AFIX   0
C33   1   -0.084253    0.765369    0.202470    11.00000    0.03449    0.05519 =
         0.05961   -0.02110    0.02154   -0.00836
AFIX  23
H33A  2   -0.092188    0.744322    0.249509    11.00000   -1.20000
H33B  2   -0.119409    0.739368    0.156817    11.00000   -1.20000
AFIX   0
C34   1   -0.134745    0.831480    0.194411    11.00000    0.03983    0.05710 =
         0.03629   -0.00929    0.01438   -0.00262
AFIX  13
H34   2   -0.131759    0.850630    0.144331    11.00000   -1.20000
AFIX   0
C35   1    0.042309    0.877781    0.271290    11.00000    0.04232    0.04048 =
         0.03355    0.00053    0.01461   -0.00629
AFIX  13
H35   2    0.054817    0.901123    0.226554    11.00000   -1.20000
AFIX   0
C36   1    0.086312    0.811188    0.274479    11.00000    0.03540    0.04824 =
         0.05178   -0.01309    0.01852   -0.00354
AFIX  23
H36A  2    0.160259    0.813534    0.274656    11.00000   -1.20000
H36B  2    0.084023    0.790928    0.323488    11.00000   -1.20000
AFIX   0
C37   1   -0.250355    0.829367    0.195906    11.00000    0.04152    0.07688 =
         0.08041   -0.02840    0.02281   -0.00424
AFIX 137
H37A  2   -0.253648    0.812327    0.245733    11.00000   -1.50000
H37B  2   -0.290774    0.802524    0.153676    11.00000   -1.50000
H37C  2   -0.279448    0.871919    0.189249    11.00000   -1.50000
AFIX   0
C38   1    0.092046    0.913608    0.347314    11.00000    0.07154    0.03746 =
         0.04480    0.00007    0.00606   -0.00316
AFIX 137
H38A  2    0.051750    0.951784    0.348713    11.00000   -1.50000
H38B  2    0.163926    0.924997    0.349975    11.00000   -1.50000
H38C  2    0.092104    0.886836    0.391619    11.00000   -1.50000
AFIX   0
N5    3    0.088455    0.567996    0.100507    11.00000    0.05353    0.04104 =
         0.05129   -0.00586    0.03447   -0.01043
AFIX  93
H5A   2    0.044374    0.551263    0.122721    11.00000   -1.20000
H5B   2    0.118935    0.544358    0.073476    11.00000   -1.20000
AFIX   0
N6    3    0.293907    0.754711    0.069123    11.00000    0.03942    0.02796 =
         0.04701   -0.00649    0.02256   -0.00408
N7    3    0.027771    0.771934    0.208110    11.00000    0.03187    0.06423 =
         0.07105   -0.03758    0.02699   -0.00951
N8    3   -0.074949    0.872819    0.260852    11.00000    0.04547    0.03704 =
         0.03436    0.00039    0.01771    0.00415
AFIX  23
H8A   2   -0.084603    0.857577    0.306049    11.00000   -1.20000
H8B   2   -0.103046    0.912484    0.253272    11.00000   -1.20000
AFIX   0
O4    4    0.400922    0.680480   -0.102697    11.00000    0.07745    0.04969 =
         0.05976   -0.01141    0.05040   -0.02057
O5    4    0.333569    0.584187   -0.100726    11.00000    0.09096    0.04760 =
         0.07445   -0.02440    0.06329   -0.02784
O6    4    0.214516    0.568104    0.006866    11.00000    0.05011    0.03208 =
         0.04004   -0.00708    0.02508   -0.00900
F3    5   -0.009774    0.639369    0.183298    11.00000    0.05620    0.05516 =
         0.06140   -0.01176    0.04173   -0.01258
F4    5    0.168681    0.825957    0.142861    11.00000    0.06168    0.03639 =
         0.09486   -0.01269    0.04568   -0.00152
C39   1   -0.008921    0.508959   -0.287735    11.00000    0.03467    0.04376 =
         0.03738    0.00258    0.01046   -0.00393
C40   1   -0.112908    0.513545   -0.284428    11.00000    0.03970    0.05314 =
         0.03439    0.00012    0.01431    0.00054
AFIX  43
H40   2   -0.126593    0.516281   -0.235611    11.00000   -1.20000
AFIX   0
C41   1   -0.197329    0.514079   -0.354076    11.00000    0.03405    0.05480 =
         0.04328   -0.00232    0.01447   -0.00008
AFIX  43
H41   2   -0.266905    0.517476   -0.351350    11.00000   -1.20000
AFIX   0
C42   1   -0.178298    0.509613   -0.426761    11.00000    0.03997    0.04331 =
         0.03537    0.00238    0.01048   -0.00081
C43   1   -0.074434    0.504864   -0.428798    11.00000    0.04765    0.09403 =
         0.03032   -0.00580    0.01919   -0.00642
AFIX  43
H43   2   -0.060849    0.501244   -0.477573    11.00000   -1.20000
AFIX   0
C44   1    0.010191    0.505304   -0.360743    11.00000    0.03743    0.08842 =
         0.04109    0.00012    0.01708   -0.00552
AFIX  43
H44   2    0.079656    0.503155   -0.363982    11.00000   -1.20000
AFIX   0
C45   1    0.082397    0.508548   -0.212919    11.00000    0.04121    0.03839 =
         0.03760   -0.00063    0.01517   -0.00607
C46   1   -0.265958    0.508525   -0.504102    11.00000    0.04909    0.06299 =
         0.03663    0.00600    0.00999   -0.00368
O7    4    0.174977    0.500439   -0.217794    11.00000    0.03479    0.11869 =
         0.04414   -0.00412    0.01730    0.00130
O8    4    0.066010    0.515102   -0.146847    11.00000    0.04039    0.05152 =
         0.03385   -0.00034    0.01634   -0.00402
O9    4   -0.244061    0.480930   -0.560762    11.00000    0.06388    0.14533 =
         0.03735   -0.01323    0.00747    0.01272
O10   4   -0.352925    0.533371   -0.506764    11.00000    0.04795    0.09615 =
         0.05602   -0.00571    0.00261    0.01524
MOLE 2
O11   4    0.659338    0.495266    0.288845    11.00000    0.03706    0.05729 =
         0.03661    0.00394    0.01276   -0.00246
AFIX   3
H1W   2    0.693927    0.489239    0.336859    11.00000   -1.20000
H2W   2    0.713051    0.498676    0.271715    11.00000   -1.20000
AFIX   0
MOLE 3
O12   4    0.478668    0.459279    0.394364    11.00000    0.07595    0.14563 =
         0.05725   -0.03312    0.01909   -0.02717
AFIX   3
H3W   2    0.444327    0.450913    0.427400    11.00000   -1.20000
H4W   2    0.526722    0.480947    0.426798    11.00000   -1.20000
AFIX   0
mole 4
O13   4    0.428565    0.507703    0.022013    10.25000    0.07587
AFIX   3
H5W   2    0.456667    0.540694    0.059349    10.25000   -1.20000
H6W   2    0.500013    0.500028    0.000008    10.25000   -1.20000
HKLF 4
REM  MNSPD01_0m in P2(1)/n
REM R1 =  0.0592 for   5832 Fo > 4sig(Fo)  and  0.1223 for all  10603 data
REM    648 parameters refined using      0 restraints
END
WGHT      0.0629      0.3713
REM Highest difference peak  0.594,  deepest hole -0.340,  1-sigma level  0.062
Q1    1   0.0814  0.1711  0.2229  11.00000  0.05    0.59
Q2    1  -0.0773  0.2216  0.1733  11.00000  0.05    0.52
Q3    1   0.1569  0.1677  0.1034  11.00000  0.05    0.45
Q4    1  -0.2433  0.5339 -0.5593  11.00000  0.05    0.35
Q5    1   0.0303  0.0919  0.2031  11.00000  0.05    0.34
Q6    1   0.1404  0.2326  0.1019  11.00000  0.05    0.32
Q7    1   0.0735  0.2575  0.1410  11.00000  0.05    0.32
Q8    1   0.0191  0.2229  0.1802  11.00000  0.05    0.31
Q9    1  -0.0257  0.3548  0.1642  11.00000  0.05    0.29
Q10   1  -0.1544  0.1345  0.1400  11.00000  0.05    0.28
Q11   1   0.2867  0.4500 -0.0375  11.00000  0.05    0.25
Q12   1   0.1628  0.1526  0.2028  11.00000  0.05    0.24
Q13   1   0.3188  0.4914 -0.0022  11.00000  0.05    0.23
Q14   1   0.0379  0.3174  0.1226  11.00000  0.05    0.22
Q15   1  -0.2620  0.1765  0.2571  11.00000  0.05    0.22
Q16   1   0.1831  0.5855 -0.0189  11.00000  0.05    0.22
Q17   1   0.3221  0.6518 -0.0418  11.00000  0.05    0.21
Q18   1   0.1609  0.1967  0.0612  11.00000  0.05    0.21
Q19   1   0.4463  0.1247  0.0162  11.00000  0.05    0.21
Q20   1   0.3623  0.4897  0.4035  11.00000  0.05    0.21
;
data_II
_audit_creation_method     SHELXL97
_chemical_name_systematic
;\
Bis(sparfloxacin-\k^2^<i>O</i>,<i>O</i>')copper(II) benzene-1,4-dicarboxylate
dihydrate
;
_chemical_name_common     ?
_chemical_formula_moiety     'C38 H44 Cu F4 N8 O6 +, C8 H4 O4 -, 2(H2 O)'
_chemical_formula_sum     'C46 H52 Cu F4 N8 O12'
_chemical_formula_iupac     '[Cu (C19 H22 F2 N4 O3)2] (C8 H4 O4), 2H2 O'
_chemical_formula_weight     1048.50
_chemical_melting_point     ?
_symmetry_cell_setting     monoclinic
_symmetry_space_group_name_H-M     'P 21/c'
_symmetry_space_group_name_Hall     '-P 2ybc'
loop_
    _symmetry_equiv_pos_as_xyz
    'x, y, z'
    '-x, y+1/2, -z+1/2'
    '-x, -y, -z'
    'x, -y-1/2, z-1/2'
_cell_length_a     13.6039(2)
_cell_length_b     7.80190(10)
_cell_length_c     22.0870(3)
_cell_angle_alpha     90.00
_cell_angle_beta     103.7640(10)
_cell_angle_gamma     90.00
_cell_volume     2276.91(5)
_cell_formula_units_Z     2
_cell_measurement_reflns_used     3693
_cell_measurement_theta_min     2.72
_cell_measurement_theta_max     26.52
_cell_measurement_temperature     296(2)
_exptl_crystal_description     block
_exptl_crystal_colour     green
_exptl_crystal_size_max     0.20
_exptl_crystal_size_mid     0.17
_exptl_crystal_size_min     0.13
_exptl_crystal_density_diffrn     1.529
_exptl_crystal_density_meas     ?
_exptl_crystal_density_method     'not measured'
_exptl_crystal_F_000     1090
_exptl_absorpt_coefficient_mu     0.570
_exptl_absorpt_correction_type     multi-scan
_exptl_absorpt_process_details
;
(SADABS; Bruker, 2004)
;
_exptl_absorpt_correction_T_min     0.8945
_exptl_absorpt_correction_T_max     0.9295
_exptl_special_details     ?
_diffrn_ambient_temperature     296(2)
_diffrn_radiation_type     MoK\a
_diffrn_radiation_wavelength     0.71073
_diffrn_radiation_source     'fine-focus sealed tube'
_diffrn_radiation_monochromator     graphite
_diffrn_measurement_device_type     'Bruker SMART CCD'
_diffrn_measurement_method     \w
_diffrn_detector_area_resol_mean     ?
_diffrn_reflns_number     20662
_diffrn_reflns_av_R_equivalents     0.0490
_diffrn_reflns_av_sigmaI/netI     0.0440
_diffrn_reflns_theta_min     2.72
_diffrn_reflns_theta_max     27.40
_diffrn_reflns_theta_full     27.40
_diffrn_measured_fraction_theta_max     0.999
_diffrn_measured_fraction_theta_full     0.999
_diffrn_reflns_limit_h_min     -17
_diffrn_reflns_limit_h_max     17
_diffrn_reflns_limit_k_min     -10
_diffrn_reflns_limit_k_max     10
_diffrn_reflns_limit_l_min     -28
_diffrn_reflns_limit_l_max     23
_diffrn_standards_number     ?
_diffrn_standards_interval_count     ?
_diffrn_standards_interval_time     ?
_diffrn_standards_decay_%     0
_refine_special_details
;
 Refinement of F^2^ against ALL reflections.  The weighted R-factor wR and
 goodness of fit S are based on F^2^, conventional R-factors R are based
 on F, with F set to zero for negative F^2^. The threshold expression of
 F^2^ > 2sigma(F^2^) is used only for calculating R-factors(gt) etc. and is
 not relevant to the choice of reflections for refinement.  R-factors based
 on F^2^ are statistically about twice as large as those based on F, and R-
 factors based on ALL data will be even larger.
;
_reflns_number_total     5168
_reflns_number_gt     3641
_reflns_threshold_expression     I>2\s(I)
_refine_ls_structure_factor_coef     Fsqd
_refine_ls_matrix_type     full
_refine_ls_R_factor_all     0.0793
_refine_ls_R_factor_gt     0.0520
_refine_ls_wR_factor_gt     0.1274
_refine_ls_wR_factor_ref     0.1423
_refine_ls_goodness_of_fit_ref     1.057
_refine_ls_restrained_S_all     1.057
_refine_ls_number_reflns     5168
_refine_ls_number_parameters     323
_refine_ls_number_restraints     0
_refine_ls_hydrogen_treatment     constr
_refine_ls_weighting_scheme     calc
_refine_ls_weighting_details
         'calc w=1/[\s^2^(Fo^2^)+(0.0611P)^2^+1.3659P] where P=(Fo^2^+2Fc^2^)/3'
_atom_sites_solution_hydrogens     geom
_atom_sites_solution_primary     direct
_atom_sites_solution_secondary     difmap
_refine_ls_shift/su_max     0.000
_refine_ls_shift/su_mean     0.000
_refine_diff_density_max     0.556
_refine_diff_density_min     -0.568
_refine_ls_extinction_method     none
_refine_ls_extinction_coef     ?
loop_
    _atom_type_symbol
    _atom_type_description
    _atom_type_scat_dispersion_real
    _atom_type_scat_dispersion_imag
    _atom_type_scat_source
    'C' 'C' 0.0033 0.0016
                         'International Tables Vol C Tables 4.2.6.8 and 6.1.1.4'
    'H' 'H' 0.0000 0.0000
                         'International Tables Vol C Tables 4.2.6.8 and 6.1.1.4'
    'N' 'N' 0.0061 0.0033
                         'International Tables Vol C Tables 4.2.6.8 and 6.1.1.4'
    'O' 'O' 0.0106 0.0060
                         'International Tables Vol C Tables 4.2.6.8 and 6.1.1.4'
    'F' 'F' 0.0171 0.0103
                         'International Tables Vol C Tables 4.2.6.8 and 6.1.1.4'
    'Cu' 'Cu' 0.3201 1.2651
                         'International Tables Vol C Tables 4.2.6.8 and 6.1.1.4'
_computing_data_collection
;
SMART (Bruker, 2004)
;
_computing_cell_refinement
;
SAINT (Bruker, 2004)
;
_computing_data_reduction
;
SAINT (Bruker, 2004)
;
_computing_structure_solution
;
SHELXS97 (Sheldrick, 2008)
;
_computing_structure_refinement
;
SHELXL97 (Sheldrick, 2008)
;
_computing_molecular_graphics
;
ORTEP-3 for Windows (Farrugia, 2012)
;
_computing_publication_material
;
SHELXL97 (Sheldrick, 2008) and publCIF (Westrip, 2010)
;
loop_
    _atom_site_type_symbol
    _atom_site_label
    _atom_site_fract_x
    _atom_site_fract_y
    _atom_site_fract_z
    _atom_site_U_iso_or_equiv
    _atom_site_adp_type
    _atom_site_calc_flag
    _atom_site_refinement_flags
    _atom_site_occupancy
    _atom_site_symmetry_multiplicity
    _atom_site_disorder_assembly
    _atom_site_disorder_group
    Cu Cu1 0.5000 0.0000 0.5000 0.03589(15) Uani d S 1 2 . .
    C C1 0.4364(3) 0.1538(4) 0.60336(15) 0.0509(8) Uani d . 1 1 . .
    C C2 0.3912(2) 0.3007(4) 0.56214(13) 0.0406(7) Uani d . 1 1 . .
    C C3 0.4015(2) 0.3268(3) 0.50090(13) 0.0344(6) Uani d . 1 1 . .
    C C4 0.3610(2) 0.4832(3) 0.46921(13) 0.0344(6) Uani d . 1 1 . .
    C C5 0.3720(2) 0.5207(3) 0.40786(13) 0.0378(6) Uani d . 1 1 . .
    C C6 0.3248(2) 0.6682(4) 0.37975(14) 0.0436(7) Uani d . 1 1 . .
    C C7 0.2699(2) 0.7814(4) 0.40656(14) 0.0439(7) Uani d . 1 1 . .
    C C8 0.2666(3) 0.7474(4) 0.46785(14) 0.0521(8) Uani d . 1 1 . .
    C C9 0.3090(2) 0.6018(4) 0.49971(13) 0.0428(7) Uani d . 1 1 A .
    C C10 0.3449(3) 0.4244(4) 0.58938(15) 0.0527(8) Uani d . 1 1 A .
    H H10 0.3410 0.4065 0.6304 0.063 Uiso calc R 1 1 . .
    C C11A 0.3034(7) 0.7255(11) 0.5989(4) 0.034(2) Uiso d P 0.330(8) 1 A 1
    H H11A 0.3558 0.8116 0.5986 0.041 Uiso calc PR 0.330(8) 1 A 1
    C C11B 0.2443(4) 0.6775(6) 0.5977(2) 0.0414(13) Uiso d P 0.670(8) 1 A 2
    H H11B 0.1714 0.6862 0.5796 0.050 Uiso calc PR 0.670(8) 1 A 2
    C C12 0.2750(4) 0.6913(5) 0.6618(2) 0.0779(13) Uani d . 1 1 . .
    H H12A 0.3388 0.6498 0.6871 0.093 Uiso d R 1 1 A .
    H H12B 0.2167 0.6809 0.6797 0.093 Uiso d R 1 1 . .
    C C13A 0.1996(8) 0.7884(13) 0.5963(5) 0.050(3) Uiso d P 0.330(8) 1 A 1
    H H13A 0.1294 0.7534 0.5824 0.060 Uiso d PR 0.330(8) 1 A 1
    H H13B 0.2141 0.9063 0.5875 0.060 Uiso d PR 0.330(8) 1 A 1
    C C13B 0.2951(4) 0.8341(7) 0.6235(2) 0.0548(16) Uiso d P 0.670(8) 1 A 2
    H H13C 0.2498 0.9319 0.6178 0.066 Uiso d PR 0.670(8) 1 A 2
    H H13D 0.3652 0.8611 0.6250 0.066 Uiso d PR 0.670(8) 1 A 2
    C C14 0.2694(2) 1.0478(4) 0.34509(16) 0.0477(8) Uani d . 1 1 . .
    H H14A 0.3360 1.0072 0.3431 0.057 Uiso calc R 1 1 . .
    H H14B 0.2780 1.1508 0.3704 0.057 Uiso calc R 1 1 . .
    C C15 0.2084(2) 1.0892(4) 0.28020(14) 0.0399(6) Uani d . 1 1 . .
    H H15 0.2049 0.9859 0.2545 0.048 Uiso calc R 1 1 . .
    C C16 0.0536(2) 1.0046(4) 0.31469(13) 0.0388(6) Uani d . 1 1 . .
    H H16 0.0481 0.8983 0.2905 0.047 Uiso calc R 1 1 . .
    C C17 0.1190(2) 0.9702(4) 0.37892(14) 0.0453(7) Uani d . 1 1 . .
    H H17A 0.1240 1.0729 0.4042 0.054 Uiso calc R 1 1 . .
    H H17B 0.0890 0.8802 0.3990 0.054 Uiso calc R 1 1 . .
    C C18 0.2539(3) 1.2321(5) 0.24928(16) 0.0561(9) Uani d . 1 1 . .
    H H18A 0.2150 1.2467 0.2072 0.084 Uiso calc R 1 1 . .
    H H18B 0.3224 1.2035 0.2490 0.084 Uiso calc R 1 1 . .
    H H18C 0.2532 1.3367 0.2720 0.084 Uiso calc R 1 1 . .
    C C19 -0.0522(2) 1.0637(5) 0.31529(17) 0.0557(8) Uani d . 1 1 . .
    H H19A -0.0484 1.1682 0.3387 0.084 Uiso calc R 1 1 . .
    H H19B -0.0852 0.9771 0.3342 0.084 Uiso calc R 1 1 . .
    H H19C -0.0902 1.0833 0.2733 0.084 Uiso calc R 1 1 . .
    N N1 0.4226(2) 0.4198(3) 0.37568(12) 0.0482(6) Uani d . 1 1 . .
    H H1A 0.4252 0.4473 0.3384 0.058 Uiso calc R 1 1 . .
    H H1B 0.4521 0.3281 0.3925 0.058 Uiso calc R 1 1 . .
    N N2 0.3048(2) 0.5684(3) 0.56173(11) 0.0517(7) Uani d . 1 1 . .
    N N3 0.2191(2) 0.9183(3) 0.37340(13) 0.0519(7) Uani d . 1 1 . .
    N N4 0.10343(17) 1.1367(3) 0.28308(10) 0.0355(5) Uani d . 1 1 . .
    H H4A 0.0659 1.1525 0.2440 0.043 Uiso calc R 1 1 . .
    H H4B 0.1053 1.2368 0.3036 0.043 Uiso calc R 1 1 . .
    O O1 0.4311(3) 0.1573(4) 0.65800(12) 0.0909(11) Uani d . 1 1 . .
    O O2 0.47895(16) 0.0304(2) 0.58081(9) 0.0447(5) Uani d . 1 1 . .
    O O3 0.44457(16) 0.2185(2) 0.47204(9) 0.0438(5) Uani d . 1 1 . .
    F F1 0.32798(15) 0.6955(2) 0.31954(9) 0.0609(5) Uani d . 1 1 . .
    F F2A 0.2432(5) 0.8883(6) 0.49417(18) 0.0451(16) Uiso d P 0.456(11) 1 . .
    F F2B 0.1995(4) 0.8500(5) 0.49550(15) 0.0436(13) Uiso d P 0.544(11) 1 . .
    C C20 -0.0172(2) 0.0098(3) 0.06024(12) 0.0350(6) Uani d . 1 1 . .
    C C21 0.0523(2) 0.1177(4) 0.04203(13) 0.0416(7) Uani d . 1 1 . .
    H H21 0.0877 0.1977 0.0701 0.050 Uiso calc R 1 1 . .
    C C22 0.0694(2) 0.1077(4) -0.01728(13) 0.0420(7) Uani d . 1 1 . .
    H H22 0.1163 0.1805 -0.0284 0.050 Uiso calc R 1 1 . .
    C C23 -0.0320(2) 0.0165(4) 0.12619(13) 0.0415(7) Uani d . 1 1 . .
    O O4 -0.0936(2) -0.0847(3) 0.14030(11) 0.0607(6) Uani d . 1 1 . .
    O O5 0.02068(19) 0.1251(3) 0.16135(10) 0.0598(6) Uani d . 1 1 . .
    O O6 0.4982(2) 0.0203(4) 0.23468(11) 0.0704(7) Uani d . 1 1 . .
    H H1W 0.5212 0.0005 0.2729 0.084 Uiso d R 1 1 . .
    H H2W 0.5047 0.1270 0.2369 0.084 Uiso d R 1 1 . .
loop_
    _atom_site_aniso_label
    _atom_site_aniso_U_11
    _atom_site_aniso_U_22
    _atom_site_aniso_U_33
    _atom_site_aniso_U_12
    _atom_site_aniso_U_13
    _atom_site_aniso_U_23
    Cu1 0.0406(3) 0.0292(2) 0.0378(3) 0.0048(2) 0.0093(2) 0.0081(2)
    C1 0.067(2) 0.0454(17) 0.0404(18) 0.0155(16) 0.0134(16) 0.0122(14)
    C2 0.0490(17) 0.0345(14) 0.0355(16) 0.0092(13) 0.0048(13) 0.0046(12)
    C3 0.0367(14) 0.0278(13) 0.0360(15) 0.0007(11) 0.0029(12) 0.0022(11)
    C4 0.0380(14) 0.0273(13) 0.0336(14) 0.0008(11) 0.0001(11) 0.0034(11)
    C5 0.0404(15) 0.0316(14) 0.0383(15) 0.0003(12) 0.0035(12) 0.0055(11)
    C6 0.0482(17) 0.0397(15) 0.0403(17) -0.0002(13) 0.0052(13) 0.0144(13)
    C7 0.0517(18) 0.0300(14) 0.0427(17) -0.0012(13) -0.0034(14) 0.0051(12)
    C8 0.072(2) 0.0357(15) 0.0409(18) 0.0212(15) -0.0020(16) -0.0050(13)
    C9 0.0573(18) 0.0327(14) 0.0319(15) 0.0084(13) -0.0021(13) 0.0008(12)
    C10 0.074(2) 0.0498(18) 0.0316(16) 0.0214(17) 0.0065(15) 0.0055(14)
    C12 0.121(4) 0.060(2) 0.071(3) 0.025(2) 0.060(3) 0.016(2)
    C14 0.0425(16) 0.0394(16) 0.057(2) 0.0035(13) 0.0037(15) 0.0146(14)
    C15 0.0419(16) 0.0387(15) 0.0394(16) 0.0073(13) 0.0107(13) -0.0013(12)
    C16 0.0413(15) 0.0351(14) 0.0384(15) 0.0018(13) 0.0061(12) -0.0007(12)
    C17 0.0554(18) 0.0365(16) 0.0419(17) 0.0027(13) 0.0073(14) 0.0069(12)
    C18 0.0535(19) 0.066(2) 0.052(2) 0.0078(17) 0.0185(16) 0.0159(17)
    C19 0.0435(18) 0.0561(19) 0.068(2) 0.0041(15) 0.0139(16) 0.0055(17)
    N1 0.0643(17) 0.0419(14) 0.0408(15) 0.0110(13) 0.0172(13) 0.0104(11)
    N2 0.0762(19) 0.0417(13) 0.0320(14) 0.0241(14) 0.0029(13) -0.0006(11)
    N3 0.0474(15) 0.0411(14) 0.0632(18) 0.0071(12) 0.0052(13) 0.0232(13)
    N4 0.0418(13) 0.0366(12) 0.0263(11) 0.0080(10) 0.0042(10) -0.0001(9)
    O1 0.152(3) 0.0843(19) 0.0448(15) 0.068(2) 0.0403(17) 0.0296(14)
    O2 0.0549(13) 0.0389(11) 0.0418(12) 0.0145(9) 0.0142(10) 0.0134(9)
    O3 0.0609(13) 0.0330(10) 0.0387(11) 0.0122(9) 0.0142(10) 0.0085(8)
    F1 0.0745(13) 0.0592(12) 0.0513(12) 0.0185(10) 0.0193(10) 0.0265(9)
    C20 0.0431(15) 0.0351(14) 0.0260(13) 0.0060(12) 0.0066(11) 0.0048(11)
    C21 0.0536(17) 0.0391(15) 0.0287(15) -0.0068(13) 0.0032(13) -0.0030(12)
    C22 0.0532(18) 0.0396(15) 0.0336(16) -0.0070(13) 0.0110(13) 0.0041(12)
    C23 0.0573(18) 0.0387(15) 0.0281(15) 0.0126(14) 0.0097(13) 0.0064(12)
    O4 0.0901(18) 0.0541(14) 0.0470(13) -0.0027(13) 0.0346(13) 0.0105(11)
    O5 0.0852(18) 0.0659(15) 0.0255(11) -0.0022(13) 0.0072(11) -0.0046(11)
    O6 0.0863(19) 0.0776(18) 0.0439(14) 0.0018(15) 0.0089(13) 0.0074(12)
_geom_special_details
;
 All esds (except the esd in the dihedral angle between two l.s. planes)
 are estimated using the full covariance matrix.  The cell esds are taken
 into account individually in the estimation of esds in distances, angles
 and torsion angles; correlations between esds in cell parameters are only
 used when they are defined by crystal symmetry.  An approximate (isotropic)
 treatment of cell esds is used for estimating esds involving l.s. planes.
;
loop_
    _geom_bond_atom_site_label_1
    _geom_bond_atom_site_label_2
    _geom_bond_site_symmetry_2
    _geom_bond_distance
    _geom_bond_publ_flag
    Cu1 O2 . 1.889(2) y
    Cu1 O2 3_656 1.889(2) ?
    Cu1 O3 3_656 1.9064(18) ?
    Cu1 O3 . 1.9064(18) y
    C1 O1 . 1.226(4) y
    C1 O2 . 1.283(4) y
    C1 C2 . 1.501(4) ?
    C2 C10 . 1.368(4) ?
    C2 C3 . 1.407(4) ?
    C3 O3 . 1.281(3) ?
    C3 C4 . 1.449(4) ?
    C4 C9 . 1.428(4) ?
    C4 C5 . 1.428(4) ?
    C5 N1 . 1.353(4) ?
    C5 C6 . 1.390(4) ?
    C6 F1 . 1.358(3) ?
    C6 C7 . 1.377(4) ?
    C7 N3 . 1.384(4) ?
    C7 C8 . 1.391(4) ?
    C8 F2A . 1.317(5) ?
    C8 C9 . 1.387(4) ?
    C8 F2B . 1.453(5) ?
    C9 N2 . 1.409(4) ?
    C10 N2 . 1.332(4) ?
    C10 H10 . 0.9300 ?
    C11A N2 . 1.478(9) ?
    C11A C13A . 1.483(14) ?
    C11A C12 . 1.551(9) ?
    C11A H11A . 0.9800 ?
    C11B C12 . 1.380(6) ?
    C11B C13B . 1.451(7) ?
    C11B N2 . 1.532(5) ?
    C11B H11B . 0.9800 ?
    C12 C13B . 1.463(6) ?
    C12 C13A . 1.736(11) ?
    C12 H12A . 0.9700 ?
    C12 H12B . 0.9700 ?
    C13A H13A . 0.9700 ?
    C13A H13B . 0.9700 ?
    C13B H13C . 0.9700 ?
    C13B H13D . 0.9700 ?
    C14 N3 . 1.444(4) ?
    C14 C15 . 1.510(4) ?
    C14 H14A . 0.9700 ?
    C14 H14B . 0.9700 ?
    C15 N4 . 1.492(3) ?
    C15 C18 . 1.515(4) ?
    C15 H15 . 0.9800 ?
    C16 N4 . 1.494(4) ?
    C16 C17 . 1.508(4) ?
    C16 C19 . 1.515(4) ?
    C16 H16 . 0.9800 ?
    C17 N3 . 1.454(4) ?
    C17 H17A . 0.9700 ?
    C17 H17B . 0.9700 ?
    C18 H18A . 0.9600 ?
    C18 H18B . 0.9600 ?
    C18 H18C . 0.9600 ?
    C19 H19A . 0.9600 ?
    C19 H19B . 0.9600 ?
    C19 H19C . 0.9600 ?
    N1 H1A . 0.8600 ?
    N1 H1B . 0.8600 ?
    N4 H4A . 0.9000 ?
    N4 H4B . 0.9000 ?
    C20 C22 3 1.387(4) ?
    C20 C21 . 1.395(4) ?
    C20 C23 . 1.518(4) ?
    C21 C22 . 1.386(4) ?
    C21 H21 . 0.9300 ?
    C22 C20 3 1.387(4) ?
    C22 H22 . 0.9300 ?
    C23 O4 . 1.244(4) y
    C23 O5 . 1.253(4) y
    O6 H1W . 0.8412 ?
    O6 H2W . 0.8376 ?
loop_
    _geom_angle_atom_site_label_1
    _geom_angle_atom_site_label_2
    _geom_angle_atom_site_label_3
    _geom_angle_site_symmetry_1
    _geom_angle_site_symmetry_3
    _geom_angle
    _geom_angle_publ_flag
    O2 Cu1 O2 . 3_656 180.0 ?
    O2 Cu1 O3 . 3_656 86.76(8) ?
    O2 Cu1 O3 3_656 3_656 93.24(8) ?
    O2 Cu1 O3 . . 93.24(8) y
    O2 Cu1 O3 3_656 . 86.76(8) ?
    O3 Cu1 O3 3_656 . 180.0 ?
    O1 C1 O2 . . 122.4(3) ?
    O1 C1 C2 . . 117.9(3) ?
    O2 C1 C2 . . 119.6(3) ?
    C10 C2 C3 . . 118.8(3) ?
    C10 C2 C1 . . 115.9(3) ?
    C3 C2 C1 . . 125.0(3) ?
    O3 C3 C2 . . 123.0(2) ?
    O3 C3 C4 . . 118.8(2) ?
    C2 C3 C4 . . 118.3(2) ?
    C9 C4 C5 . . 119.4(2) ?
    C9 C4 C3 . . 119.5(2) ?
    C5 C4 C3 . . 121.2(2) ?
    N1 C5 C6 . . 119.0(3) ?
    N1 C5 C4 . . 124.1(2) ?
    C6 C5 C4 . . 116.9(3) ?
    F1 C6 C7 . . 117.9(2) ?
    F1 C6 C5 . . 116.6(3) ?
    C7 C6 C5 . . 125.3(3) ?
    C6 C7 N3 . . 121.4(3) ?
    C6 C7 C8 . . 116.3(3) ?
    N3 C7 C8 . . 122.3(3) ?
    F2A C8 C9 . . 125.0(3) ?
    F2A C8 C7 . . 109.7(3) ?
    C9 C8 C7 . . 123.0(3) ?
    F2A C8 F2B . . 27.5(2) ?
    C9 C8 F2B . . 117.7(3) ?
    C7 C8 F2B . . 118.2(3) ?
    C8 C9 N2 . . 122.5(3) ?
    C8 C9 C4 . . 119.0(3) ?
    N2 C9 C4 . . 118.6(2) ?
    N2 C10 C2 . . 125.1(3) ?
    N2 C10 H10 . . 117.5 ?
    C2 C10 H10 . . 117.5 ?
    N2 C11A C13A . . 113.0(7) ?
    N2 C11A C12 . . 113.2(6) ?
    C13A C11A C12 . . 69.7(6) ?
    N2 C11A H11A . . 117.4 ?
    C13A C11A H11A . . 117.4 ?
    C12 C11A H11A . . 117.4 ?
    C13A C11A H13D . . 104.0 ?
    C12 C11B C13B . . 62.2(3) ?
    C12 C11B N2 . . 120.4(4) ?
    C13B C11B N2 . . 114.0(4) ?
    C12 C11B H11B . . 116.3 ?
    C13B C11B H11B . . 116.3 ?
    N2 C11B H11B . . 116.3 ?
    C11B C12 C13B . . 61.3(3) ?
    C13B C12 H12A . . 108.8 ?
    C11A C12 H12A . . 101.2 ?
    C11B C12 H12B . . 109.5 ?
    H12A C12 H12B . . 116.3 ?
    C11A C13A C12 . . 57.0(5) ?
    C11A C13A H13A . . 140.9 ?
    C12 C13A H13A . . 118.8 ?
    C12 C13A H13B . . 118.2 ?
    H13A C13A H13B . . 115.8 ?
    C11B C13B C12 . . 56.5(3) ?
    C12 C13B H13B . . 115.4 ?
    C11B C13B H13C . . 112.6 ?
    C12 C13B H13C . . 118.2 ?
    C12 C13B H13D . . 117.6 ?
    H13C C13B H13D . . 115.0 ?
    N3 C14 C15 . . 110.5(3) ?
    N3 C14 H14A . . 109.5 ?
    C15 C14 H14A . . 109.5 ?
    N3 C14 H14B . . 109.5 ?
    C15 C14 H14B . . 109.5 ?
    H14A C14 H14B . . 108.1 ?
    N4 C15 C14 . . 109.1(2) ?
    N4 C15 C18 . . 109.5(2) ?
    C14 C15 C18 . . 113.2(3) ?
    N4 C15 H15 . . 108.3 ?
    C14 C15 H15 . . 108.3 ?
    C18 C15 H15 . . 108.3 ?
    N4 C16 C17 . . 109.3(2) ?
    N4 C16 C19 . . 109.4(2) ?
    C17 C16 C19 . . 113.3(3) ?
    N4 C16 H16 . . 108.3 ?
    C17 C16 H16 . . 108.3 ?
    C19 C16 H16 . . 108.3 ?
    N3 C17 C16 . . 109.0(3) ?
    N3 C17 H17A . . 109.9 ?
    C16 C17 H17A . . 109.9 ?
    N3 C17 H17B . . 109.9 ?
    C16 C17 H17B . . 109.9 ?
    H17A C17 H17B . . 108.3 ?
    C15 C18 H18A . . 109.5 ?
    C15 C18 H18B . . 109.5 ?
    H18A C18 H18B . . 109.5 ?
    C15 C18 H18C . . 109.5 ?
    H18A C18 H18C . . 109.5 ?
    H18B C18 H18C . . 109.5 ?
    C16 C19 H19A . . 109.5 ?
    C16 C19 H19B . . 109.5 ?
    H19A C19 H19B . . 109.5 ?
    C16 C19 H19C . . 109.5 ?
    H19A C19 H19C . . 109.5 ?
    H19B C19 H19C . . 109.5 ?
    C5 N1 H1A . . 120.0 ?
    C5 N1 H1B . . 120.0 ?
    H1A N1 H1B . . 120.0 ?
    C10 N2 C9 . . 119.7(3) ?
    C10 N2 C11A . . 120.2(4) ?
    C9 N2 C11A . . 113.3(4) ?
    C10 N2 C11B . . 116.3(3) ?
    C9 N2 C11B . . 123.6(3) ?
    C11A N2 C11B . . 34.0(3) ?
    C7 N3 C14 . . 122.8(3) ?
    C7 N3 C17 . . 122.1(3) ?
    C14 N3 C17 . . 113.0(2) ?
    C15 N4 C16 . . 113.2(2) ?
    C15 N4 H4A . . 108.9 ?
    C16 N4 H4A . . 108.9 ?
    C15 N4 H4B . . 108.9 ?
    C16 N4 H4B . . 108.9 ?
    H4A N4 H4B . . 107.8 ?
    C1 O2 Cu1 . . 130.16(19) ?
    C3 O3 Cu1 . . 128.39(18) ?
    F2B F2A C8 . . 87.6(6) ?
    F2A F2B C8 . . 64.9(5) ?
    C22 C20 C21 3 . 118.3(3) ?
    C22 C20 C23 3 . 121.1(3) ?
    C21 C20 C23 . . 120.6(3) ?
    C22 C21 C20 . . 121.1(3) ?
    C22 C21 H21 . . 119.5 ?
    C20 C21 H21 . . 119.5 ?
    C21 C22 C20 . 3 120.7(3) ?
    C21 C22 H22 . . 119.7 ?
    C20 C22 H22 3 . 119.7 ?
    O4 C23 O5 . . 126.4(3) ?
    O4 C23 C20 . . 118.0(3) ?
    O5 C23 C20 . . 115.6(3) ?
    H1W O6 H2W . . 96.7 ?
loop_
    _geom_torsion_atom_site_label_1
    _geom_torsion_atom_site_label_2
    _geom_torsion_atom_site_label_3
    _geom_torsion_atom_site_label_4
    _geom_torsion_site_symmetry_1
    _geom_torsion_site_symmetry_2
    _geom_torsion_site_symmetry_3
    _geom_torsion_site_symmetry_4
    _geom_torsion
    _geom_torsion_publ_flag
    O1 C1 C2 C10 . . . . -2.0(5) ?
    O2 C1 C2 C10 . . . . 178.2(3) ?
    O1 C1 C2 C3 . . . . 171.9(3) ?
    O2 C1 C2 C3 . . . . -7.9(5) ?
    C10 C2 C3 O3 . . . . 179.4(3) ?
    C1 C2 C3 O3 . . . . 5.7(5) ?
    C10 C2 C3 C4 . . . . -0.8(4) ?
    C1 C2 C3 C4 . . . . -174.5(3) ?
    O3 C3 C4 C9 . . . . 177.4(3) ?
    C2 C3 C4 C9 . . . . -2.5(4) ?
    O3 C3 C4 C5 . . . . -2.4(4) ?
    C2 C3 C4 C5 . . . . 177.8(3) ?
    C9 C4 C5 N1 . . . . 177.9(3) ?
    C3 C4 C5 N1 . . . . -2.4(4) ?
    C9 C4 C5 C6 . . . . -3.9(4) ?
    C3 C4 C5 C6 . . . . 175.8(3) ?
    N1 C5 C6 F1 . . . . 3.8(4) ?
    C4 C5 C6 F1 . . . . -174.5(2) ?
    N1 C5 C6 C7 . . . . 179.2(3) ?
    C4 C5 C6 C7 . . . . 0.9(4) ?
    F1 C6 C7 N3 . . . . 0.3(4) ?
    C5 C6 C7 N3 . . . . -175.0(3) ?
    F1 C6 C7 C8 . . . . 178.7(3) ?
    C5 C6 C7 C8 . . . . 3.4(5) ?
    C6 C7 C8 F2A . . . . 158.9(4) ?
    N3 C7 C8 F2A . . . . -22.7(5) ?
    C6 C7 C8 C9 . . . . -4.7(5) ?
    N3 C7 C8 C9 . . . . 173.6(3) ?
    C6 C7 C8 F2B . . . . -172.4(4) ?
    N3 C7 C8 F2B . . . . 6.0(5) ?
    F2A C8 C9 N2 . . . . 19.1(7) ?
    C7 C8 C9 N2 . . . . -179.8(3) ?
    F2B C8 C9 N2 . . . . -12.1(5) ?
    F2A C8 C9 C4 . . . . -159.2(5) ?
    C7 C8 C9 C4 . . . . 1.8(5) ?
    F2B C8 C9 C4 . . . . 169.5(3) ?
    C5 C4 C9 C8 . . . . 2.7(4) ?
    C3 C4 C9 C8 . . . . -177.1(3) ?
    C5 C4 C9 N2 . . . . -175.8(3) ?
    C3 C4 C9 N2 . . . . 4.5(4) ?
    C3 C2 C10 N2 . . . . 2.2(5) ?
    C1 C2 C10 N2 . . . . 176.5(3) ?
    N2 C11B C12 C13B . . . . 102.9(5) ?
    C13B C11B C12 C11A . . . . -41.2(6) ?
    N2 C11B C12 C11A . . . . 61.7(7) ?
    C13B C11B C12 C13A . . . . 58.5(7) ?
    N2 C11B C12 C13A . . . . 161.5(9) ?
    N2 C11A C12 C11B . . . . -58.9(6) ?
    C13A C11A C12 C11B . . . . 48.2(6) ?
    N2 C11A C12 C13B . . . . -174.2(10) ?
    C13A C11A C12 C13B . . . . -67.1(7) ?
    N2 C11A C12 C13A . . . . -107.1(8) ?
    N2 C11A C13A C12 . . . . 107.4(7) ?
    C11B C12 C13A C11A . . . . -44.0(6) ?
    C13B C12 C13A C11A . . . . 51.5(5) ?
    N2 C11B C13B C12 . . . . -113.1(4) ?
    C11A C12 C13B C11B . . . . 35.6(6) ?
    C13A C12 C13B C11B . . . . -43.5(5) ?
    N3 C14 C15 N4 . . . . 54.3(3) ?
    N3 C14 C15 C18 . . . . 176.5(3) ?
    N4 C16 C17 N3 . . . . -56.5(3) ?
    C19 C16 C17 N3 . . . . -178.7(3) ?
    C2 C10 N2 C9 . . . . -0.2(6) ?
    C2 C10 N2 C11A . . . . -149.3(5) ?
    C2 C10 N2 C11B . . . . 172.1(4) ?
    C8 C9 N2 C10 . . . . 178.4(3) ?
    C4 C9 N2 C10 . . . . -3.2(5) ?
    C8 C9 N2 C11A . . . . -30.4(6) ?
    C4 C9 N2 C11A . . . . 148.0(4) ?
    C8 C9 N2 C11B . . . . 6.7(5) ?
    C4 C9 N2 C11B . . . . -174.9(3) ?
    C13A C11A N2 C10 . . . . -118.7(6) ?
    C12 C11A N2 C10 . . . . -41.9(8) ?
    C13A C11A N2 C9 . . . . 90.3(7) ?
    C12 C11A N2 C9 . . . . 167.2(4) ?
    C13A C11A N2 C11B . . . . -25.7(6) ?
    C12 C11A N2 C11B . . . . 51.2(6) ?
    C12 C11B N2 C10 . . . . 36.8(6) ?
    C13B C11B N2 C10 . . . . 107.5(4) ?
    C12 C11B N2 C9 . . . . -151.2(4) ?
    C13B C11B N2 C9 . . . . -80.5(5) ?
    C12 C11B N2 C11A . . . . -69.0(7) ?
    C13B C11B N2 C11A . . . . 1.7(6) ?
    C6 C7 N3 C14 . . . . -58.0(4) ?
    C8 C7 N3 C14 . . . . 123.7(4) ?
    C6 C7 N3 C17 . . . . 139.8(3) ?
    C8 C7 N3 C17 . . . . -38.5(4) ?
    C15 C14 N3 C7 . . . . 136.4(3) ?
    C15 C14 N3 C17 . . . . -60.0(4) ?
    C16 C17 N3 C7 . . . . -135.5(3) ?
    C16 C17 N3 C14 . . . . 60.8(3) ?
    C14 C15 N4 C16 . . . . -53.9(3) ?
    C18 C15 N4 C16 . . . . -178.3(2) ?
    C17 C16 N4 C15 . . . . 55.5(3) ?
    C19 C16 N4 C15 . . . . -179.9(2) ?
    O1 C1 O2 Cu1 . . . . -177.8(3) ?
    C2 C1 O2 Cu1 . . . . 2.0(5) ?
    O3 Cu1 O2 C1 3_656 . . . -176.4(3) ?
    O3 Cu1 O2 C1 . . . . 3.6(3) ?
    C2 C3 O3 Cu1 . . . . 2.4(4) ?
    C4 C3 O3 Cu1 . . . . -177.49(18) ?
    O2 Cu1 O3 C3 . . . . -6.0(2) ?
    O2 Cu1 O3 C3 3_656 . . . 174.0(2) ?
    C9 C8 F2A F2B . . . . -83.2(6) ?
    C7 C8 F2A F2B . . . . 113.6(5) ?
    C9 C8 F2B F2A . . . . 113.3(6) ?
    C7 C8 F2B F2A . . . . -78.4(6) ?
    C22 C20 C21 C22 3 . . . -0.3(5) ?
    C23 C20 C21 C22 . . . . 177.2(3) ?
    C20 C21 C22 C20 . . . 3 0.3(5) ?
    C22 C20 C23 O4 3 . . . -1.2(4) ?
    C21 C20 C23 O4 . . . . -178.8(3) ?
    C22 C20 C23 O5 3 . . . 178.5(3) ?
    C21 C20 C23 O5 . . . . 1.0(4) ?
loop_
    _geom_hbond_atom_site_label_D
    _geom_hbond_atom_site_label_H
    _geom_hbond_atom_site_label_A
    _geom_hbond_site_symmetry_A
    _geom_hbond_distance_DH
    _geom_hbond_distance_HA
    _geom_hbond_distance_DA
    _geom_hbond_angle_DHA
    N1 H1A F1 . 0.86 2.33 2.657(3) 103
    N1 H1A O6 2_655 0.86 2.19 2.995(4) 155
    N1 H1B O3 . 0.86 1.98 2.604(3) 129
    N4 H4A O5 1_565 0.90 1.80 2.658(3) 160
    N4 H4B O4 2_565 0.90 1.90 2.777(3) 166
    O6 H1W O1 3_656 0.84 1.95 2.716(3) 151
    O6 H2W O1 4_565 0.84 2.46 3.048(4) 128
    C12 H12A O6 4_566 0.97 2.55 3.494(5) 166
    C13B H13D O1 1_565 0.97 2.52 3.113(6) 119
    C13B H13D O2 1_565 0.97 2.41 3.258(6) 146
_iucr_refine_instructions_details
;
TITL CUSPD01_0m in P2(1)/c
CELL 0.71073  13.6039   7.8019  22.0870  90.000 103.764  90.000
ZERR   2   0.0002   0.0001   0.0003   0.000   0.001   0.000
LATT 1
SYMM -X, 0.5+Y, 0.5-Z
SFAC C  H  N  O  F  Cu
UNIT 92 104 16 24 8 2
OMIT  -2.00  55.00
L.S. 6
ACTA
bond $h
FMAP 2
PLAN 20
size 0.20 0.17 0.13
rem green block
htab
eqiv $1 1-x,1/2+y,1/2-z
htab n1 f1
htab n1 o6_$1
htab n1 o3
eqiv $2 x,y+1,z
htab n4 o5_$2
eqiv $3 -x,3/2+y,1/2-z
htab n4 o4_$3
eqiv $4 1-x,-y,1-z
htab o6 o1_$4
eqiv $5 x,1/2-y,z-1/2
htab o6 o1_$5
eqiv $6 x,1/2-y,1/2+z
htab c12 o6_$6
mpla 5 o2 c1 c2 c3 o3 cu1
mpla c1 o1 o2
mpla c2 c3 c4 c9 c10 n2
mpla c11a c12 c13a
mpla c2 c3 c4 c9 c10 n2
mpla c4 c5 c6 c7 c8 c9
mpla c14 c15 c16 c17
mpla c20 c21 c22
mpla c23 o4 o5
conf
TEMP 23
WGHT    0.061100    1.365900
FVAR       0.35930   0.66991   0.45569
MOLE 1
CU1   6    0.500000    0.000000    0.500000    10.50000    0.04064    0.02920 =
         0.03781    0.00809    0.00932    0.00481
C1    1    0.436387    0.153782    0.603357    11.00000    0.06707    0.04544 =
         0.04038    0.01215    0.01336    0.01552
C2    1    0.391240    0.300650    0.562140    11.00000    0.04899    0.03453 =
         0.03553    0.00457    0.00475    0.00919
C3    1    0.401457    0.326783    0.500900    11.00000    0.03671    0.02779 =
         0.03597    0.00224    0.00293    0.00069
C4    1    0.361032    0.483233    0.469213    11.00000    0.03802    0.02727 =
         0.03362    0.00344    0.00011    0.00084
C5    1    0.371976    0.520682    0.407862    11.00000    0.04041    0.03157 =
         0.03832    0.00546    0.00351    0.00033
C6    1    0.324810    0.668248    0.379754    11.00000    0.04824    0.03966 =
         0.04034    0.01444    0.00525   -0.00020
C7    1    0.269945    0.781356    0.406557    11.00000    0.05170    0.03002 =
         0.04269    0.00509   -0.00340   -0.00123
C8    1    0.266600    0.747357    0.467853    11.00000    0.07202    0.03565 =
         0.04088   -0.00500   -0.00196    0.02119
C9    1    0.308974    0.601813    0.499706    11.00000    0.05726    0.03269 =
         0.03194    0.00077   -0.00213    0.00845
C10   1    0.344870    0.424371    0.589385    11.00000    0.07379    0.04981 =
         0.03156    0.00549    0.00649    0.02136
AFIX  43
H10   2    0.341026    0.406519    0.630389    11.00000   -1.20000
AFIX   0
part 1
C11A  1    0.303435    0.725543    0.598887   -21.00000    0.03386
AFIX  13
H11A  2    0.355786    0.811633    0.598615   -21.00000   -1.20000
AFIX   0
part 2
C11B  1    0.244293    0.677538    0.597748    21.00000    0.04139
AFIX  13
H11B  2    0.171353    0.686217    0.579624    21.00000   -1.20000
AFIX   0
part 0
C12   1    0.274990    0.691308    0.661788    11.00000    0.12094    0.06020 =
         0.07143    0.01604    0.06023    0.02524
AFIX   3
H12A  2    0.338828    0.649804    0.687121    11.00000   -1.20000
H12B  2    0.216727    0.680858    0.679711    11.00000   -1.20000
AFIX   0
part 1
C13A  1    0.199625    0.788368    0.596271   -21.00000    0.05020
AFIX   3
H13A  2    0.129422    0.753431    0.582441   -21.00000   -1.20000
H13B  2    0.214052    0.906312    0.587497   -21.00000   -1.20000
AFIX   0
part 2
C13B  1    0.295067    0.834088    0.623473    21.00000    0.05485
AFIX   3
H13C  2    0.249812    0.931942    0.617834    21.00000   -1.20000
H13D  2    0.365214    0.861113    0.625000    21.00000   -1.20000
AFIX   0
part 0
C14   1    0.269405    1.047836    0.345093    11.00000    0.04249    0.03939 =
         0.05720    0.01459    0.00368    0.00350
AFIX  23
H14A  2    0.335956    1.007239    0.343099    11.00000   -1.20000
H14B  2    0.278021    1.150781    0.370435    11.00000   -1.20000
AFIX   0
C15   1    0.208427    1.089169    0.280202    11.00000    0.04195    0.03874 =
         0.03944   -0.00134    0.01070    0.00726
AFIX  13
H15   2    0.204908    0.985862    0.254534    11.00000   -1.20000
AFIX   0
C16   1    0.053606    1.004637    0.314689    11.00000    0.04129    0.03511 =
         0.03837   -0.00071    0.00611    0.00177
AFIX  13
H16   2    0.048127    0.898283    0.290506    11.00000   -1.20000
AFIX   0
C17   1    0.118989    0.970220    0.378919    11.00000    0.05541    0.03648 =
         0.04190    0.00693    0.00729    0.00275
AFIX  23
H17A  2    0.123981    1.072870    0.404248    11.00000   -1.20000
H17B  2    0.089026    0.880212    0.398953    11.00000   -1.20000
AFIX   0
C18   1    0.253925    1.232115    0.249275    11.00000    0.05354    0.06564 =
         0.05207    0.01585    0.01850    0.00775
AFIX 137
H18A  2    0.215023    1.246736    0.207231    11.00000   -1.50000
H18B  2    0.322429    1.203463    0.248960    11.00000   -1.50000
H18C  2    0.253155    1.336738    0.272035    11.00000   -1.50000
AFIX   0
C19   1   -0.052237    1.063715    0.315294    11.00000    0.04355    0.05612 =
         0.06784    0.00553    0.01391    0.00408
AFIX 137
H19A  2   -0.048418    1.168153    0.338722    11.00000   -1.50000
H19B  2   -0.085207    0.977139    0.334230    11.00000   -1.50000
H19C  2   -0.090158    1.083290    0.273313    11.00000   -1.50000
AFIX   0
N1    3    0.422552    0.419761    0.375679    11.00000    0.06430    0.04195 =
         0.04085    0.01036    0.01719    0.01102
AFIX  93
H1A   2    0.425182    0.447267    0.338392    11.00000   -1.20000
H1B   2    0.452064    0.328119    0.392514    11.00000   -1.20000
AFIX   0
N2    3    0.304810    0.568386    0.561731    11.00000    0.07625    0.04166 =
         0.03205   -0.00059    0.00291    0.02411
N3    3    0.219121    0.918256    0.373402    11.00000    0.04736    0.04115 =
         0.06322    0.02321    0.00524    0.00713
N4    3    0.103427    1.136692    0.283078    11.00000    0.04178    0.03659 =
         0.02625   -0.00012    0.00424    0.00798
AFIX  23
H4A   2    0.065856    1.152480    0.244044    11.00000   -1.20000
H4B   2    0.105286    1.236772    0.303584    11.00000   -1.20000
AFIX   0
O1    4    0.431126    0.157289    0.658001    11.00000    0.15205    0.08432 =
         0.04479    0.02964    0.04031    0.06823
O2    4    0.478948    0.030431    0.580807    11.00000    0.05487    0.03887 =
         0.04185    0.01344    0.01419    0.01446
O3    4    0.444574    0.218505    0.472043    11.00000    0.06089    0.03303 =
         0.03868    0.00855    0.01422    0.01219
F1    5    0.327977    0.695510    0.319538    11.00000    0.07447    0.05921 =
         0.05129    0.02652    0.01934    0.01851
F2A   5    0.243219    0.888279    0.494169    31.00000    0.04512
F2B   5    0.199511    0.849992    0.495500   -31.00000    0.04359
MOLE 2
C20   1   -0.017246    0.009800    0.060236    11.00000    0.04306    0.03512 =
         0.02600    0.00480    0.00665    0.00599
C21   1    0.052251    0.117745    0.042034    11.00000    0.05360    0.03909 =
         0.02869   -0.00300    0.00321   -0.00676
AFIX  43
H21   2    0.087665    0.197747    0.070147    11.00000   -1.20000
AFIX   0
C22   1    0.069401    0.107735   -0.017275    11.00000    0.05322    0.03956 =
         0.03361    0.00413    0.01103   -0.00697
AFIX  43
H22   2    0.116339    0.180543   -0.028370    11.00000   -1.20000
AFIX   0
C23   1   -0.031977    0.016461    0.126192    11.00000    0.05733    0.03872 =
         0.02814    0.00642    0.00970    0.01259
O4    4   -0.093649   -0.084741    0.140298    11.00000    0.09013    0.05412 =
         0.04698    0.01047    0.03463   -0.00272
O5    4    0.020677    0.125065    0.161353    11.00000    0.08518    0.06586 =
         0.02551   -0.00463    0.00724   -0.00215
MOLE 3
O6    4    0.498173    0.020274    0.234677    11.00000    0.08627    0.07762 =
         0.04395    0.00738    0.00889    0.00182
AFIX   3
H1W   2    0.521199    0.000468    0.272865    11.00000   -1.20000
H2W   2    0.504741    0.126998    0.236852    11.00000   -1.20000
HKLF 4
REM  CUSPD01_0m in P2(1)/c
REM R1 =  0.0520 for   3641 Fo > 4sig(Fo)  and  0.0793 for all   5168 data
REM    323 parameters refined using      0 restraints
END
WGHT      0.0613      1.3554
REM Highest difference peak  0.556,  deepest hole -0.568,  1-sigma level  0.063
Q1    1   0.3773  0.0859  0.6431  11.00000  0.05    0.56
Q2    1   0.1597  0.7953  0.4933  11.00000  0.05    0.51
Q3    1   0.2873  0.9341  0.4971  11.00000  0.05    0.35
Q4    1   0.2226  0.8799  0.5071  11.00000  0.05    0.30
Q5    1  -0.0197  0.0070  0.0911  11.00000  0.05    0.28
Q6    1   0.2179  0.6757  0.6328  11.00000  0.05    0.28
Q7    1   0.4152  0.2383  0.5805  11.00000  0.05    0.27
Q8    1   0.0320  0.0228  0.1721  11.00000  0.05    0.27
Q9    1   0.2156  0.6590  0.5824  11.00000  0.05    0.26
Q10   1   0.3031  0.5044  0.5685  11.00000  0.05    0.24
Q11   1   0.3799  0.3606  0.5789  11.00000  0.05    0.23
Q12   1   0.4672  0.2055  0.5009  11.00000  0.05    0.23
Q13   1   0.3021  0.5846  0.5311  11.00000  0.05    0.23
Q14   1   0.3876  0.4131  0.4873  11.00000  0.05    0.23
Q15   1   0.2630  0.7638  0.4335  11.00000  0.05    0.23
Q16   1  -0.0052  0.0595  0.0495  11.00000  0.05    0.23
Q17   1   0.3736  0.2916  0.5304  11.00000  0.05    0.23
Q18   1   0.2492  0.8326  0.6109  11.00000  0.05    0.22
Q19   1   0.2728  0.6896  0.3868  11.00000  0.05    0.22
Q20   1   0.3510  0.6136  0.5686  11.00000  0.05    0.22
;
data_global
_journal_date_recd_electronic     2015-12-15
_journal_date_accepted     2015-12-16
_journal_name_full     'Acta Crystallographica, Section E'
_journal_year     2016
_journal_volume     72
_journal_issue      1
_journal_page_first     96
_journal_page_last     101
_journal_paper_category     GM
_journal_paper_doi     10.1107/S205698901502424X
_journal_coeditor_code     SJ5492
_publ_contact_author_name     'William T A Harrison'
_publ_contact_author_address
;
Department of Chemistry
University of Aberdeen
Meston Walk
Aberdeen AB24 3UE
Scotland
;
_publ_contact_author_email
;
w.harrison@abdn.ac.uk
;
_publ_contact_author_fax     ?
_publ_contact_author_phone     ?
_publ_section_title
;
Crystal structures of [Mn(bdc)(Hspar)~2~(H~2~O)~0.25~]\\cdot2H~2~O containing
MnO~6 + 1~ capped trigonal prisms and [Cu(Hspar)~2~](bdc)\\cdot2H~2~O
containing CuO~4~ squares (Hspar = sparfloxacin and bdc =
benzene-1,4-dicarboxylate)
;
loop_
    _publ_author_name
    _publ_author_footnote
    _publ_author_address
    'An, Zhe' .
;
School of Chemistry and Life Science
Guangdong University of Petrochemical Technology
Maoming 525000
People's Republic of China
;
    'Gao, Jing' .
;
Department of Pharmacy
Mudanjiang Medical University
Heilongjiang 157011
People's Republic of China
;
    'Harrison, William T. A.' .
;
Department of Chemistry
University of Aberdeen
Meston Walk
Aberdeen AB24 3UE
Scotland
;
_publ_section_synopsis
;
The Mn^2+^ ion in [Mn(bdc)(Hspar)~2~(H~2~O)~0.25~]\\cdot2H~2~O (Hspar =
sparfloxacin and bdc = benzene-1,4-dicarboxylate) is coordinated by two
<i>O</i>,<i>O</i>'-bidentate Hspar neutral molecules (which exist as
zwitterions) and an <i>O</i>,<i>O</i>'-bidentate bdc dianion to generate a
distorted MnO~6~ trigonal prism. In [Cu(Hspar)~2~](bdc)\\cdot2H~2~O,the Cu^2+^
ion lies on a crystallographic inversion centre and a CuO~4~ square-planar
geometry arises from its coordination by two <i>O</i>,<i>O</i>'-bidentate
Hspar molecules. The bdc dianion acts as a counter-ion to the cationic complex
and does not bond to the metal ion.
;
