# Supplementary material for: Crystal structures of [Mn(bdc)(Hspar)2(H2O)0.25]·2H2O containing MnO6+1 capped trigonal prisms and [Cu(Hspar)2](bdc)·2H2O containing CuO4 squares (Hspar = sparfloxacin and bdc = benzene-1,4-di­carboxyl­ate)
Source: Acta Crystallogr E Crystallogr Commun. 2016 Jan 1;72(Pt 1):96–101. doi: 10.1107/S205698901502424X (PMC4704758; doi:10.1107/S205698901502424X)
Supplement: Supplementary file 2 [file e-72-00096-Isup2.hkl]

# 
# h,k,l, Fc-squared, Fo-squared, sigma(Fo-squared) and status flag 
# 
data_I
_shelx_title ' MNSPD01_0m in P2(1)/n' 
_shelx_refln_list_code          4 
_shelx_F_calc_maximum      451.05 
_exptl_crystal_F_000      2174.00 
_reflns_d_resolution_high  0.7691 
 
loop_ 
 _symmetry_equiv_pos_as_xyz 
 'x, y, z' 
 '-x+1/2, y+1/2, -z+1/2' 
 '-x, -y, -z' 
 'x-1/2, -y-1/2, z-1/2' 
 
_cell_length_a    13.1128 
_cell_length_b    20.8621 
_cell_length_c    17.6284 
_cell_angle_alpha  90.000 
_cell_angle_beta  106.725 
_cell_angle_gamma  90.000 
 
_shelx_F_squared_multiplier     1.000 
 
loop_ 
 _refln_index_h 
 _refln_index_k 
 _refln_index_l 
 _refln_F_squared_calc 
 _refln_F_squared_meas 
 _refln_F_squared_sigma 
 _refln_observed_status 
   4   0   0     1804.82     1634.32     49.23 o 
   6   0   0     3658.14     3678.18    110.65 o 
   8   0   0      241.08      440.40     61.23 o 
  10   0   0      843.12      924.73     95.48 o 
  12   0   0     2682.03     2488.19    172.99 o 
  14   0   0       16.51       -5.70     56.62 o 
  16   0   0       13.04       16.77     54.55 o 
   1   1   0        4.81       -3.94     11.64 o 
   2   1   0       57.29       41.80     10.06 o 
   3   1   0     5217.21     5070.80     94.84 o 
   4   1   0      283.65      257.16     19.04 o 
   5   1   0     7604.54     7591.70    113.60 o 
   6   1   0      231.07      255.68     17.83 o 
   7   1   0     7227.01     7264.40    117.16 o 
   8   1   0       11.06        9.76     15.69 o 
   9   1   0     3015.90     3068.85    101.88 o 
  10   1   0      140.81      113.81     32.91 o 
  11   1   0      482.41      418.45     65.50 o 
  12   1   0        0.05       10.94     31.79 o 
  13   1   0        8.12        1.36     43.24 o 
  14   1   0        4.79       13.05     33.67 o 
  15   1   0       13.42       36.63     39.30 o 
  16   1   0       32.02       51.36     47.72 o 
   1   2   0     1056.72      843.41     23.16 o 
   2   2   0     8975.13     8736.34    145.56 o 
   3   2   0      439.10      398.81     37.54 o 
   4   2   0     9980.32     9358.46    148.37 o 
   5   2   0        0.52       12.92      8.30 o 
   6   2   0     4974.72     4741.14     95.59 o 
   7   2   0      170.21      135.82     16.19 o 
   8   2   0     3412.75     3532.17     85.61 o 
   9   2   0       45.10       -0.66     23.72 o 
  10   2   0     1016.40      903.84     65.72 o 
  11   2   0       57.38       79.73     34.13 o 
  12   2   0     1427.49     1306.76     81.02 o 
  13   2   0       18.80       27.24     33.29 o 
  14   2   0       94.35       57.02     38.54 o 
  15   2   0        2.49      -11.18     44.65 o 
  16   2   0      480.44      723.30     91.88 o 
   1   3   0    23061.44    21670.23    333.34 o 
   2   3   0      944.78     1065.36     34.24 o 
   3   3   0    10127.35     9312.22    130.83 o 
   4   3   0     1258.13     1140.76     29.21 o 
   5   3   0     3667.58     3586.14     64.91 o 
   6   3   0      168.29      163.91     15.01 o 
   7   3   0     1906.50     1864.42     60.18 o 
   8   3   0       70.28       59.57     18.76 o 
   9   3   0      194.21      235.33     56.95 o 
  10   3   0      157.76      188.05     34.75 o 
  11   3   0      652.08      653.65     57.84 o 
  12   3   0       67.35      103.30     36.21 o 
  13   3   0      260.72      357.14     50.13 o 
  14   3   0       27.42      -18.82     39.81 o 
  15   3   0      263.96      184.34     62.23 o 
  16   3   0        3.69      -24.75     52.50 o 
   0   4   0    13850.24    14036.35    448.00 o 
   1   4   0       35.45       69.44     13.29 o 
   2   4   0    20864.01    19272.69    273.81 o 
   3   4   0      338.30      338.91     19.77 o 
   4   4   0    11538.97    10635.21    152.70 o 
   5   4   0      182.89      162.40     14.69 o 
   6   4   0       64.39       61.50     11.84 o 
   7   4   0     1151.61     1194.56     42.62 o 
   8   4   0      438.85      425.74     33.05 o 
   9   4   0      379.34      404.22     41.60 o 
  10   4   0      194.79      192.16     34.48 o 
  11   4   0      104.51       96.90     32.68 o 
  12   4   0      811.09      855.23     65.25 o 
  13   4   0      312.17      402.30     60.81 o 
  14   4   0       14.33      -36.77     52.47 o 
  15   4   0       31.47      114.20     51.63 o 
  16   4   0        3.00       31.16     56.50 o 
   1   5   0    19476.70    18365.30    293.72 o 
   2   5   0      134.09      170.10     17.42 o 
   3   5   0     3163.97     2991.59     59.56 o 
   4   5   0       13.87       19.91     11.20 o 
   5   5   0      186.49      282.72     19.91 o 
   6   5   0      128.85      132.76     17.59 o 
   7   5   0     1768.66     1733.38     65.03 o 
   8   5   0      375.13      323.60     30.87 o 
   9   5   0      906.43      994.41     60.27 o 
  10   5   0      146.27      134.95     34.90 o 
  11   5   0       22.65       14.46     27.91 o 
  12   5   0      336.80      399.78     87.46 o 
  13   5   0       74.40       55.30     41.95 o 
  14   5   0      554.69      499.63     83.55 o 
  15   5   0       15.83       25.57     48.19 o 
  16   5   0       50.93       13.60     55.02 o 
   0   6   0   177501.42   178383.73   3744.19 o 
   1   6   0      312.29      266.10     24.40 o 
   2   6   0     1293.85     1316.36     39.36 o 
   3   6   0     1146.88     1020.33     38.66 o 
   4   6   0     2290.78     2129.88     50.35 o 
   5   6   0     8472.88     7990.14    116.74 o 
   6   6   0      230.83      184.42     17.92 o 
   7   6   0      950.06      999.65     46.61 o 
   8   6   0     3878.70     3618.31     85.22 o 
   9   6   0        9.27       32.19     21.53 o 
  10   6   0     2067.89     2119.83    120.69 o 
  11   6   0       12.62       80.31     34.92 o 
  12   6   0     2435.90     2354.71    126.18 o 
  13   6   0       26.72      -19.83     34.88 o 
  14   6   0     1140.07     1317.11    106.48 o 
  15   6   0        3.38       59.12     50.79 o 
   1   7   0     6758.99     7583.10    126.32 o 
   2   7   0     2053.67     1761.52     54.50 o 
   3   7   0      379.02      422.40     27.82 o 
   4   7   0      240.42      251.39     23.86 o 
   5   7   0        4.80        9.97     13.45 o 
   6   7   0     1674.67     1814.66     47.94 o 
   7   7   0     2882.22     2975.12     72.60 o 
   8   7   0        2.90       -5.33     18.55 o 
   9   7   0      572.95      663.16     52.07 o 
  10   7   0      287.80      272.48     47.09 o 
  11   7   0      796.44      701.51     73.86 o 
  12   7   0      217.25      214.72     50.45 o 
  13   7   0      102.86       45.57     44.47 o 
  14   7   0        0.06       41.24     44.47 o 
  15   7   0      253.01      265.70     65.99 o 
   0   8   0    22962.74    20447.05    476.81 o 
   1   8   0      135.75      167.78     18.71 o 
   2   8   0     5613.12     5138.72     98.24 o 
   3   8   0      417.56      497.84     36.54 o 
   4   8   0    11716.78    11478.46    189.83 o 
   5   8   0      968.37      889.25     45.14 o 
   6   8   0     5740.55     5913.86     98.42 o 
   7   8   0       41.02       15.57     31.28 o 
   8   8   0       47.61       32.05     24.46 o 
   9   8   0      331.56      301.76     39.92 o 
  10   8   0      764.29     1001.64     77.12 o 
  11   8   0      187.84      168.61     45.79 o 
  12   8   0      777.66      733.07     76.87 o 
  13   8   0        0.34      -35.72     38.95 o 
  14   8   0       59.60      144.83     51.97 o 
  15   8   0       39.71       10.60     49.77 o 
   1   9   0        2.37        4.83     13.16 o 
   2   9   0        8.15       23.05     18.47 o 
   3   9   0     1921.41     1996.44     84.09 o 
   4   9   0       51.00       67.87     18.22 o 
   5   9   0      268.83      394.41     32.83 o 
   6   9   0       14.16        7.23     22.69 o 
   7   9   0       45.96       62.58     24.45 o 
   8   9   0      186.70      150.88     30.29 o 
   9   9   0     2450.35     2556.10    118.85 o 
  10   9   0      205.97      167.60     52.86 o 
  11   9   0      121.46       85.45     40.39 o 
  12   9   0       49.41       67.74     44.08 o 
  13   9   0       41.98      140.58     48.66 o 
  14   9   0       12.90        9.21     49.62 o 
  15   9   0       92.95       86.29     56.59 o 
   0  10   0      673.54      318.41     31.46 o 
   1  10   0     1867.63     1756.78     52.84 o 
   2  10   0       82.66      250.58     28.38 o 
   3  10   0       13.32       40.96     17.97 o 
   4  10   0     3301.14     3179.34     79.76 o 
   5  10   0      152.86      152.38     24.06 o 
   6  10   0     1891.40     1797.97     78.06 o 
   7  10   0     1373.62     1500.51     80.84 o 
   8  10   0      514.40      526.93     53.97 o 
   9  10   0     1147.88     1162.65     95.30 o 
  10  10   0     1368.60     1380.42     98.46 o 
  11  10   0     1107.82      944.67    120.23 o 
  12  10   0      775.79      800.24    105.40 o 
  13  10   0       30.74       -7.74     43.57 o 
  14  10   0      333.06      314.32     64.53 o 
  15  10   0        0.07      -12.75     50.09 o 
   1  11   0     9859.10    10180.86    174.24 o 
   2  11   0      178.49      202.09     30.27 o 
   3  11   0      147.13      125.89     23.99 o 
   4  11   0        3.51       18.41     18.27 o 
   5  11   0        4.79       37.35     20.53 o 
   6  11   0       15.42       33.28     21.94 o 
   7  11   0       75.06      104.76     33.07 o 
   8  11   0      244.46      215.38     42.60 o 
   9  11   0     3941.67     4150.01    132.78 o 
  10  11   0       90.44      122.34     39.97 o 
  11  11   0       24.77       61.16     75.37 o 
  12  11   0       32.60       65.49     50.04 o 
  13  11   0       62.15       43.66     45.77 o 
  14  11   0        4.28        0.16     45.70 o 
   0  12   0    45237.45    46703.93    847.41 o 
   1  12   0     1429.29     1540.92     58.58 o 
   2  12   0    12819.75    12774.01    236.17 o 
   3  12   0     2477.23     2460.67     72.08 o 
   4  12   0      166.96      120.56     24.72 o 
   5  12   0     2298.04     2135.88     77.59 o 
   6  12   0      325.88      327.35     36.39 o 
   7  12   0       14.39       20.93     29.24 o 
   8  12   0       98.15       36.46     34.42 o 
   9  12   0     1595.65     1693.48     97.02 o 
  10  12   0      177.35       79.96     38.43 o 
  11  12   0       10.85       44.29     48.28 o 
  12  12   0      748.74      985.44    130.25 o 
  13  12   0       36.85       -1.64     49.69 o 
  14  12   0      108.90       66.56     57.62 o 
   1  13   0     1075.33     1095.34     53.10 o 
   2  13   0       44.87        5.55     24.59 o 
   3  13   0      756.99      993.23     54.31 o 
   4  13   0      562.98      559.76     43.20 o 
   5  13   0       74.68       71.57     25.98 o 
   6  13   0       41.08       29.29     34.17 o 
   7  13   0     2755.60     2724.75    104.80 o 
   8  13   0      323.25      382.16     50.68 o 
   9  13   0     1350.73     1584.84     96.01 o 
  10  13   0        8.03        5.33     37.02 o 
  11  13   0      121.44      111.29     53.51 o 
  12  13   0      268.10      312.17     71.55 o 
  13  13   0        1.33       73.52     54.79 o 
  14  13   0       53.23       27.67     61.36 o 
   0  14   0     6110.33     5609.20    198.62 o 
   1  14   0     1077.74     1160.52     57.39 o 
   2  14   0     3168.34     3190.22     86.66 o 
   3  14   0      149.65      159.65     34.73 o 
   4  14   0     1023.56     1203.58     88.86 o 
   5  14   0      147.81      120.89     35.83 o 
   6  14   0      435.99      320.81     39.68 o 
   7  14   0       11.79      -23.42     31.09 o 
   8  14   0      872.56      839.13     90.82 o 
   9  14   0       67.77       62.01     39.89 o 
  10  14   0       86.69       66.17     69.65 o 
  11  14   0      473.32      575.21    135.84 o 
  12  14   0      562.03      790.77     96.45 o 
  13  14   0       44.29       45.54     59.60 o 
   1  15   0      474.44      532.93     41.87 o 
   2  15   0      814.71      912.11     56.95 o 
   3  15   0       21.48       -4.66     23.18 o 
   4  15   0      406.38      505.77     45.69 o 
   5  15   0      762.64      720.21     52.61 o 
   6  15   0      326.48      245.59     37.23 o 
   7  15   0        0.19      -26.28     39.63 o 
   8  15   0     1291.89     1340.84     89.71 o 
   9  15   0      351.32      364.44     61.36 o 
  10  15   0        0.11      -33.36     39.22 o 
  11  15   0       10.50       19.95     49.86 o 
  12  15   0       15.34       29.64     51.97 o 
  13  15   0       12.48       54.89     60.51 o 
   0  16   0    11117.71    10371.44    316.73 o 
   1  16   0      543.40      445.63     51.58 o 
   2  16   0      354.96      339.59     46.05 o 
   3  16   0       70.77       58.30     26.81 o 
   4  16   0     1426.84     1298.97    114.96 o 
   5  16   0      338.08      391.50     42.81 o 
   6  16   0     1539.13     1560.74     89.76 o 
   7  16   0       74.84       69.77     35.88 o 
   8  16   0      543.80      605.14     66.46 o 
   9  16   0      390.62      492.15     61.33 o 
  10  16   0      103.72       56.46     44.02 o 
  11  16   0      427.26      413.04     75.69 o 
  12  16   0       59.26       90.40     58.24 o 
  13  16   0       62.36      -19.73     59.52 o 
   1  17   0       14.82       75.22     36.40 o 
   2  17   0      509.44      604.94     58.43 o 
   3  17   0      597.01      547.64     47.82 o 
   4  17   0      447.40      396.01     42.15 o 
   5  17   0      999.08      915.31     92.53 o 
   6  17   0      216.01      187.95     42.32 o 
   7  17   0      139.89      138.90     40.14 o 
   8  17   0      128.59       78.42     42.05 o 
   9  17   0       44.65       24.54     41.63 o 
  10  17   0        0.32      -18.34     40.35 o 
  11  17   0        1.64        0.26     50.18 o 
  12  17   0      119.21      318.58    160.69 o 
   0  18   0     2961.31     2974.96    197.20 o 
   1  18   0      100.03       39.81     47.70 o 
   2  18   0     1076.36     1184.14     87.75 o 
   3  18   0       99.64      180.85     42.52 o 
   4  18   0      170.14      108.53     52.42 o 
   5  18   0     4346.97     4451.68    122.56 o 
   6  18   0      111.54       91.86     38.61 o 
   7  18   0      996.12      946.00     78.88 o 
   8  18   0       64.16       26.31     39.24 o 
   9  18   0       20.66       77.56     40.84 o 
  10  18   0      361.93      342.77     58.93 o 
  11  18   0      195.36      377.96    119.97 o 
  12  18   0      165.80      125.19     62.45 o 
   1  19   0       23.12       54.95     40.08 o 
   2  19   0      810.99      727.09     67.88 o 
   3  19   0      445.50      411.05     54.41 o 
   4  19   0       18.42        1.26     34.53 o 
   5  19   0     1036.69     1101.62     70.57 o 
   6  19   0      320.86      186.05     46.15 o 
   7  19   0        9.62       85.65     41.65 o 
   8  19   0       20.23       66.31     41.11 o 
   9  19   0       53.33      101.55     45.87 o 
  10  19   0      117.12      210.20     54.90 o 
  11  19   0       73.68       91.83     58.56 o 
   0  20   0      744.55      620.73     91.44 o 
   1  20   0      554.26      577.71     63.97 o 
   2  20   0      248.93      258.99     51.14 o 
   3  20   0       94.61       33.07     37.72 o 
   4  20   0      486.17      708.44     68.11 o 
   5  20   0      234.92      162.63     51.76 o 
   6  20   0      111.25      109.42     53.46 o 
   7  20   0      154.10      263.18     64.24 o 
   8  20   0      300.36      252.21     54.09 o 
   9  20   0       68.21       65.85     43.29 o 
  10  20   0        1.96       -4.43     44.28 o 
  11  20   0       96.40      188.89     66.09 o 
   1  21   0      138.41      131.34     45.44 o 
   2  21   0        7.49       11.02     40.00 o 
   3  21   0        0.00       33.12     41.80 o 
   4  21   0       31.55        6.02     39.66 o 
   5  21   0       33.94       -0.19     35.73 o 
   6  21   0        2.93       -0.33     50.92 o 
   7  21   0        8.22      -10.23     49.48 o 
   8  21   0       83.46      139.48     51.16 o 
   9  21   0       11.52       27.06     69.89 o 
  10  21   0       88.59      167.90     56.11 o 
   0  22   0      884.89     1086.65    121.76 o 
   1  22   0       34.28      117.49     47.38 o 
   2  22   0        2.76       93.74     46.71 o 
   3  22   0      193.32      270.81     53.34 o 
   4  22   0      112.51       69.72     42.58 o 
   5  22   0       76.68        9.05     70.50 o 
   6  22   0       33.27      -10.18     52.61 o 
   7  22   0      112.22       87.54     56.79 o 
   8  22   0      262.49      219.69     65.48 o 
   9  22   0       15.31      -23.83     59.82 o 
   1  23   0       14.51       50.14     45.88 o 
   2  23   0      151.65      215.80     61.98 o 
   3  23   0      116.69      129.00     87.36 o 
   4  23   0        0.22       13.34     44.27 o 
   5  23   0        0.16      110.19     58.98 o 
   6  23   0       79.21       40.95     53.63 o 
   7  23   0       53.04        9.39     71.51 o 
   8  23   0      165.61       15.15    105.93 o 
   0  24   0      274.08      341.95    127.83 o 
   1  24   0      195.40      204.38     82.78 o 
   2  24   0      326.26      247.01    111.35 o 
   3  24   0       35.03      154.38     71.65 o 
   4  24   0      225.88      217.76    110.85 o 
   5  24   0      195.96      415.67    144.86 o 
   6  24   0       96.99      126.24    125.26 o 
   7  24   0       74.61      -29.86    110.84 o 
   1  25   0       41.28       22.10     87.29 o 
   2  25   0        0.23      125.88     73.69 o 
   3  25   0       79.77       18.57    148.43 o 
   4  25   0       17.66       48.68     71.57 o 
   5  25   0        2.00      -83.92    105.20 o 
   6  25   0       70.29      -17.56    114.56 o 
   0  26   0       78.87      -11.59     89.54 o 
   1  26   0       95.64       72.16     78.47 o 
   2  26   0       29.99      183.42     85.51 o 
   3  26   0       49.52      103.68     72.99 o 
   4  26   0       79.29      108.30    126.03 o 
   1  27   0        7.73       53.72     82.67 o 
 -15   0   1       21.72       72.75     67.19 o 
 -13   0   1      150.74      235.66     73.91 o 
 -11   0   1      548.34      495.30    148.74 o 
  -9   0   1      205.44      192.91     46.24 o 
  -7   0   1      459.58      648.96     35.54 o 
  -5   0   1      548.76      515.92     48.33 o 
  -3   0   1    44572.21    42614.00    920.96 o 
   1   0   1    16324.86    15672.38    491.23 o 
   3   0   1    12454.74    12094.38    229.92 o 
   5   0   1      782.06      728.80     39.56 o 
   7   0   1     9143.37     9976.90    217.63 o 
   9   0   1     3068.89     3240.04    149.41 o 
  11   0   1     4238.66     4305.80    381.71 o 
  13   0   1      746.64      773.60    106.43 o 
  15   0   1      149.24      249.84     69.35 o 
 -16   1   1       96.18       92.07     58.11 o 
 -15   1   1        2.26        0.43     42.69 o 
 -14   1   1      315.17      277.19     60.50 o 
 -13   1   1        0.02       11.47     33.03 o 
 -12   1   1       32.63       -0.83     30.67 o 
 -11   1   1       85.54       37.27     31.62 o 
 -10   1   1        8.29        9.64     26.01 o 
  -9   1   1       23.53        9.56     23.05 o 
  -8   1   1      313.70      303.98     30.10 o 
  -7   1   1      111.17       98.66     17.76 o 
  -6   1   1    26859.16    27382.87    396.34 o 
  -5   1   1        3.31       -7.21     10.10 o 
  -4   1   1      298.28      327.60     20.29 o 
  -3   1   1      228.28      224.85     18.81 o 
  -2   1   1      141.44       85.40     15.67 o 
  -1   1   1      592.07      483.01     32.32 o 
   1   1   1       80.87       74.80      8.10 o 
   2   1   1    35638.90    33983.66    595.00 o 
   3   1   1     3228.50     2975.27     61.88 o 
   4   1   1     2972.02     3202.96     57.98 o 
   5   1   1        3.23       15.03      9.93 o 
   6   1   1     1076.77      996.57     42.38 o 
   7   1   1       34.38       32.41     18.13 o 
   8   1   1       21.23       11.76     16.51 o 
   9   1   1        0.67       40.36     25.84 o 
  10   1   1       18.21      -27.62     27.62 o 
  11   1   1      430.46      410.15     81.72 o 
  12   1   1       72.32       48.62     32.24 o 
  13   1   1      232.96      219.01     51.39 o 
  14   1   1        0.34        9.10     34.57 o 
  15   1   1       13.99      115.27     58.85 o 
  16   1   1        9.11       -2.50     47.59 o 
 -16   2   1       42.03        3.26     52.92 o 
 -15   2   1      155.91      229.13     85.33 o 
 -14   2   1      131.63      148.45     41.82 o 
 -13   2   1        4.49        8.74     32.88 o 
 -12   2   1        2.84       22.20     33.93 o 
 -11   2   1      695.10      948.78     74.06 o 
 -10   2   1        2.66       48.66     27.80 o 
  -9   2   1        2.24       17.76     23.16 o 
  -8   2   1       78.00       86.15     19.12 o 
  -7   2   1     6061.06     6729.45    137.73 o 
  -6   2   1      130.07      157.69     30.56 o 
  -5   2   1      381.47      484.52     27.27 o 
  -4   2   1      786.57      832.04     36.52 o 
  -3   2   1      635.25      611.49     29.20 o 
  -2   2   1      473.33      463.04     25.26 o 
  -1   2   1    23771.78    22817.48    488.90 o 
   0   2   1      287.19      274.29     26.18 o 
   1   2   1     9960.45    10428.13    166.32 o 
   2   2   1      359.95      290.61     14.91 o 
   3   2   1     6015.82     5512.88     84.64 o 
   4   2   1      628.44      609.10     23.23 o 
   5   2   1     1833.28     1885.81     50.46 o 
   6   2   1      128.00      119.00     15.54 o 
   7   2   1      166.85      249.32     25.99 o 
   8   2   1      105.35       79.51     21.31 o 
   9   2   1      803.03      804.44     60.46 o 
  10   2   1      140.56      125.38     30.07 o 
  11   2   1     2402.45     2642.98    114.65 o 
  12   2   1      196.12      122.19     37.28 o 
  13   2   1      208.57      270.89     46.70 o 
  14   2   1       18.15       26.73     36.97 o 
  15   2   1       11.18       89.43     47.32 o 
  16   2   1      156.67      154.38     52.95 o 
 -16   3   1       38.89       51.82     51.12 o 
 -15   3   1        0.16       -0.80     44.86 o 
 -14   3   1        5.65       12.55     44.04 o 
 -13   3   1       77.73       54.40     34.67 o 
 -12   3   1      699.74      715.93     59.26 o 
 -11   3   1       21.51       49.06     29.19 o 
 -10   3   1     1694.80     1654.96     89.33 o 
  -9   3   1       31.73        1.43     22.67 o 
  -8   3   1    11825.01    12385.26    210.64 o 
  -7   3   1      431.72      391.37     34.98 o 
  -6   3   1      102.78       75.63     17.34 o 
  -5   3   1     1007.29     1038.96     39.00 o 
  -4   3   1     6606.56     6322.69    108.06 o 
  -3   3   1     1736.28     1798.46     37.38 o 
  -2   3   1    22726.49    21722.18    300.97 o 
  -1   3   1     2118.63     2079.04     44.11 o 
   0   3   1     4817.89     4986.17     86.91 o 
   1   3   1      106.32       38.30     14.21 o 
   2   3   1     9572.94     9318.92    129.20 o 
   3   3   1        1.40        5.04      8.93 o 
   4   3   1     3747.20     3696.49     69.06 o 
   5   3   1     2516.21     2483.03     51.61 o 
   6   3   1     2855.54     2805.29     56.44 o 
   7   3   1      370.94      375.06     23.88 o 
   8   3   1        2.52        6.91     16.91 o 
   9   3   1      158.96      139.31     29.92 o 
  10   3   1     2844.21     2794.29     97.33 o 
  11   3   1        6.73        5.96     27.64 o 
  12   3   1        0.81       12.97     30.55 o 
  13   3   1       47.41      -19.09     32.05 o 
  14   3   1       89.06      132.30     50.10 o 
  15   3   1       21.27      -15.46     44.90 o 
 -16   4   1        0.29       17.11     53.09 o 
 -15   4   1      198.02      125.98     58.88 o 
 -14   4   1       81.04       44.73     45.06 o 
 -13   4   1      133.15      126.72     47.29 o 
 -12   4   1       49.65       -2.55     29.61 o 
 -11   4   1       78.87        6.81     26.11 o 
 -10   4   1        2.93        7.37     23.56 o 
  -9   4   1      293.27      262.37     41.05 o 
  -8   4   1     1035.23     1085.33     49.42 o 
  -7   4   1      724.78      813.91     40.45 o 
  -6   4   1      616.07      615.35     33.06 o 
  -5   4   1     1899.46     1936.82     40.38 o 
  -4   4   1     1260.67     1182.39     32.71 o 
  -3   4   1      187.12      111.31     17.98 o 
  -2   4   1      742.00      733.19     24.87 o 
  -1   4   1      306.59      246.68     19.94 o 
   0   4   1       83.16       95.63     13.28 o 
   1   4   1      366.97      485.13     25.34 o 
   2   4   1      274.36      244.49     20.38 o 
   3   4   1       30.80       31.88     10.66 o 
   4   4   1     2135.00     1940.08     46.68 o 
   5   4   1      525.19      531.35     25.16 o 
   6   4   1      258.72      258.57     25.12 o 
   7   4   1      105.90      115.24     16.52 o 
   8   4   1      707.29      711.90     41.83 o 
   9   4   1      137.21      165.90     31.63 o 
  10   4   1       74.25       38.20     27.06 o 
  11   4   1     2666.69     2978.29    112.44 o 
  12   4   1       11.48       29.07     31.53 o 
  13   4   1      313.90      495.45     64.75 o 
  14   4   1       18.66      -31.98     39.93 o 
  15   4   1       72.70      104.30     53.28 o 
 -16   5   1       25.50      117.03     59.11 o 
 -15   5   1      184.46      181.10     56.04 o 
 -14   5   1     1092.16      987.31     93.16 o 
 -13   5   1        3.78      -38.28     39.56 o 
 -12   5   1      412.81      427.16     82.04 o 
 -11   5   1       71.76       43.73     28.54 o 
 -10   5   1       32.45       29.95     25.33 o 
  -9   5   1      370.54      394.63     52.82 o 
  -8   5   1      224.36      328.32     33.38 o 
  -7   5   1      432.30      331.56     28.00 o 
  -6   5   1     7220.12     6645.72    101.29 o 
  -5   5   1       95.09       72.13     11.72 o 
  -4   5   1     2188.22     2319.82     56.46 o 
  -3   5   1        3.05        0.10      9.86 o 
  -2   5   1      433.47      466.31     29.64 o 
  -1   5   1     2228.68     2406.18     57.86 o 
   0   5   1    34426.69    34000.44    522.87 o 
   1   5   1     3570.72     3363.12     79.28 o 
   2   5   1     1645.36     1447.70     40.13 o 
   3   5   1     4174.71     3851.90     75.94 o 
   4   5   1     4225.49     3998.18     74.56 o 
   5   5   1      137.08      135.07     16.39 o 
   6   5   1      650.82      709.81     44.99 o 
   7   5   1       85.07       91.87     16.24 o 
   8   5   1       19.96       28.02     18.33 o 
   9   5   1       24.46       52.38     22.28 o 
  10   5   1      884.15      987.15     83.60 o 
  11   5   1       52.26      109.85     58.46 o 
  12   5   1       27.71       86.24     41.38 o 
  13   5   1       98.71      106.66     47.01 o 
  14   5   1       36.24       18.13     42.65 o 
  15   5   1        0.04      -18.26     46.57 o 
 -16   6   1       97.03      113.11     60.50 o 
 -15   6   1      257.83      314.60     65.38 o 
 -14   6   1        0.21       61.66     47.45 o 
 -13   6   1        7.79      -15.88     36.31 o 
 -12   6   1        2.54       40.02     39.95 o 
 -11   6   1       58.31       -3.50     30.87 o 
 -10   6   1       22.59       28.76     26.28 o 
  -9   6   1     1034.19      988.50     51.84 o 
  -8   6   1       40.12       31.88     23.76 o 
  -7   6   1     8510.15     8241.97    140.45 o 
  -6   6   1      180.06      218.48     21.69 o 
  -5   6   1     4006.84     4120.27     70.36 o 
  -4   6   1     3658.57     3287.22     65.06 o 
  -3   6   1      141.99       93.41     16.71 o 
  -2   6   1     1625.57     1717.00     48.25 o 
  -1   6   1    19567.80    19057.14    308.12 o 
   0   6   1    23805.43    22388.41    356.80 o 
   1   6   1     5500.79     4775.59     86.27 o 
   2   6   1     3395.70     2983.26     63.97 o 
   3   6   1     4086.44     3872.35     78.72 o 
   4   6   1      464.95      415.33     26.24 o 
   5   6   1     7120.24     7114.97    108.24 o 
   6   6   1      166.81      131.14     18.28 o 
   7   6   1      185.68      293.80     33.54 o 
   8   6   1      274.06      262.77     30.11 o 
   9   6   1      618.68      608.76     43.16 o 
  10   6   1       12.25       70.48     40.67 o 
  11   6   1      809.98      921.54     89.76 o 
  12   6   1      133.44      165.23     45.31 o 
  13   6   1      283.97      318.08     56.61 o 
  14   6   1       84.75       92.16     49.82 o 
  15   6   1      163.20      231.10     66.66 o 
 -15   7   1       66.47       66.65     54.13 o 
 -14   7   1      321.29      361.41     65.14 o 
 -13   7   1       29.01      -31.15     38.56 o 
 -12   7   1      395.94      322.93     53.97 o 
 -11   7   1       78.96       78.48     37.65 o 
 -10   7   1       99.68       32.09     34.07 o 
  -9   7   1      222.12      167.43     40.89 o 
  -8   7   1     1837.00     1997.43     69.45 o 
  -7   7   1       22.82       26.34     20.47 o 
  -6   7   1     7859.43     7970.43    119.93 o 
  -5   7   1      834.99      897.03     38.96 o 
  -4   7   1     4458.68     4328.38     91.68 o 
  -3   7   1     3683.05     3366.85     72.93 o 
  -2   7   1     1775.32     1915.27     58.60 o 
  -1   7   1    16593.86    16876.18    249.45 o 
   0   7   1     2779.93     3066.73     74.05 o 
   1   7   1      128.55      198.13     19.73 o 
   2   7   1     1068.88     1008.75     53.92 o 
   3   7   1      472.30      412.46     28.03 o 
   4   7   1     4934.16     5002.90     99.80 o 
   5   7   1     1206.30     1236.35     48.81 o 
   6   7   1      911.97      919.93     35.73 o 
   7   7   1       64.87       25.77     32.47 o 
   8   7   1     1236.13     1138.68     99.45 o 
   9   7   1      708.95      643.85     51.45 o 
  10   7   1      520.24      585.31     62.85 o 
  11   7   1       12.45      -11.78     34.18 o 
  12   7   1        2.75        2.54     34.89 o 
  13   7   1       28.68       79.04     44.33 o 
  14   7   1       10.18       61.02     49.62 o 
  15   7   1       73.56       51.29     55.49 o 
 -15   8   1      300.79      238.93     63.11 o 
 -14   8   1       23.36       33.24     44.11 o 
 -13   8   1        0.52       29.38     39.81 o 
 -12   8   1      100.27       32.95     40.84 o 
 -11   8   1      237.33      174.75     45.78 o 
 -10   8   1      435.38      473.85     55.33 o 
  -9   8   1       26.20        4.89     23.39 o 
  -8   8   1       29.57       48.44     25.31 o 
  -7   8   1      162.64      208.88     53.99 o 
  -6   8   1      658.33      680.78     31.49 o 
  -5   8   1     5362.87     5636.18    111.92 o 
  -4   8   1       83.34       62.55     19.46 o 
  -3   8   1     1198.00     1458.30     57.36 o 
  -2   8   1     1855.49     1541.61     46.16 o 
  -1   8   1     6508.41     6101.55    109.21 o 
   0   8   1      153.11      154.50     29.08 o 
   1   8   1     1648.67     1720.59     47.90 o 
   2   8   1      605.18      583.72     32.89 o 
   3   8   1      120.38      183.41     24.39 o 
   4   8   1      265.08      303.32     27.29 o 
   5   8   1      273.24      372.22     39.23 o 
   6   8   1      985.80     1055.93     39.42 o 
   7   8   1       17.78       -8.75     20.94 o 
   8   8   1        0.87       -2.91     21.47 o 
   9   8   1        5.28      -11.30     33.10 o 
  10   8   1       83.06       71.47     38.00 o 
  11   8   1     2329.00     2465.16    127.28 o 
  12   8   1        1.66      -36.24     36.24 o 
  13   8   1     1040.80     1544.31    174.44 o 
  14   8   1      155.19      112.94     54.57 o 
  15   8   1       55.21       89.76     53.86 o 
 -15   9   1       12.50       33.61     52.93 o 
 -14   9   1      101.19      186.70     54.44 o 
 -13   9   1       35.16       13.23     41.46 o 
 -12   9   1      744.48      693.01     75.00 o 
 -11   9   1       18.01       33.30     37.01 o 
 -10   9   1     3472.90     3293.93    120.47 o 
  -9   9   1        6.17       12.65     25.42 o 
  -8   9   1     2437.11     2551.02    116.98 o 
  -7   9   1     1222.61     1116.62     60.20 o 
  -6   9   1      576.56      636.39     58.88 o 
  -5   9   1      111.38       75.11     20.44 o 
  -4   9   1       75.10       36.41     17.11 o 
  -3   9   1     3457.12     3420.24     78.75 o 
  -2   9   1     4342.29     4374.75     89.73 o 
  -1   9   1       35.92        0.11     25.19 o 
   0   9   1       43.34      -12.07     12.07 o 
   1   9   1     1424.68     1492.26     58.89 o 
   2   9   1       27.62       11.13     14.91 o 
   3   9   1      907.09     1108.37     48.91 o 
   4   9   1     2520.59     2414.44     67.16 o 
   5   9   1      530.90      464.49     36.10 o 
   6   9   1      373.41      339.76     40.73 o 
   7   9   1     1305.82     1373.15     75.64 o 
   8   9   1     3038.21     2709.00    102.08 o 
   9   9   1      160.85      220.88     36.84 o 
  10   9   1     1703.71     1644.99    117.61 o 
  11   9   1      248.82      219.83     48.96 o 
  12   9   1      120.52       78.97     55.32 o 
  13   9   1        0.07        9.69     43.20 o 
  14   9   1      225.11      240.37     63.19 o 
  15   9   1      127.27       67.97     55.63 o 
 -15  10   1       60.39       41.23     52.42 o 
 -14  10   1       51.64      114.13     51.88 o 
 -13  10   1      118.87      178.84     53.47 o 
 -12  10   1        0.17      -15.40     39.98 o 
 -11  10   1        2.90        3.47     35.61 o 
 -10  10   1      186.70      140.87     41.47 o 
  -9  10   1        3.89        8.99     27.58 o 
  -8  10   1      178.80      173.64     33.51 o 
  -7  10   1      247.15      301.36     41.53 o 
  -6  10   1      439.74      431.07     35.26 o 
  -5  10   1        2.03        5.55     16.89 o 
  -4  10   1      113.67      173.92     24.69 o 
  -3  10   1     1982.58     2186.90     62.57 o 
  -2  10   1     3346.35     3406.49     79.65 o 
  -1  10   1     5300.36     5148.45    116.22 o 
   0  10   1      173.19      153.85     22.61 o 
   1  10   1      752.51      732.85     39.03 o 
   2  10   1     2351.13     2403.89     65.39 o 
   3  10   1      232.41      236.43     26.59 o 
   4  10   1      514.75      585.84     39.88 o 
   5  10   1       44.45       89.08     22.74 o 
   6  10   1        9.37      -12.19     30.51 o 
   7  10   1      827.67      908.85     77.72 o 
   8  10   1      326.96      318.07     49.41 o 
   9  10   1        1.49      -28.39     28.39 o 
  10  10   1      313.20      289.06     65.63 o 
  11  10   1      909.31      925.98     81.92 o 
  12  10   1        5.81      -32.11     38.16 o 
  13  10   1        9.19       16.50     45.37 o 
  14  10   1        1.39      -31.35     45.61 o 
 -15  11   1        4.28       -2.35     52.11 o 
 -14  11   1      157.18      101.16     52.16 o 
 -13  11   1       71.49      148.92     53.06 o 
 -12  11   1      146.58      194.92     49.87 o 
 -11  11   1       21.43      -17.88     35.00 o 
 -10  11   1        2.81       21.88     28.98 o 
  -9  11   1       77.46       63.88     35.15 o 
  -8  11   1      796.87      888.57     72.97 o 
  -7  11   1      346.10      303.11     42.31 o 
  -6  11   1     2322.23     2256.19     72.82 o 
  -5  11   1       29.18       23.99     20.01 o 
  -4  11   1      892.39      910.20     60.51 o 
  -3  11   1       34.04       17.84     19.23 o 
  -2  11   1       20.21       36.50     18.23 o 
  -1  11   1     8971.95     8806.38    155.34 o 
   0  11   1      116.22      158.28     17.54 o 
   1  11   1      188.48      176.28     23.85 o 
   2  11   1      939.19      833.47     73.46 o 
   3  11   1        0.69       -6.59     17.37 o 
   4  11   1     1004.06     1192.68     59.54 o 
   5  11   1       45.70       43.14     22.04 o 
   6  11   1     1090.06     1138.25     59.53 o 
   7  11   1        8.00       -0.13     28.30 o 
   8  11   1      981.56     1169.49     77.96 o 
   9  11   1      262.33      295.46     47.72 o 
  10  11   1      537.31      592.52     77.46 o 
  11  11   1        6.20       48.75     45.66 o 
  12  11   1       40.90        8.50     49.18 o 
  13  11   1        2.48       60.50     54.96 o 
  14  11   1        7.90       73.93     60.97 o 
 -14  12   1        0.51       -5.13     53.44 o 
 -13  12   1       16.09        2.20     49.93 o 
 -12  12   1      425.99      401.33     72.16 o 
 -11  12   1      138.35      141.53     55.28 o 
 -10  12   1      310.67      253.38     50.65 o 
  -9  12   1     1553.70     1641.66     94.76 o 
  -8  12   1       99.31       90.50     48.32 o 
  -7  12   1      352.48      306.16     41.37 o 
  -6  12   1       25.56      -10.92     23.51 o 
  -5  12   1      912.17      926.14     73.07 o 
  -4  12   1       72.35       89.68     23.45 o 
  -3  12   1      151.86      257.05     32.37 o 
  -2  12   1     1158.38     1336.78     87.90 o 
  -1  12   1     3007.09     2510.59     69.11 o 
   0  12   1    19086.06    19294.57    304.33 o 
   1  12   1      208.29      268.35     28.69 o 
   2  12   1      906.76      991.58     56.42 o 
   3  12   1     1343.21     1347.84     61.20 o 
   4  12   1       72.62       85.53     34.55 o 
   5  12   1      412.83      460.42     40.31 o 
   6  12   1     1031.07     1041.77     84.78 o 
   7  12   1      206.41      192.21     39.17 o 
   8  12   1       67.49       55.49     31.78 o 
   9  12   1      562.50      654.34     64.35 o 
  10  12   1       50.82       49.59     50.70 o 
  11  12   1       16.33      -10.56     44.80 o 
  12  12   1        7.59      -24.62     46.25 o 
  13  12   1      227.46      154.22    115.26 o 
  14  12   1        3.71      100.56     63.12 o 
 -14  13   1       53.90       22.63     58.87 o 
 -13  13   1        1.10        6.83     51.12 o 
 -12  13   1      311.44      248.60     84.93 o 
 -11  13   1        3.24       40.91     47.12 o 
 -10  13   1       16.72       45.60     37.42 o 
  -9  13   1     1551.43     1499.86    139.10 o 
  -8  13   1       58.33       92.23     36.26 o 
  -7  13   1        2.71      -26.13     26.13 o 
  -6  13   1       87.96       74.61     26.49 o 
  -5  13   1      153.66      165.22     29.83 o 
  -4  13   1      383.37      352.35     35.47 o 
  -3  13   1     1321.34     1382.83     63.18 o 
  -2  13   1     1104.11     1170.66     56.37 o 
  -1  13   1     4099.26     4017.85     86.75 o 
   0  13   1     6507.50     6775.37    150.37 o 
   1  13   1      570.26      531.45     38.76 o 
   2  13   1     3486.22     3703.91     92.69 o 
   3  13   1     1489.59     1542.82     67.26 o 
   4  13   1      882.84      834.66     51.51 o 
   5  13   1      193.39      168.44     30.66 o 
   6  13   1      555.76      710.93     51.15 o 
   7  13   1      245.16      304.65     52.25 o 
   8  13   1        1.13       -8.93     31.91 o 
   9  13   1      204.28      185.85     45.56 o 
  10  13   1       61.78       75.68     41.52 o 
  11  13   1      211.63      174.90     60.22 o 
  12  13   1      100.20       87.53     58.84 o 
  13  13   1        1.36      -44.34     54.12 o 
  14  13   1       20.96      -18.95     59.96 o 
 -14  14   1       24.34       26.54     61.57 o 
 -13  14   1       56.27       81.69     59.78 o 
 -12  14   1       29.48      -20.27     51.41 o 
 -11  14   1       27.90       52.57     53.46 o 
 -10  14   1      148.49      188.04     48.22 o 
  -9  14   1      351.55      432.05     55.71 o 
  -8  14   1       27.73      -30.72     30.72 o 
  -7  14   1     2493.54     2546.03    114.28 o 
  -6  14   1      236.74      310.02     45.38 o 
  -5  14   1        7.14       10.95     24.95 o 
  -4  14   1      159.29      153.55     35.06 o 
  -3  14   1       91.61       56.42     24.64 o 
  -2  14   1      488.40      540.93     41.03 o 
  -1  14   1     1582.28     1620.77     63.51 o 
   0  14   1     3260.41     3002.82     80.63 o 
   1  14   1     1397.43     1489.85     70.87 o 
   2  14   1      147.24       93.82     27.46 o 
   3  14   1     1099.99      991.65     56.73 o 
   4  14   1      110.88       75.90     26.56 o 
   5  14   1      210.59      260.98     35.16 o 
   6  14   1       76.14       65.47     27.29 o 
   7  14   1      136.20       86.82     36.44 o 
   8  14   1      520.50      378.66     53.12 o 
   9  14   1     1229.67     1248.27     88.94 o 
  10  14   1      184.44      116.13     45.29 o 
  11  14   1     1070.06     1311.49    117.07 o 
  12  14   1      112.62      101.27     58.27 o 
  13  14   1       52.16       93.80     71.21 o 
 -13  15   1       40.17      -34.54     55.45 o 
 -12  15   1        0.75       27.60     54.69 o 
 -11  15   1        4.58        4.60     47.27 o 
 -10  15   1      733.87      695.27     82.56 o 
  -9  15   1        0.86      -18.54     38.60 o 
  -8  15   1     4073.10     4208.66    137.71 o 
  -7  15   1      146.93      162.67     41.83 o 
  -6  15   1     1611.32     1850.96    116.61 o 
  -5  15   1        7.10       39.16     33.88 o 
  -4  15   1      147.95      128.59     31.39 o 
  -3  15   1     2159.28     2091.30     77.65 o 
  -2  15   1     2741.32     2702.86     87.07 o 
  -1  15   1      148.43      142.81     37.37 o 
   0  15   1     5481.75     5956.38    150.09 o 
   1  15   1        0.73       -0.75     30.87 o 
   2  15   1     1229.64     1442.94     68.30 o 
   3  15   1     1320.51     1316.14     66.77 o 
   4  15   1     1278.03     1374.43     77.29 o 
   5  15   1      476.10      515.31     47.20 o 
   6  15   1      323.24      335.92     62.25 o 
   7  15   1      129.82      176.22     43.21 o 
   8  15   1      298.72      341.97     52.12 o 
   9  15   1       26.00        3.26     43.44 o 
  10  15   1      744.54      722.03     73.17 o 
  11  15   1      136.36       70.52     54.16 o 
  12  15   1        0.31       32.42     58.39 o 
  13  15   1       21.30       85.54     64.27 o 
 -13  16   1        0.28      108.82     61.72 o 
 -12  16   1       29.68       13.16     52.49 o 
 -11  16   1      192.40       90.23     57.96 o 
 -10  16   1      133.54      105.51     43.89 o 
  -9  16   1       13.72       33.88     40.91 o 
  -8  16   1       30.99        6.86     36.32 o 
  -7  16   1      152.57      186.49     44.05 o 
  -6  16   1      487.98      558.70     56.83 o 
  -5  16   1      276.99      253.36     36.87 o 
  -4  16   1      321.41      269.96     49.79 o 
  -3  16   1       39.02       52.54     28.26 o 
  -2  16   1      632.64      749.89    101.32 o 
  -1  16   1      616.05      450.81     51.36 o 
   0  16   1      570.42      776.44     62.92 o 
   1  16   1       43.79       55.80     32.27 o 
   2  16   1     1147.71     1074.35     60.84 o 
   3  16   1      126.41      119.71     31.66 o 
   4  16   1      178.80      153.27     32.62 o 
   5  16   1      788.33      796.68     57.27 o 
   6  16   1      535.23      659.65    104.21 o 
   7  16   1     1243.26     1177.05     83.23 o 
   8  16   1       58.63       60.03     39.41 o 
   9  16   1      233.40      239.20     53.77 o 
  10  16   1       11.55       12.63     42.48 o 
  11  16   1       40.13       18.43     53.21 o 
  12  16   1        5.04      -49.15     49.21 o 
 -12  17   1        1.94      -13.98     53.41 o 
 -11  17   1      232.41      198.78     68.55 o 
 -10  17   1      115.86       17.51     43.39 o 
  -9  17   1      185.36      221.96     49.23 o 
  -8  17   1      336.80      237.35     48.96 o 
  -7  17   1      807.35      876.43     73.70 o 
  -6  17   1     1132.52     1026.93     98.51 o 
  -5  17   1      472.49      492.51     47.60 o 
  -4  17   1      493.02      567.46     55.08 o 
  -3  17   1      306.12      305.51     52.21 o 
  -2  17   1      477.41      492.16     55.12 o 
  -1  17   1     2813.31     3046.88    108.86 o 
   0  17   1      155.71      177.86     55.90 o 
   1  17   1      344.98      332.52     48.29 o 
   2  17   1     2647.78     2619.55    176.95 o 
   3  17   1      189.44      179.05     33.82 o 
   4  17   1       81.32      102.55     31.51 o 
   5  17   1        0.50       16.91     28.49 o 
   6  17   1      104.72      160.75     49.08 o 
   7  17   1      334.42      274.42     50.14 o 
   8  17   1     1203.07     1056.96    134.96 o 
   9  17   1       51.26       87.16     42.78 o 
  10  17   1       81.12      180.38     51.25 o 
  11  17   1       59.77       40.04     54.93 o 
  12  17   1       40.16       42.90     60.43 o 
 -12  18   1       24.99       45.22     65.74 o 
 -11  18   1        9.98        3.28     48.95 o 
 -10  18   1        0.17       -2.78     39.47 o 
  -9  18   1        6.56        1.88     49.08 o 
  -8  18   1       54.22      100.85     41.51 o 
  -7  18   1      259.85      301.69     53.89 o 
  -6  18   1       31.10       52.43     35.09 o 
  -5  18   1       83.29       42.68     30.56 o 
  -4  18   1     1172.05     1234.37     80.56 o 
  -3  18   1       41.34       29.33     35.70 o 
  -2  18   1       50.68       56.95     36.19 o 
  -1  18   1      868.41      808.10     68.30 o 
   0  18   1     1898.58     1783.70     97.68 o 
   1  18   1      175.35      181.69     60.12 o 
   2  18   1      183.00       98.16     44.32 o 
   3  18   1      112.14      116.58     38.63 o 
   4  18   1      387.89      344.82     52.65 o 
   5  18   1        9.54       49.26     30.92 o 
   6  18   1        3.59       -9.67     35.97 o 
   7  18   1      536.27      541.27     61.87 o 
   8  18   1       76.30      153.31     48.82 o 
   9  18   1       94.91      145.70     46.77 o 
  10  18   1       86.68       44.84     53.20 o 
  11  18   1      116.26      206.60     70.53 o 
 -11  19   1        1.57      116.47    118.81 o 
 -10  19   1       74.89      113.81     46.86 o 
  -9  19   1        1.14        2.34     41.65 o 
  -8  19   1       81.84      133.70     42.86 o 
  -7  19   1      128.71      184.49     45.61 o 
  -6  19   1        3.31        3.65     38.29 o 
  -5  19   1      757.20      887.15     72.18 o 
  -4  19   1      263.56      329.18     51.82 o 
  -3  19   1      119.49      195.66     43.86 o 
  -2  19   1      307.74      226.88     50.62 o 
  -1  19   1     1553.57     1715.22     97.93 o 
   0  19   1      212.18      196.28     63.65 o 
   1  19   1      335.94      214.76     45.29 o 
   2  19   1      106.55      113.46     42.85 o 
   3  19   1      112.24      140.54     40.59 o 
   4  19   1      280.93      276.22     90.34 o 
   5  19   1     1412.64     1670.38     86.40 o 
   6  19   1      293.15      333.82     52.48 o 
   7  19   1      372.44      363.09     54.69 o 
   8  19   1      166.47      106.61     46.83 o 
   9  19   1      168.29      175.02     50.71 o 
  10  19   1       19.50       35.07     45.98 o 
  11  19   1       35.21       13.18     55.78 o 
 -11  20   1       11.98        2.02     53.89 o 
 -10  20   1        0.77        5.72     52.77 o 
  -9  20   1      282.18      243.46     65.60 o 
  -8  20   1      104.12      106.39     43.78 o 
  -7  20   1      168.01      125.14     60.16 o 
  -6  20   1       14.00      -37.95     42.22 o 
  -5  20   1      479.15      427.21     55.96 o 
  -4  20   1        5.68       71.24     38.66 o 
  -3  20   1       85.99       81.42     42.08 o 
  -2  20   1      305.22      213.79     48.20 o 
  -1  20   1      271.03      168.47     46.07 o 
   0  20   1       56.33       -0.82     36.43 o 
   1  20   1      149.02      125.84     42.98 o 
   2  20   1      499.95      475.18     60.64 o 
   3  20   1       60.37       18.24     36.26 o 
   4  20   1     2174.75     2115.60    111.37 o 
   5  20   1        7.26       82.21     42.81 o 
   6  20   1       37.09      -19.39     34.65 o 
   7  20   1      415.81      378.09     58.08 o 
   8  20   1       72.34      129.50     48.49 o 
   9  20   1       21.12      103.29     64.44 o 
  10  20   1       18.83       97.39     50.87 o 
 -10  21   1      247.86      193.12     54.51 o 
  -9  21   1       20.70       35.74     46.48 o 
  -8  21   1      438.66      382.83     61.66 o 
  -7  21   1      224.24      318.31     65.83 o 
  -6  21   1      284.92      208.61     79.76 o 
  -5  21   1      445.82      619.26     72.24 o 
  -4  21   1       22.79       28.58     40.10 o 
  -3  21   1      967.49      981.65    105.95 o 
  -2  21   1        6.51       22.69     40.61 o 
  -1  21   1     1275.82     1248.25     90.11 o 
   0  21   1      127.31       46.53     47.10 o 
   1  21   1      322.34      144.20     53.75 o 
   2  21   1       44.12       -5.49     37.19 o 
   3  21   1      490.10      508.64     64.18 o 
   4  21   1      123.78       80.57     72.67 o 
   5  21   1      388.91      389.76     68.97 o 
   6  21   1      327.87      554.08     99.50 o 
   7  21   1       23.24      111.19     55.30 o 
   8  21   1      278.80      135.86     51.11 o 
   9  21   1       19.35       90.37     56.61 o 
  10  21   1      153.07       98.59     97.59 o 
  -9  22   1       18.93       50.95     75.39 o 
  -8  22   1       47.83       39.72     68.51 o 
  -7  22   1        5.41        9.78     62.84 o 
  -6  22   1        0.39       -3.31     63.38 o 
  -5  22   1        0.15      -15.99     83.08 o 
  -4  22   1       14.86        3.54     41.32 o 
  -3  22   1      198.02      181.16     51.60 o 
  -2  22   1       65.79      107.49     63.24 o 
  -1  22   1       96.37       77.06     52.19 o 
   0  22   1      504.56      629.67     69.36 o 
   1  22   1       19.30      -19.72     49.47 o 
   2  22   1      309.86      258.16     65.01 o 
   3  22   1       12.89       -0.14     53.24 o 
   4  22   1       94.54      108.21     53.37 o 
   5  22   1       14.26      -52.90     52.90 o 
   6  22   1      166.21      158.52     80.59 o 
   7  22   1      130.30       78.92     70.11 o 
   8  22   1        5.29      -61.94     61.94 o 
   9  22   1      148.77      128.81     62.82 o 
  -8  23   1      250.13      379.17    116.79 o 
  -7  23   1      110.36      188.75     81.97 o 
  -6  23   1      190.90      235.19     84.27 o 
  -5  23   1       33.10       84.81     70.42 o 
  -4  23   1      172.39      193.87     61.11 o 
  -3  23   1       20.73       76.76     52.41 o 
  -2  23   1      290.01      327.89     86.68 o 
  -1  23   1      761.44      858.57    116.00 o 
   0  23   1      229.71      262.24     64.87 o 
   1  23   1      158.28      142.67     58.47 o 
   2  23   1      390.25      543.89     82.43 o 
   3  23   1        4.12       22.31     51.10 o 
   4  23   1      128.84      239.76     66.03 o 
   5  23   1       67.05       78.04     74.01 o 
   6  23   1       23.80       57.46    114.30 o 
   7  23   1       82.81       69.34     75.86 o 
   8  23   1       34.72       -5.80     69.92 o 
  -7  24   1      211.45       99.43    118.31 o 
  -6  24   1       89.34       16.78     70.95 o 
  -5  24   1        4.63      147.93     80.16 o 
  -4  24   1        0.15       21.76     52.36 o 
  -3  24   1        3.05       22.34     55.00 o 
  -2  24   1       35.73       51.07     80.24 o 
  -1  24   1      185.08      146.83     65.01 o 
   0  24   1      593.81      391.76    145.16 o 
   1  24   1      123.81      151.95     62.71 o 
   2  24   1       17.46       99.47     56.35 o 
   3  24   1       74.16       96.29     65.99 o 
   4  24   1        3.54       41.00     54.19 o 
   5  24   1        0.40       69.17     71.10 o 
   6  24   1       49.26       80.71     74.22 o 
   7  24   1        9.15     -104.47    104.47 o 
  -6  25   1       12.98      269.03    143.49 o 
  -5  25   1      142.26      129.04    119.89 o 
  -4  25   1       71.54      174.50     76.73 o 
  -3  25   1       94.49       18.60     68.24 o 
  -2  25   1       69.45        4.66     55.40 o 
  -1  25   1      159.82      129.12     62.04 o 
   0  25   1       88.09      108.21     67.03 o 
   1  25   1      222.07      196.11     68.57 o 
   2  25   1      107.87       58.57     61.29 o 
   3  25   1      211.59      236.19    118.76 o 
   4  25   1       48.24      129.41     82.12 o 
   5  25   1       57.64       97.29    132.06 o 
   6  25   1       55.64      -12.18    116.01 o 
  -4  26   1       50.53       13.91     75.57 o 
  -3  26   1       28.07      166.59     78.26 o 
  -2  26   1       15.42       54.75     76.14 o 
  -1  26   1       63.17       46.81     91.46 o 
   0  26   1      288.83      391.71    102.09 o 
   1  26   1       24.38       29.34     72.65 o 
   2  26   1        9.15        1.50    104.49 o 
   3  26   1       42.27       57.36     73.58 o 
   4  26   1        8.31      147.34     84.95 o 
  -1  27   1      207.44      338.31    100.20 o 
   0  27   1       27.68      214.39     87.16 o 
   1  27   1       51.93      203.24     90.78 o 
 -16   0   2       21.92       74.73     67.23 o 
 -14   0   2       13.32      -32.37     56.80 o 
 -12   0   2      471.94      796.16    100.67 o 
 -10   0   2     1753.26     1714.30    266.80 o 
  -8   0   2      630.83      434.12     59.99 o 
  -6   0   2     3027.12     3634.87    181.14 o 
  -4   0   2     3882.17     3460.32    110.79 o 
  -2   0   2    98841.94    93826.33   2787.01 o 
   0   0   2    23706.54    23499.28    715.39 o 
   2   0   2   203441.77   220407.94   4602.87 o 
   4   0   2     6001.93     6358.82    141.67 o 
   6   0   2     1810.53     1997.84     97.05 o 
   8   0   2      397.39      396.25     41.20 o 
  10   0   2       55.60       99.91     80.08 o 
  12   0   2       21.07       14.44     40.55 o 
  14   0   2        1.11      -17.14     46.34 o 
 -16   1   2        0.27       46.26     43.78 o 
 -15   1   2        3.70       18.18     41.23 o 
 -14   1   2       58.22       16.33     39.25 o 
 -13   1   2       74.91      -25.24     34.05 o 
 -12   1   2       18.94       20.11     32.37 o 
 -11   1   2       74.74       79.36     39.31 o 
 -10   1   2        7.21       -3.69     23.71 o 
  -9   1   2     1558.32     1722.10     84.25 o 
  -8   1   2       22.00       16.75     15.15 o 
  -7   1   2    18989.42    20228.57    306.10 o 
  -6   1   2     3552.75     3607.41     75.69 o 
  -5   1   2      670.02      651.21     28.53 o 
  -4   1   2       10.76       -4.86      9.42 o 
  -3   1   2       11.57        6.09     17.65 o 
  -2   1   2     2566.87     2307.20     61.51 o 
  -1   1   2     9193.14     9406.67    172.95 o 
   0   1   2      774.72      768.18     24.97 o 
   1   1   2    38943.89    38172.80    514.84 o 
   2   1   2    15469.56    14833.64    195.09 o 
   3   1   2     1002.84      786.92     31.43 o 
   4   1   2      482.57      493.15     27.24 o 
   5   1   2       70.81       58.29     14.54 o 
   6   1   2      108.68       73.29     15.56 o 
   7   1   2     2393.50     2414.56     73.43 o 
   8   1   2      571.53      466.93     36.81 o 
   9   1   2      964.09     1221.70     75.47 o 
  10   1   2      241.11      279.95     58.52 o 
  11   1   2     1056.24     1078.51     71.69 o 
  12   1   2        1.58      -27.02     29.28 o 
  13   1   2      115.97       65.00     38.07 o 
  14   1   2       27.76       66.05     38.33 o 
  15   1   2      125.41      152.97     45.40 o 
 -16   2   2       52.85      100.36     50.97 o 
 -15   2   2        0.00        3.34     39.26 o 
 -14   2   2       36.89       62.49     39.46 o 
 -13   2   2        2.70      -13.33     34.60 o 
 -12   2   2      816.05      875.56     81.54 o 
 -11   2   2      117.55       86.89     34.47 o 
 -10   2   2       24.86       -4.64     22.31 o 
  -9   2   2        4.06       19.23     27.87 o 
  -8   2   2     6630.51     6422.15    125.45 o 
  -7   2   2      936.53      855.87     52.85 o 
  -6   2   2    29425.90    31271.57    448.21 o 
  -5   2   2        0.05        6.00     11.07 o 
  -4   2   2    15285.95    14318.79    213.37 o 
  -3   2   2       43.41       71.25     13.88 o 
  -2   2   2    10351.80    10544.00    169.86 o 
  -1   2   2     1537.31     1373.57     48.23 o 
   0   2   2      719.24      597.72     29.48 o 
   1   2   2    10024.27     8913.85    169.28 o 
   2   2   2    10433.86    10550.52    144.92 o 
   3   2   2     1338.63     1346.53     54.50 o 
   4   2   2     2297.19     2390.88     54.28 o 
   5   2   2       52.16       45.47     12.23 o 
   6   2   2     3881.68     3852.56     83.06 o 
   7   2   2        6.45       10.08     16.15 o 
   8   2   2     1516.20     1648.66     61.96 o 
   9   2   2      962.11      995.48     61.98 o 
  10   2   2     3448.06     4011.27    137.81 o 
  11   2   2      232.78      212.94     40.25 o 
  12   2   2        0.15       30.84     32.73 o 
  13   2   2       85.37      139.28     52.40 o 
  14   2   2       14.96       18.93     39.36 o 
  15   2   2        0.57       12.13     44.24 o 
 -16   3   2       41.14      101.83     51.93 o 
 -15   3   2      916.41      764.27     83.54 o 
 -14   3   2       49.46       99.16     38.36 o 
 -13   3   2       22.29        3.16     30.63 o 
 -12   3   2      225.78      238.06     52.59 o 
 -11   3   2      998.83      922.72     70.82 o 
 -10   3   2       22.99        9.32     24.17 o 
  -9   3   2      360.75      424.63     44.93 o 
  -8   3   2      737.98      788.08     43.76 o 
  -7   3   2    14144.23    14429.39    231.85 o 
  -6   3   2      361.84      338.97     39.85 o 
  -5   3   2     4214.17     4350.67     93.95 o 
  -4   3   2      569.22      520.29     34.93 o 
  -3   3   2     8230.67     8479.90    130.94 o 
  -2   3   2       28.65       -3.45     10.06 o 
  -1   3   2    42735.33    40263.25    860.65 o 
   0   3   2      152.70      119.98     16.10 o 
   1   3   2     4986.27     4865.78     89.96 o 
   2   3   2     8467.14     8236.93    118.45 o 
   3   3   2    16962.10    15734.80    196.45 o 
   4   3   2      184.76      180.83     17.77 o 
   5   3   2    12255.76    12220.86    165.40 o 
   6   3   2       16.57       26.88     12.36 o 
   7   3   2     2581.60     2627.03     58.93 o 
   8   3   2     1016.02      944.15     48.12 o 
   9   3   2       81.45       42.75     29.09 o 
  10   3   2      395.08      436.82     64.35 o 
  11   3   2      362.93      402.11     48.14 o 
  12   3   2      112.87      139.25     37.21 o 
  13   3   2       11.45      -19.33     34.30 o 
  14   3   2        4.21       12.08     43.85 o 
  15   3   2      336.36      430.99     72.31 o 
 -16   4   2      236.31      248.48     61.88 o 
 -15   4   2        2.43      -12.65     41.92 o 
 -14   4   2       24.25       31.12     39.49 o 
 -13   4   2      186.42      258.38     52.28 o 
 -12   4   2       13.55       35.63     29.82 o 
 -11   4   2      152.49      115.88     45.33 o 
 -10   4   2       19.15       43.45     24.08 o 
  -9   4   2      481.88      381.33     42.63 o 
  -8   4   2     1692.27     1657.98     60.23 o 
  -7   4   2      196.67      241.89     25.57 o 
  -6   4   2     7382.88     6941.80    126.97 o 
  -5   4   2      255.92      226.10     19.55 o 
  -4   4   2    16579.56    15924.84    198.23 o 
  -3   4   2     2343.09     2298.80     45.69 o 
  -2   4   2    22987.22    22850.33    291.82 o 
  -1   4   2      266.90      326.21     20.70 o 
   0   4   2     4238.96     3314.96     93.77 o 
   1   4   2    11335.01    10635.34    160.36 o 
   2   4   2    11059.87     9922.69    154.17 o 
   3   4   2     5052.55     4600.44    102.15 o 
   4   4   2     2581.07     2460.97     52.72 o 
   5   4   2     4218.05     3969.71     70.77 o 
   6   4   2     2876.37     2796.30     79.96 o 
   7   4   2      606.45      703.07     51.29 o 
   8   4   2      266.86      282.58     29.49 o 
   9   4   2      318.20      381.19     41.56 o 
  10   4   2     3788.93     3973.92    141.86 o 
  11   4   2        0.04        0.35     28.79 o 
  12   4   2       61.37       39.93     38.77 o 
  13   4   2       38.80       35.65     41.91 o 
  14   4   2        1.52      -41.29     41.29 o 
  15   4   2      107.71      169.59     58.41 o 
 -16   5   2      120.04       60.65     52.95 o 
 -15   5   2        0.53       63.24     50.39 o 
 -14   5   2       49.34      104.22     49.50 o 
 -13   5   2      838.73      759.74     98.26 o 
 -12   5   2      126.19      101.47     39.71 o 
 -11   5   2       87.78      102.00     31.74 o 
 -10   5   2       37.55       60.95     26.30 o 
  -9   5   2      579.31      577.67     39.92 o 
  -8   5   2      615.82      591.69     37.42 o 
  -7   5   2     3855.33     3901.63    100.00 o 
  -6   5   2     1381.81     1495.33     37.37 o 
  -5   5   2     3340.57     3185.62     57.31 o 
  -4   5   2      123.14      106.28     14.24 o 
  -3   5   2     2281.73     2636.71     52.11 o 
  -2   5   2      677.37      695.53     39.16 o 
  -1   5   2    46723.13    44746.55    681.01 o 
   0   5   2    12905.31    11940.31    199.64 o 
   1   5   2      177.55      275.24     24.00 o 
   2   5   2     2299.97     2085.11     79.00 o 
   3   5   2      902.23     1073.26     40.64 o 
   4   5   2     2802.26     2726.57     53.42 o 
   5   5   2     8652.54     7991.95    119.13 o 
   6   5   2      365.52      308.64     22.95 o 
   7   5   2      802.65      806.94     37.21 o 
   8   5   2       80.58      101.27     22.99 o 
   9   5   2      230.67      218.77     30.23 o 
  10   5   2      431.91      369.96     44.98 o 
  11   5   2      176.37      275.28     49.56 o 
  12   5   2       43.83       72.31     41.22 o 
  13   5   2      358.48      421.24     65.33 o 
  14   5   2       81.25       -2.85     46.92 o 
  15   5   2      122.40      186.56     56.52 o 
 -16   6   2       10.78       68.72     51.74 o 
 -15   6   2       34.98       73.95     49.65 o 
 -14   6   2      935.43      933.55    110.72 o 
 -13   6   2        0.05      -30.12     36.05 o 
 -12   6   2     1020.02      888.40     79.95 o 
 -11   6   2        0.08       -9.31     31.23 o 
 -10   6   2     2259.17     2295.45     96.44 o 
  -9   6   2     1049.82     1041.41     51.68 o 
  -8   6   2       43.76       80.58     20.87 o 
  -7   6   2       43.24       53.82     16.82 o 
  -6   6   2     1876.37     1767.30     44.07 o 
  -5   6   2     6118.17     5746.84     89.31 o 
  -4   6   2       46.98       51.61     18.79 o 
  -3   6   2      938.30      877.41     40.76 o 
  -2   6   2     8493.90     8423.46    136.14 o 
  -1   6   2     1151.28      932.66     38.44 o 
   0   6   2     2021.17     2165.86     56.30 o 
   1   6   2      687.53      704.50     31.71 o 
   2   6   2     9690.66     8953.24    146.36 o 
   3   6   2      934.23      846.89     39.73 o 
   4   6   2     1253.78     1462.17     47.19 o 
   5   6   2       21.06        4.23     11.29 o 
   6   6   2      690.84      789.78     50.70 o 
   7   6   2     1579.07     1615.68     49.92 o 
   8   6   2      827.48      709.12     43.86 o 
   9   6   2       47.90       87.90     24.83 o 
  10   6   2      225.67      281.34     46.20 o 
  11   6   2      161.42       89.54     39.45 o 
  12   6   2        3.61       54.12     42.69 o 
  13   6   2        1.88      -26.93     44.11 o 
  14   6   2      114.19       26.59     48.29 o 
  15   6   2       81.44       35.09     53.73 o 
 -16   7   2       66.40       74.08     56.37 o 
 -15   7   2       61.71       39.76     52.70 o 
 -14   7   2       17.80       26.99     46.68 o 
 -13   7   2       17.05      -26.44     37.92 o 
 -12   7   2       16.31        9.30     36.02 o 
 -11   7   2       43.27       62.89     36.89 o 
 -10   7   2      763.49      789.30     79.91 o 
  -9   7   2      223.33      174.04     35.18 o 
  -8   7   2     3445.17     3224.10     84.55 o 
  -7   7   2     2769.02     2749.37     67.77 o 
  -6   7   2      280.91      259.29     24.42 o 
  -5   7   2    18008.36    18546.94    258.17 o 
  -4   7   2        8.29      -11.99     11.99 o 
  -3   7   2      524.85      727.50     35.40 o 
  -2   7   2     2049.37     2278.05     55.10 o 
  -1   7   2    17792.46    17946.11    292.90 o 
   0   7   2        6.60       -8.14     11.49 o 
   1   7   2     2789.52     2410.41     56.91 o 
   2   7   2       81.61       69.87     15.61 o 
   3   7   2      149.67      172.31     20.72 o 
   4   7   2      236.99      260.40     25.51 o 
   5   7   2     1096.63     1114.53     40.23 o 
   6   7   2      858.27      914.48     39.10 o 
   7   7   2      737.83      712.24     42.89 o 
   8   7   2      141.73      175.22     43.34 o 
   9   7   2     2566.16     2432.02     94.44 o 
  10   7   2      114.76       83.72     37.10 o 
  11   7   2     1166.40     1285.00     92.99 o 
  12   7   2        0.67      -20.57     38.83 o 
  13   7   2      400.95      406.81     65.66 o 
  14   7   2        0.18       -5.02     48.55 o 
  15   7   2      190.30      212.04     64.23 o 
 -15   8   2       15.32       64.90     53.68 o 
 -14   8   2      124.73      164.58     55.82 o 
 -13   8   2       71.58      111.69     48.41 o 
 -12   8   2        4.65       18.68     36.25 o 
 -11   8   2        2.95       29.77     34.76 o 
 -10   8   2       92.99       50.78     41.90 o 
  -9   8   2       16.18       17.72     25.24 o 
  -8   8   2     4753.78     4943.38    117.61 o 
  -7   8   2      982.43     1083.14     45.99 o 
  -6   8   2     8227.19     8697.41    129.52 o 
  -5   8   2      249.05      346.74     45.35 o 
  -4   8   2     6168.24     6155.61    116.69 o 
  -3   8   2     1066.98     1084.02     60.08 o 
  -2   8   2    20167.18    20787.28    306.76 o 
  -1   8   2      968.12      982.59     37.62 o 
   0   8   2     1817.93     2015.16     51.95 o 
   1   8   2      564.70      672.73     34.60 o 
   2   8   2    11119.48    11000.64    179.85 o 
   3   8   2      182.80      194.96     22.57 o 
   4   8   2        5.48       12.80     15.44 o 
   5   8   2      359.56      452.36     43.35 o 
   6   8   2      801.79      894.33     48.32 o 
   7   8   2      192.29      244.95     33.53 o 
   8   8   2     1888.68     1956.03     82.20 o 
   9   8   2        1.92       -0.69     26.55 o 
  10   8   2      631.46      771.51    114.90 o 
  11   8   2       28.10       21.77     38.29 o 
  12   8   2        1.45       -6.89     41.26 o 
  13   8   2        0.74       -3.66     43.95 o 
  14   8   2       25.50       31.17     50.05 o 
  15   8   2       20.53       38.31     49.95 o 
 -15   9   2      438.68      459.43     73.28 o 
 -14   9   2       21.44       11.50     46.81 o 
 -13   9   2       55.20       58.20     43.42 o 
 -12   9   2       52.69       53.65     43.97 o 
 -11   9   2      120.03       80.53     39.90 o 
 -10   9   2     1084.27     1033.04     77.54 o 
  -9   9   2      374.40      440.56     44.15 o 
  -8   9   2       87.91       70.97     28.31 o 
  -7   9   2      377.10      268.37     33.57 o 
  -6   9   2      773.85      825.89     44.95 o 
  -5   9   2     1171.43     1080.52     66.25 o 
  -4   9   2       47.73       48.59     18.52 o 
  -3   9   2    10872.45    11641.95    191.24 o 
  -2   9   2      233.20      239.81     28.22 o 
  -1   9   2     2699.16     2682.39     69.29 o 
   0   9   2     9845.98     9757.25    161.71 o 
   1   9   2     2644.99     2358.06     61.33 o 
   2   9   2     7396.72     6881.56    127.49 o 
   3   9   2       11.09      -14.22     14.22 o 
   4   9   2      377.78      407.38     32.54 o 
   5   9   2     3169.19     3142.91    107.66 o 
   6   9   2      249.85      254.75     29.98 o 
   7   9   2     5641.42     5449.35    241.85 o 
   8   9   2       26.81        8.37     33.12 o 
   9   9   2       31.61       42.23     29.12 o 
  10   9   2      517.19      457.88     56.58 o 
  11   9   2     1557.55     1543.51    101.73 o 
  12   9   2       18.04      104.81     46.28 o 
  13   9   2       27.56       66.17     48.90 o 
  14   9   2        0.21      -44.02     44.02 o 
 -15  10   2      241.03      313.15    110.18 o 
 -14  10   2      345.79      340.23     63.47 o 
 -13  10   2       61.81       58.95     44.33 o 
 -12  10   2      429.10      404.94     77.41 o 
 -11  10   2       94.95       -0.02     58.34 o 
 -10  10   2       81.63       80.64     39.31 o 
  -9  10   2      461.30      411.16     42.59 o 
  -8  10   2     1690.43     1846.11     84.77 o 
  -7  10   2       66.90       47.41     28.12 o 
  -6  10   2     3221.91     2849.53    150.31 o 
  -5  10   2      112.90       90.59     22.42 o 
  -4  10   2     1616.83     1488.52     54.58 o 
  -3  10   2      831.19      666.71     39.88 o 
  -2  10   2     4916.90     5182.41    103.90 o 
  -1  10   2        0.26       33.22     19.61 o 
   0  10   2     4775.62     5445.48    106.07 o 
   1  10   2       15.96       11.86     22.24 o 
   2  10   2     9789.67    10420.21    178.80 o 
   3  10   2     1651.87     1731.07     56.71 o 
   4  10   2     1583.85     1577.04     80.41 o 
   5  10   2     1313.66     1398.91     62.52 o 
   6  10   2     1412.01     1278.40     61.56 o 
   7  10   2       44.96       52.25     31.21 o 
   8  10   2      565.46      587.12     57.30 o 
   9  10   2      515.94      540.75     56.90 o 
  10  10   2     2223.86     2359.17    143.21 o 
  11  10   2       58.89       38.70     39.69 o 
  12  10   2       74.23       38.89     43.83 o 
  13  10   2        6.03       22.50     45.70 o 
  14  10   2        0.27        4.22     49.54 o 
 -15  11   2       54.62      -31.87     49.51 o 
 -14  11   2       28.51      -30.98     45.07 o 
 -13  11   2      128.60      177.55     52.80 o 
 -12  11   2       25.06       38.78     44.96 o 
 -11  11   2       29.49       80.09     39.29 o 
 -10  11   2       48.34       46.89     29.72 o 
  -9  11   2     1879.69     1805.88     96.76 o 
  -8  11   2      582.52      595.12     55.92 o 
  -7  11   2     4968.78     4842.19    133.05 o 
  -6  11   2     1107.51     1262.25     57.48 o 
  -5  11   2     1203.95     1180.32     57.04 o 
  -4  11   2      719.13      783.29     45.71 o 
  -3  11   2       59.12      111.93     21.47 o 
  -2  11   2      277.44      307.26     28.81 o 
  -1  11   2     3338.95     3613.85     72.50 o 
   0  11   2     3541.85     3712.07     73.71 o 
   1  11   2     5362.93     5883.65    120.99 o 
   2  11   2        7.55       -4.99     16.42 o 
   3  11   2     8570.41     8454.02    157.52 o 
   4  11   2     1492.44     1465.87     64.67 o 
   5  11   2     1713.96     1743.41     87.61 o 
   6  11   2      441.98      436.85     44.49 o 
   7  11   2      906.76      864.40     74.09 o 
   8  11   2      412.01      428.16     70.34 o 
   9  11   2      472.63      486.53     56.92 o 
  10  11   2      365.83      318.24     62.47 o 
  11  11   2        6.80       -5.83     44.69 o 
  12  11   2       17.67       27.82     50.59 o 
  13  11   2      541.55      642.63    176.58 o 
  14  11   2        0.66      -19.23     56.33 o 
 -14  12   2        2.37       14.96     50.01 o 
 -13  12   2      237.74      181.37     70.28 o 
 -12  12   2        2.99      -16.45     44.71 o 
 -11  12   2       25.20       86.57     49.85 o 
 -10  12   2      311.43      193.89     44.08 o 
  -9  12   2      456.98      532.92     61.29 o 
  -8  12   2     1069.84     1048.76     73.27 o 
  -7  12   2     3039.89     2791.38    102.19 o 
  -6  12   2      536.21      581.89     44.25 o 
  -5  12   2     1299.85     1210.45     59.40 o 
  -4  12   2     1681.20     1581.16     66.04 o 
  -3  12   2      851.25      638.23     49.66 o 
  -2  12   2     1659.98     1649.39     60.09 o 
  -1  12   2       73.34       64.42     16.65 o 
   0  12   2     3087.11     3092.94    120.78 o 
   1  12   2        1.01        5.97     17.77 o 
   2  12   2       81.29       24.71     19.20 o 
   3  12   2       18.81       16.31     19.61 o 
   4  12   2     2735.18     2737.66     79.75 o 
   5  12   2        0.26       16.44     22.45 o 
   6  12   2      767.66      810.11     75.85 o 
   7  12   2      122.51      130.14     50.80 o 
   8  12   2     1462.27     1563.34     89.84 o 
   9  12   2        0.10       12.68     34.46 o 
  10  12   2     1309.08     1376.69    110.28 o 
  11  12   2      196.47      293.70    103.01 o 
  12  12   2      106.40      119.68     57.47 o 
  13  12   2        4.83       64.07     59.22 o 
  14  12   2       13.33       79.54     65.25 o 
 -14  13   2        5.92      -34.47     53.93 o 
 -13  13   2      133.54      155.51     59.64 o 
 -12  13   2        1.81        5.81     43.08 o 
 -11  13   2      404.43      495.50     93.53 o 
 -10  13   2      604.72      653.89     67.03 o 
  -9  13   2      258.35      298.66     72.42 o 
  -8  13   2     2477.28     2140.72    105.65 o 
  -7  13   2        2.86       22.64     29.61 o 
  -6  13   2     2470.58     2362.66     80.28 o 
  -5  13   2        6.40        3.78     30.49 o 
  -4  13   2       21.74       33.26     23.59 o 
  -3  13   2      433.76      545.40     41.09 o 
  -2  13   2       52.74       35.61     24.09 o 
  -1  13   2     4732.48     5034.23    101.79 o 
   0  13   2     1500.71     1543.15     49.68 o 
   1  13   2      525.83      613.09     41.51 o 
   2  13   2     1404.12     1346.30     61.95 o 
   3  13   2     3284.81     3464.00    143.84 o 
   4  13   2      653.68      527.75     56.42 o 
   5  13   2      486.81      459.98     68.79 o 
   6  13   2      363.84      467.85     52.90 o 
   7  13   2      339.70      456.44     52.29 o 
   8  13   2       38.65       18.44     32.84 o 
   9  13   2     1250.87     1377.28     90.80 o 
  10  13   2       54.84      109.89     45.21 o 
  11  13   2      613.50      650.87     88.35 o 
  12  13   2       87.17       67.16     55.72 o 
  13  13   2        1.58       72.93     63.16 o 
 -14  14   2       16.43       16.33     54.55 o 
 -13  14   2       38.65       21.88     53.65 o 
 -12  14   2        3.70      -33.93     44.92 o 
 -11  14   2       38.38       27.98     48.95 o 
 -10  14   2      114.25      145.56     44.78 o 
  -9  14   2      407.33      347.79     52.27 o 
  -8  14   2      435.43      448.55     53.13 o 
  -7  14   2       12.72        8.87     41.58 o 
  -6  14   2     1697.63     1775.44     77.90 o 
  -5  14   2      698.50      837.69     53.80 o 
  -4  14   2      606.92      548.44     72.24 o 
  -3  14   2       53.63       62.99     23.59 o 
  -2  14   2      629.16      747.03     76.15 o 
  -1  14   2     1541.06     1586.36     88.69 o 
   0  14   2     1414.11     1355.73    100.26 o 
   1  14   2       40.68       39.88     22.03 o 
   2  14   2     3512.51     3427.87     92.42 o 
   3  14   2      769.92      932.25     59.77 o 
   4  14   2       10.83       26.81     24.48 o 
   5  14   2      332.81      374.41     40.08 o 
   6  14   2      319.17      310.71     70.24 o 
   7  14   2       53.57       44.87     34.27 o 
   8  14   2        0.31       28.97     35.53 o 
   9  14   2      105.03      103.21     47.89 o 
  10  14   2      758.45      705.74     72.81 o 
  11  14   2       23.19       45.19     50.83 o 
  12  14   2        6.45       21.89     51.19 o 
  13  14   2       43.10      -21.59     56.63 o 
 -13  15   2        1.63      -54.22     54.22 o 
 -12  15   2      209.08      158.45     62.29 o 
 -11  15   2      157.36      202.76     60.51 o 
 -10  15   2      448.67      359.63     56.49 o 
  -9  15   2      314.54      370.02     53.96 o 
  -8  15   2       58.99       57.18     35.56 o 
  -7  15   2        6.93       81.53     38.71 o 
  -6  15   2        7.18       12.67     25.93 o 
  -5  15   2      703.76      890.68     57.49 o 
  -4  15   2      871.89      823.39     53.89 o 
  -3  15   2      425.67      460.64     50.84 o 
  -2  15   2     2179.54     2180.50     75.68 o 
  -1  15   2     1499.20     1711.01     86.58 o 
   0  15   2      816.73      829.51     74.87 o 
   1  15   2     1603.97     1669.52     93.91 o 
   2  15   2      406.36      399.02     81.57 o 
   3  15   2     1696.74     1851.26     87.37 o 
   4  15   2      111.66       47.20     26.49 o 
   5  15   2      569.31      627.82     51.28 o 
   6  15   2      561.61      568.58     51.14 o 
   7  15   2     2172.72     2104.97    181.79 o 
   8  15   2      401.39      218.74     46.76 o 
   9  15   2      128.21       99.92     43.17 o 
  10  15   2      867.15      804.79     77.21 o 
  11  15   2      420.52      454.96     85.02 o 
  12  15   2        4.21        3.65     56.65 o 
  13  15   2       48.29      124.10     65.04 o 
 -13  16   2       48.64       60.13     61.13 o 
 -12  16   2       41.53       78.29     75.37 o 
 -11  16   2      280.53      296.57     67.15 o 
 -10  16   2       28.74       56.72     41.01 o 
  -9  16   2      165.07      276.64     69.73 o 
  -8  16   2      826.60      901.13     94.39 o 
  -7  16   2     2905.36     2674.67    136.71 o 
  -6  16   2     3368.65     3375.62    116.00 o 
  -5  16   2      712.95      744.72     57.01 o 
  -4  16   2     3096.89     3034.93    106.29 o 
  -3  16   2      463.67      455.16     45.67 o 
  -2  16   2     4718.00     4454.22    131.09 o 
  -1  16   2      240.39      151.79     60.96 o 
   0  16   2      462.84      545.29     79.86 o 
   1  16   2      447.58      399.82     48.80 o 
   2  16   2      714.36      641.23     54.60 o 
   3  16   2      773.63      836.44     78.89 o 
   4  16   2     1425.76     1371.83     85.44 o 
   5  16   2      188.89      248.31     37.87 o 
   6  16   2       52.26       63.76     40.85 o 
   7  16   2      245.55      138.62     41.79 o 
   8  16   2      639.21      649.99     66.95 o 
   9  16   2      108.63       69.83     53.56 o 
  10  16   2       88.22       48.90     44.20 o 
  11  16   2       31.73       43.26     54.11 o 
  12  16   2       34.39       77.04     57.01 o 
 -13  17   2       31.74       44.00     61.93 o 
 -12  17   2       28.05       87.85     58.85 o 
 -11  17   2        1.35      -35.29     48.60 o 
 -10  17   2       20.56        2.76     39.19 o 
  -9  17   2      742.41      752.35     97.26 o 
  -8  17   2       79.17       92.79     38.85 o 
  -7  17   2       80.47       72.35     42.16 o 
  -6  17   2      538.88      488.23     67.25 o 
  -5  17   2       33.03       63.95     29.77 o 
  -4  17   2     1376.38     1510.08     83.65 o 
  -3  17   2      268.89      218.82     43.18 o 
  -2  17   2        3.90       59.15     36.81 o 
  -1  17   2        2.46        3.50     34.53 o 
   0  17   2       19.61       57.83     33.23 o 
   1  17   2     3537.16     3411.69    149.88 o 
   2  17   2       58.45       32.31     50.37 o 
   3  17   2     1806.45     1880.66    115.69 o 
   4  17   2       44.79       68.30     30.49 o 
   5  17   2     1603.55     1667.39     99.73 o 
   6  17   2      151.00      170.56     42.78 o 
   7  17   2      156.05      184.90     44.20 o 
   8  17   2        3.59       14.68     38.47 o 
   9  17   2       42.54       44.24     43.69 o 
  10  17   2      327.20      441.11     64.25 o 
  11  17   2      432.31      358.20     76.11 o 
  12  17   2       40.80      113.30     70.42 o 
 -12  18   2      204.82      179.52     63.52 o 
 -11  18   2       18.31       65.85     56.00 o 
 -10  18   2       13.14       84.24     45.72 o 
  -9  18   2       15.45       46.30     40.71 o 
  -8  18   2        4.74      -16.27     35.13 o 
  -7  18   2      169.44      124.22     42.33 o 
  -6  18   2       32.24       77.15     36.19 o 
  -5  18   2     1419.31     1358.72    114.81 o 
  -4  18   2       63.42       29.58     34.18 o 
  -3  18   2      471.58      539.81     80.52 o 
  -2  18   2       23.96       58.92     36.07 o 
  -1  18   2      296.73      150.39     58.49 o 
   0  18   2       81.77       17.51     34.45 o 
   1  18   2      550.51      566.72     59.92 o 
   2  18   2      140.50      148.44     42.20 o 
   3  18   2       52.57       -1.14     64.06 o 
   4  18   2       54.66        5.08     29.12 o 
   5  18   2        0.20      -24.83     27.13 o 
   6  18   2      257.56      181.81     44.50 o 
   7  18   2      657.44      683.78     87.45 o 
   8  18   2        4.84       -4.29     38.44 o 
   9  18   2      456.27      572.82     68.55 o 
  10  18   2        3.49       23.06     45.60 o 
  11  18   2      178.65      239.71     70.77 o 
 -11  19   2       35.27       18.34     53.84 o 
 -10  19   2        2.57       38.74     44.47 o 
  -9  19   2        0.49       47.17     42.54 o 
  -8  19   2        9.79       26.84     37.96 o 
  -7  19   2     2612.12     2782.91    129.85 o 
  -6  19   2      694.32      933.32    128.12 o 
  -5  19   2     1510.92     1444.24    169.51 o 
  -4  19   2      259.14      334.38     52.25 o 
  -3  19   2     1369.66     1412.61    110.51 o 
  -2  19   2      319.57      354.34     52.76 o 
  -1  19   2      714.15      851.64     70.97 o 
   0  19   2      379.41      375.19     73.28 o 
   1  19   2       27.28       15.00     35.83 o 
   2  19   2      128.13       50.68     67.93 o 
   3  19   2        7.76      -17.78     33.56 o 
   4  19   2     1545.21     1581.13     94.84 o 
   5  19   2       10.68       30.70     33.25 o 
   6  19   2      130.63      165.63     45.00 o 
   7  19   2      101.82       81.24     42.17 o 
   8  19   2      270.60      320.12     56.88 o 
   9  19   2       13.89        1.48     43.47 o 
  10  19   2      270.01      206.32     67.36 o 
  11  19   2       22.05        6.31     73.00 o 
 -11  20   2        7.49      103.88     71.18 o 
 -10  20   2       57.44      111.87     57.80 o 
  -9  20   2      125.04      128.79     58.34 o 
  -8  20   2       91.21       97.52     42.61 o 
  -7  20   2       12.67       44.37     39.62 o 
  -6  20   2      481.51      600.93     80.36 o 
  -5  20   2        5.39       43.05     37.96 o 
  -4  20   2      201.55      182.58     47.61 o 
  -3  20   2      612.90      679.57    114.54 o 
  -2  20   2       10.47       32.59     38.19 o 
  -1  20   2     1030.39      868.86    118.68 o 
   0  20   2       36.59       31.45     43.38 o 
   1  20   2      275.81      111.42     68.66 o 
   2  20   2      360.62      282.12     65.34 o 
   3  20   2       43.01       34.01     37.46 o 
   4  20   2        7.45       57.85     39.90 o 
   5  20   2      532.08      511.53     72.17 o 
   6  20   2      349.36      356.42    110.47 o 
   7  20   2       12.83       -4.49     45.30 o 
   8  20   2       15.93       69.06    102.69 o 
   9  20   2        6.45      -51.49     51.49 o 
  10  20   2       27.91        8.54     56.69 o 
 -10  21   2       73.90       55.86     55.12 o 
  -9  21   2      178.00      110.66     55.67 o 
  -8  21   2      236.08      341.49     84.24 o 
  -7  21   2       25.52      157.25     83.14 o 
  -6  21   2      146.25      142.22     70.56 o 
  -5  21   2      240.20      305.99     62.90 o 
  -4  21   2       47.07       32.39     47.30 o 
  -3  21   2       33.67       99.20     49.72 o 
  -2  21   2      209.78      322.92     65.69 o 
  -1  21   2     1004.97     1197.76    104.41 o 
   0  21   2       52.85      103.07     50.82 o 
   1  21   2      136.73       54.31     49.21 o 
   2  21   2      174.21      348.43     72.74 o 
   3  21   2      511.72      534.94     77.69 o 
   4  21   2      403.80      607.46    107.19 o 
   5  21   2      253.44      347.00     68.33 o 
   6  21   2      323.54      213.21     77.30 o 
   7  21   2       32.71      -27.93     74.99 o 
   8  21   2      115.51       37.66     53.75 o 
   9  21   2      225.44      152.32     63.70 o 
  -9  22   2       36.93       12.90     64.90 o 
  -8  22   2       20.46       66.67     70.06 o 
  -7  22   2      324.31      327.26    303.94 o 
  -6  22   2       42.32       39.31     60.80 o 
  -5  22   2       55.58       59.38     49.70 o 
  -4  22   2        7.24      -50.79     50.79 o 
  -3  22   2       56.45       79.87     51.84 o 
  -2  22   2       95.73      224.83     59.38 o 
  -1  22   2       40.37      113.00     63.69 o 
   0  22   2       10.62       38.17     50.45 o 
   1  22   2        4.41       -6.64     48.07 o 
   2  22   2        0.34        3.96     47.06 o 
   3  22   2       65.07       26.14     63.94 o 
   4  22   2       43.93      105.19     53.09 o 
   5  22   2      217.01      207.87     84.52 o 
   6  22   2       35.50       57.32     93.84 o 
   7  22   2       45.95      -27.40     70.65 o 
   8  22   2      115.44       69.13     77.96 o 
   9  22   2       24.41      121.03    110.42 o 
  -8  23   2       10.09       50.05     70.96 o 
  -7  23   2      133.94       81.17     71.02 o 
  -6  23   2      121.57      259.18     85.78 o 
  -5  23   2      240.66      262.76     84.14 o 
  -4  23   2       29.19      161.03     55.43 o 
  -3  23   2      208.18      289.70     64.31 o 
  -2  23   2      203.46      146.64     61.46 o 
  -1  23   2       31.65      100.95     56.22 o 
   0  23   2       55.25       26.15     50.32 o 
   1  23   2       88.77       83.13     68.26 o 
   2  23   2      128.77      106.95     61.48 o 
   3  23   2      150.15      185.59    105.21 o 
   4  23   2      147.10      151.49     57.98 o 
   5  23   2       30.33      115.93     73.76 o 
   6  23   2      355.76      388.92    169.62 o 
   7  23   2        7.41      -69.16     69.16 o 
   8  23   2       65.58       55.37    129.58 o 
  -7  24   2       99.66       30.66     72.63 o 
  -6  24   2       52.91       78.86     74.37 o 
  -5  24   2       55.52      162.85     76.81 o 
  -4  24   2       86.73       90.85     57.39 o 
  -3  24   2        0.31      104.47     57.67 o 
  -2  24   2       65.48       93.92     58.93 o 
  -1  24   2        9.32      -55.59     63.57 o 
   0  24   2       43.26       35.05     56.35 o 
   1  24   2      120.88      127.06     60.57 o 
   2  24   2      110.82      119.85     62.47 o 
   3  24   2       38.97       59.54     55.11 o 
   4  24   2       45.56       50.88     59.58 o 
   5  24   2       49.13      148.84     76.45 o 
   6  24   2       35.99       -2.57     72.80 o 
   7  24   2        0.68       31.07    108.01 o 
  -6  25   2      338.91      205.78     88.88 o 
  -5  25   2       15.95       78.83     72.88 o 
  -4  25   2       99.49      225.06     64.75 o 
  -3  25   2      132.50      283.50     72.16 o 
  -2  25   2       23.90       98.63     61.20 o 
  -1  25   2       15.92       61.29     56.89 o 
   0  25   2      213.01      311.23     80.72 o 
   1  25   2      228.80      228.80     70.19 o 
   2  25   2       39.21       94.02     57.76 o 
   3  25   2      197.16      228.05     75.00 o 
   4  25   2       17.44      109.33     63.21 o 
   5  25   2       53.90       59.58     81.27 o 
  -4  26   2       14.79       -1.65     63.71 o 
  -3  26   2      188.21      218.63     84.92 o 
  -2  26   2       91.21      139.95     61.96 o 
  -1  26   2       34.71      146.29     74.63 o 
   0  26   2        1.89       50.07     57.72 o 
   1  26   2       12.82      140.25     67.10 o 
   2  26   2       32.66       75.72     86.31 o 
   3  26   2       50.07       99.87     85.70 o 
   4  26   2        3.61       31.79    113.65 o 
 -15   0   3      184.58      277.74     81.01 o 
 -13   0   3      685.47      401.32    172.79 o 
 -11   0   3      205.07      272.11     59.20 o 
  -9   0   3      451.56      527.74     69.47 o 
  -7   0   3     7314.02     6877.39    214.93 o 
  -5   0   3     5464.65     5116.74    115.04 o 
  -3   0   3     4912.18     3942.01     89.61 o 
  -1   0   3     1187.38     1269.29    112.56 o 
   1   0   3    33629.11    32820.74    577.89 o 
   3   0   3    27778.10    27198.16    430.83 o 
   5   0   3     1175.63     1313.34     57.75 o 
   7   0   3     9912.16    10184.79    295.93 o 
   9   0   3    13267.70    12735.77    373.30 o 
  11   0   3      232.38      266.24     55.98 o 
  13   0   3       95.54       55.12     51.98 o 
  15   0   3      213.82      313.70     73.86 o 
 -16   1   3        5.31       24.76     44.98 o 
 -15   1   3        0.46       25.36     43.23 o 
 -14   1   3      115.87      112.24     40.70 o 
 -13   1   3       18.33      -21.95     33.81 o 
 -12   1   3        1.78       11.02     30.62 o 
 -11   1   3        2.57      -24.49     28.02 o 
 -10   1   3       83.13       87.15     30.09 o 
  -9   1   3      350.11      345.40     41.27 o 
  -8   1   3       30.62       42.90     16.77 o 
  -7   1   3     1263.58     1169.60     50.76 o 
  -6   1   3       97.77      238.15     20.92 o 
  -5   1   3     1628.02     1698.09     75.77 o 
  -4   1   3     5195.11     5250.64     81.43 o 
  -3   1   3      237.62      236.41     17.04 o 
  -2   1   3     5509.45     5381.81     85.69 o 
  -1   1   3      206.51      282.21     31.82 o 
   0   1   3     2645.91     2569.78     62.71 o 
   1   1   3    53973.07    50843.54    626.17 o 
   2   1   3    55552.46    56392.04    646.20 o 
   3   1   3     2109.85     2239.00     44.15 o 
   4   1   3     3674.88     4033.49     68.84 o 
   5   1   3       54.54       40.09     13.82 o 
   6   1   3     1372.42     1419.47     43.68 o 
   7   1   3     1077.55     1094.22     42.21 o 
   8   1   3       82.69       37.17     24.46 o 
   9   1   3      264.91      375.77     41.52 o 
  10   1   3     2352.33     2304.05     99.80 o 
  11   1   3       12.06      -26.20     26.20 o 
  12   1   3      491.56      458.72     50.91 o 
  13   1   3       32.04       20.68     34.41 o 
  14   1   3       46.88       52.38     38.26 o 
  15   1   3        3.43       62.41     47.00 o 
 -16   2   3       39.18       54.40     57.82 o 
 -15   2   3      228.29      200.86     81.81 o 
 -14   2   3        0.01       59.90     38.99 o 
 -13   2   3       35.20       25.13     35.68 o 
 -12   2   3       85.13      140.66     39.19 o 
 -11   2   3      342.58      388.60     74.18 o 
 -10   2   3        3.00       -0.11     24.59 o 
  -9   2   3     2104.17     2086.97     85.83 o 
  -8   2   3       21.25        1.67     28.13 o 
  -7   2   3     6168.67     5889.70    113.66 o 
  -6   2   3      381.79      517.50     56.47 o 
  -5   2   3      615.25      561.22     29.88 o 
  -4   2   3      274.56      261.57     20.21 o 
  -3   2   3     7015.54     6682.74    105.86 o 
  -2   2   3     3135.31     2791.27     52.46 o 
  -1   2   3     3570.18     3391.23     78.20 o 
   0   2   3     4998.43     4373.57    117.66 o 
   1   2   3    78469.46    79342.06   1062.92 o 
   2   2   3    13363.26    14236.56    178.02 o 
   3   2   3    33701.80    32738.55    419.79 o 
   4   2   3     8013.17     7754.24    122.21 o 
   5   2   3    13300.33    12918.70    175.29 o 
   6   2   3     1107.05     1078.15     44.56 o 
   7   2   3     1277.79     1369.58     46.40 o 
   8   2   3      185.45      227.67     40.54 o 
   9   2   3     5708.36     5636.45    163.85 o 
  10   2   3      276.41      331.38     43.35 o 
  11   2   3      326.55      299.09     43.97 o 
  12   2   3       21.99       64.26     36.31 o 
  13   2   3        1.08       11.18     36.48 o 
  14   2   3        8.83        2.94     40.85 o 
  15   2   3       34.80       93.05     74.73 o 
 -16   3   3       47.28       58.75     52.41 o 
 -15   3   3      197.82      268.35     56.68 o 
 -14   3   3      110.77       59.12     36.25 o 
 -13   3   3        2.79      -15.95     32.31 o 
 -12   3   3      341.13      318.41     49.00 o 
 -11   3   3       30.12       32.92     29.86 o 
 -10   3   3       34.52       53.81     27.11 o 
  -9   3   3      393.18      385.02     56.29 o 
  -8   3   3      420.18      486.50     33.98 o 
  -7   3   3     1628.25     1736.88     64.08 o 
  -6   3   3      139.34      137.07     19.90 o 
  -5   3   3      483.92      512.47     40.57 o 
  -4   3   3       47.02       18.67     13.02 o 
  -3   3   3       48.48       52.95     12.34 o 
  -2   3   3     2318.02     2113.66     39.88 o 
  -1   3   3     2220.10     2060.03     73.24 o 
   0   3   3    22668.33    21232.85    474.36 o 
   1   3   3    25379.29    24529.24    383.98 o 
   2   3   3    55969.52    56884.77    773.44 o 
   3   3   3        6.53        8.63      9.95 o 
   4   3   3     2836.63     3249.88     60.43 o 
   5   3   3       40.07       69.73     14.43 o 
   6   3   3     3240.20     3268.78     69.86 o 
   7   3   3        1.59       -9.69     13.77 o 
   8   3   3      206.27      232.91     28.66 o 
   9   3   3      173.49      125.72     32.03 o 
  10   3   3     1647.19     1876.13     90.70 o 
  11   3   3       24.11        4.29     28.78 o 
  12   3   3       19.32       35.38     32.70 o 
  13   3   3       61.99       45.75     44.58 o 
  14   3   3      155.15      138.12     53.00 o 
  15   3   3       22.34       14.96     45.56 o 
 -16   4   3       68.88       62.66     52.67 o 
 -15   4   3     1330.97     1263.17    126.90 o 
 -14   4   3       13.15       21.15     52.64 o 
 -13   4   3     2544.89     2637.83    110.59 o 
 -12   4   3      358.37      340.66     45.87 o 
 -11   4   3      544.19      547.47     68.41 o 
 -10   4   3       51.51        1.57     28.60 o 
  -9   4   3      668.07      639.58     52.67 o 
  -8   4   3       81.17      105.25     21.72 o 
  -7   4   3    30916.60    32281.20    470.42 o 
  -6   4   3      564.96      698.77     37.86 o 
  -5   4   3     4464.43     4135.12     77.65 o 
  -4   4   3     4387.85     4282.46     74.63 o 
  -3   4   3    16267.12    15444.88    206.18 o 
  -2   4   3       57.96       37.71     16.66 o 
  -1   4   3     4750.52     4341.25    102.43 o 
   0   4   3    12084.79    10919.45    163.52 o 
   1   4   3     1384.99     1520.46     39.48 o 
   2   4   3        3.15       14.71     11.11 o 
   3   4   3      413.46      444.48     24.25 o 
   4   4   3      205.51      190.53     17.78 o 
   5   4   3    11634.47    11646.77    162.39 o 
   6   4   3     2791.42     2541.89     58.25 o 
   7   4   3     2182.02     2264.20     57.77 o 
   8   4   3       39.17       34.20     19.78 o 
   9   4   3     5120.98     5292.45    157.17 o 
  10   4   3        3.00       11.02     26.63 o 
  11   4   3      277.85      354.36     46.53 o 
  12   4   3       25.09      -43.97     44.22 o 
  13   4   3      158.49      163.93     50.41 o 
  14   4   3        4.97       17.48     47.64 o 
  15   4   3        0.49       11.19     52.60 o 
 -16   5   3        3.79      -23.57     46.63 o 
 -15   5   3       12.94       42.00     43.24 o 
 -14   5   3      539.55      547.09     81.12 o 
 -13   5   3        5.23       35.74     42.12 o 
 -12   5   3      841.35      942.47     79.17 o 
 -11   5   3     1275.76     1153.60     71.33 o 
 -10   5   3      428.62      464.73     45.16 o 
  -9   5   3        0.10       -4.52     18.23 o 
  -8   5   3       41.34        3.79     24.14 o 
  -7   5   3      206.29      265.75     30.13 o 
  -6   5   3    14232.07    15401.12    201.02 o 
  -5   5   3     2195.16     2078.14     44.31 o 
  -4   5   3     1245.61     1232.47     32.29 o 
  -3   5   3     1843.16     1879.75     41.84 o 
  -2   5   3     1260.44     1231.41     36.45 o 
  -1   5   3       45.11       50.26     12.59 o 
   0   5   3     4659.66     4410.13     79.25 o 
   1   5   3      830.83      875.95     39.66 o 
   2   5   3      754.82      736.02     33.57 o 
   3   5   3     1479.80     1423.01     34.59 o 
   4   5   3     1281.43     1200.98     51.96 o 
   5   5   3     1753.00     1649.71     44.99 o 
   6   5   3     1797.60     1786.88     59.50 o 
   7   5   3      239.35      230.17     24.74 o 
   8   5   3     1617.89     1364.60     60.54 o 
   9   5   3      423.36      382.12     36.76 o 
  10   5   3     2323.58     2429.07     98.62 o 
  11   5   3       21.27       -7.81     33.83 o 
  12   5   3       39.84       40.97     40.81 o 
  13   5   3       46.85       58.40     50.66 o 
  14   5   3       32.02       24.11     47.14 o 
  15   5   3       14.76       39.36     52.38 o 
 -16   6   3        0.58       38.93     51.82 o 
 -15   6   3      139.87      120.85     63.72 o 
 -14   6   3      477.06      428.10     93.44 o 
 -13   6   3        6.70        4.71     36.79 o 
 -12   6   3       73.52       35.53     37.06 o 
 -11   6   3      174.01      151.25     39.26 o 
 -10   6   3       20.24       14.23     24.81 o 
  -9   6   3      380.49      431.77     40.94 o 
  -8   6   3       34.12       21.85     18.38 o 
  -7   6   3    14354.47    14759.34    219.94 o 
  -6   6   3     1277.04     1259.40     38.04 o 
  -5   6   3    43388.45    43962.93    518.34 o 
  -4   6   3     1960.78     1961.12     42.29 o 
  -3   6   3     7213.96     7530.35    127.18 o 
  -2   6   3     4251.08     4067.15     77.96 o 
  -1   6   3     4362.60     3892.95     61.49 o 
   0   6   3      518.50      598.34     50.61 o 
   1   6   3      138.59      166.13     17.92 o 
   2   6   3      404.23      410.52     26.41 o 
   3   6   3      100.27       85.27     16.93 o 
   4   6   3      674.25      550.34     29.39 o 
   5   6   3     8918.50     8552.34    129.25 o 
   6   6   3       46.92       28.14     14.66 o 
   7   6   3     6133.88     5855.75    104.13 o 
   8   6   3      288.68      227.26     29.82 o 
   9   6   3      303.58      244.58     40.51 o 
  10   6   3      200.35      158.34     41.10 o 
  11   6   3        3.68      -13.60     35.40 o 
  12   6   3       25.01       24.75     37.94 o 
  13   6   3       57.26       85.18     47.47 o 
  14   6   3       69.27       52.52     48.88 o 
  15   6   3       32.68       81.62     54.29 o 
 -16   7   3       30.01       70.92     51.87 o 
 -15   7   3       22.16       44.61     51.92 o 
 -14   7   3      305.63      324.01     60.14 o 
 -13   7   3        4.54        0.51     39.67 o 
 -12   7   3      193.45      217.93     48.28 o 
 -11   7   3        0.03       -1.57     34.08 o 
 -10   7   3      341.48      472.31     65.09 o 
  -9   7   3      157.26      168.38     26.60 o 
  -8   7   3      430.60      545.39     37.14 o 
  -7   7   3        2.39       14.89     15.42 o 
  -6   7   3      439.72      449.94     25.59 o 
  -5   7   3        1.26       14.70     11.59 o 
  -4   7   3      181.38      306.12     23.15 o 
  -3   7   3     7262.68     7027.73    122.92 o 
  -2   7   3     1539.05     1681.57     46.23 o 
  -1   7   3     2169.57     2134.32     42.14 o 
   0   7   3      371.71      473.67     32.62 o 
   1   7   3       14.70      -14.26     14.26 o 
   2   7   3      929.35     1224.97     49.15 o 
   3   7   3     1555.47     1550.52     53.84 o 
   4   7   3      695.29      706.23     31.09 o 
   5   7   3      757.29      754.08     37.12 o 
   6   7   3      285.95      287.48     25.90 o 
   7   7   3      293.23      367.82     32.58 o 
   8   7   3      248.72      229.97     34.74 o 
   9   7   3       37.74       60.82     29.33 o 
  10   7   3      589.86      657.90     67.55 o 
  11   7   3       64.07       71.18     38.51 o 
  12   7   3      262.51      303.88     56.62 o 
  13   7   3      268.17      422.38     85.63 o 
  14   7   3      127.26       66.32     51.81 o 
 -16   8   3       20.89        7.45     53.34 o 
 -15   8   3      310.75      219.01     59.79 o 
 -14   8   3       12.85       -6.71     44.98 o 
 -13   8   3      375.31      434.23     62.60 o 
 -12   8   3      415.09      524.90     64.51 o 
 -11   8   3        2.31      -30.51     48.47 o 
 -10   8   3       36.14      -18.72     30.72 o 
  -9   8   3     5884.77     5746.31    199.81 o 
  -8   8   3       49.23       54.86     25.12 o 
  -7   8   3     3632.05     3617.21     81.54 o 
  -6   8   3      154.52      134.22     19.73 o 
  -5   8   3     2429.01     1975.57     46.55 o 
  -4   8   3     1712.67     1706.78     52.10 o 
  -3   8   3    18706.50    18943.14    285.19 o 
  -2   8   3     2250.61     2418.56     59.59 o 
  -1   8   3     2693.80     2640.60     49.67 o 
   0   8   3      121.07       87.21     21.04 o 
   1   8   3     2545.58     2991.78     69.08 o 
   2   8   3       29.15       27.05     14.95 o 
   3   8   3      657.64      554.28     35.31 o 
   4   8   3     2353.26     2196.44     63.95 o 
   5   8   3     7169.93     7139.68    111.06 o 
   6   8   3      141.05      142.85     38.04 o 
   7   8   3        3.10       -1.69     24.94 o 
   8   8   3      821.42      729.22     64.54 o 
   9   8   3     7506.74     7615.84    169.64 o 
  10   8   3       15.19       37.48     34.06 o 
  11   8   3      845.80     1132.07    129.11 o 
  12   8   3        2.71       18.38     42.69 o 
  13   8   3       31.93       47.77     58.23 o 
  14   8   3        1.85       35.37     51.76 o 
 -15   9   3        1.33        0.26     49.32 o 
 -14   9   3       49.68       64.79     49.86 o 
 -13   9   3       67.98      111.01     62.39 o 
 -12   9   3      401.30      398.42     69.67 o 
 -11   9   3       51.15       31.64     35.89 o 
 -10   9   3       10.79      -12.80     30.53 o 
  -9   9   3      201.84      226.97     40.81 o 
  -8   9   3      896.43      953.57     57.78 o 
  -7   9   3      164.57      156.01     39.68 o 
  -6   9   3     2678.72     2844.87     68.84 o 
  -5   9   3       75.94       30.88     25.17 o 
  -4   9   3     1537.40     1528.64     54.45 o 
  -3   9   3       66.98       83.31     18.74 o 
  -2   9   3       58.11      104.70     18.99 o 
  -1   9   3        1.31       -0.28     13.94 o 
   0   9   3      280.88      355.98     23.52 o 
   1   9   3       20.47       -1.21     14.11 o 
   2   9   3    18687.53    19530.70    298.42 o 
   3   9   3     4374.01     4084.42     91.80 o 
   4   9   3      265.99      309.42     31.29 o 
   5   9   3      918.57      939.60     51.64 o 
   6   9   3       17.94       35.05     24.73 o 
   7   9   3     1080.96     1334.46     82.40 o 
   8   9   3      281.66      211.22     40.44 o 
   9   9   3       94.19       77.32     44.15 o 
  10   9   3      542.57      433.09     86.78 o 
  11   9   3      110.15      122.75     56.88 o 
  12   9   3       16.19      -16.14     40.13 o 
  13   9   3        6.96       -9.49     45.77 o 
  14   9   3       70.44      209.52     61.10 o 
 -15  10   3      257.65      360.46    109.83 o 
 -14  10   3        3.87       30.52     47.54 o 
 -13  10   3      522.09      697.54     76.91 o 
 -12  10   3      187.39      196.24     51.01 o 
 -11  10   3       56.38       86.30     37.46 o 
 -10  10   3        2.13       66.55     33.50 o 
  -9  10   3        4.06      -16.89     23.72 o 
  -8  10   3     1413.62     1236.40     66.76 o 
  -7  10   3     3988.96     3859.81    132.22 o 
  -6  10   3      198.96      244.06     37.94 o 
  -5  10   3     1546.50     1598.83     72.40 o 
  -4  10   3     5146.30     5310.25    134.57 o 
  -3  10   3     6535.50     5854.83    115.63 o 
  -2  10   3     2580.09     2316.86     48.38 o 
  -1  10   3     2587.08     2267.52     48.22 o 
   0  10   3      151.43      256.57     21.96 o 
   1  10   3     6189.15     6562.17    125.02 o 
   2  10   3        5.42       15.08     16.66 o 
   3  10   3     1999.02     2173.92     66.78 o 
   4  10   3      956.50      950.60     50.52 o 
   5  10   3     3795.59     3882.41    113.69 o 
   6  10   3      481.89      471.16     39.84 o 
   7  10   3     1952.30     1906.29     95.92 o 
   8  10   3      699.39      697.55     62.92 o 
   9  10   3     1155.02     1219.40    128.10 o 
  10  10   3       73.75       93.43     45.51 o 
  11  10   3       80.92       32.30     49.09 o 
  12  10   3        0.43        5.69     51.01 o 
  13  10   3      127.53      135.37     63.65 o 
  14  10   3       31.05      -11.11     55.88 o 
 -15  11   3       43.92      128.36     63.67 o 
 -14  11   3       31.56       38.55     47.79 o 
 -13  11   3       34.05       65.52     43.30 o 
 -12  11   3       51.52       25.59     40.46 o 
 -11  11   3      123.35       38.86     37.87 o 
 -10  11   3     1178.20     1131.10     83.85 o 
  -9  11   3       87.94      108.07     31.25 o 
  -8  11   3      227.13      178.77     48.43 o 
  -7  11   3      250.82      156.01     36.35 o 
  -6  11   3     1253.57     1300.77     60.94 o 
  -5  11   3      208.17      243.48     30.31 o 
  -4  11   3      327.79      495.62     37.21 o 
  -3  11   3      582.74      669.82     41.24 o 
  -2  11   3      864.45     1057.40     40.54 o 
  -1  11   3     1587.25     1671.32     43.47 o 
   0  11   3      846.28      897.28     40.21 o 
   1  11   3       33.83       40.10     18.40 o 
   2  11   3      381.80      455.55     35.39 o 
   3  11   3       31.67       41.21     20.25 o 
   4  11   3      951.22     1123.54     57.10 o 
   5  11   3      462.41      457.42     39.06 o 
   6  11   3     1006.65     1073.04     59.47 o 
   7  11   3       54.50       42.97     31.78 o 
   8  11   3      100.10       55.62     32.98 o 
   9  11   3      184.40      196.48     41.30 o 
  10  11   3     3022.39     3338.60    175.49 o 
  11  11   3        2.55      -40.23     44.10 o 
  12  11   3       36.68      134.34     69.27 o 
  13  11   3        1.83      -51.94     51.94 o 
  14  11   3        5.24      -19.31     61.91 o 
 -15  12   3       57.80       50.24     53.71 o 
 -14  12   3       69.70       36.62     49.62 o 
 -13  12   3      514.72      665.33     77.04 o 
 -12  12   3       10.07       50.12     42.74 o 
 -11  12   3      597.70      573.91    106.03 o 
 -10  12   3     1456.12     1359.65     87.90 o 
  -9  12   3      107.52      100.20     36.21 o 
  -8  12   3     2316.47     2176.92    185.98 o 
  -7  12   3     2444.00     2425.82     93.96 o 
  -6  12   3      857.34      919.58     54.20 o 
  -5  12   3     3391.65     3359.64     89.31 o 
  -4  12   3        1.28       -5.58     19.56 o 
  -3  12   3     6869.40     6681.78    134.69 o 
  -2  12   3     2793.93     2771.94     76.23 o 
  -1  12   3      157.56      129.04     16.71 o 
   0  12   3    10015.26    11131.90    170.70 o 
   1  12   3       58.85      114.04     23.15 o 
   2  12   3       23.18       21.07     25.98 o 
   3  12   3      107.66       62.73     25.42 o 
   4  12   3      328.23      351.91     35.53 o 
   5  12   3     2778.51     2772.57    101.54 o 
   6  12   3       57.47       28.38     25.65 o 
   7  12   3     1612.38     1480.56     86.19 o 
   8  12   3      126.11       95.43     37.60 o 
   9  12   3     1561.27     1721.46    100.61 o 
  10  12   3       11.84       32.28     41.73 o 
  11  12   3       71.68       55.37     52.99 o 
  12  12   3        8.13       13.07     53.54 o 
  13  12   3        4.82       64.22     57.88 o 
 -14  13   3       66.19       15.23     55.11 o 
 -13  13   3        4.81      -20.45     61.56 o 
 -12  13   3      105.08       94.61     53.03 o 
 -11  13   3       61.60      134.57     70.32 o 
 -10  13   3      112.11       41.57     37.70 o 
  -9  13   3      576.08      606.60     60.14 o 
  -8  13   3      141.23      139.02     38.17 o 
  -7  13   3     3803.18     3429.91    112.45 o 
  -6  13   3     2651.22     2703.59     86.24 o 
  -5  13   3        3.85       -6.41     22.02 o 
  -4  13   3        7.83       36.48     22.58 o 
  -3  13   3      180.54      201.01     32.54 o 
  -2  13   3      101.12       82.71     22.44 o 
  -1  13   3     1489.20     1642.75     45.53 o 
   0  13   3      134.98      214.04     22.92 o 
   1  13   3      929.95      931.93     51.54 o 
   2  13   3     1423.69     1404.61     64.09 o 
   3  13   3      200.05      220.22     31.65 o 
   4  13   3        1.29       13.19     22.39 o 
   5  13   3      289.73      353.33     39.20 o 
   6  13   3       29.02       20.03     24.48 o 
   7  13   3        1.77        4.57     38.19 o 
   8  13   3      124.97       87.79     38.73 o 
   9  13   3       92.52       94.94     39.89 o 
  10  13   3      187.04      225.00     51.65 o 
  11  13   3        2.75       33.62     54.29 o 
  12  13   3      337.90      264.71     65.16 o 
  13  13   3       14.45       99.80     62.48 o 
 -14  14   3        0.33      123.05     87.65 o 
 -13  14   3        6.31       10.41     51.34 o 
 -12  14   3      406.46      259.53    101.05 o 
 -11  14   3       16.49       26.17     44.45 o 
 -10  14   3       56.81       22.74     37.04 o 
  -9  14   3      524.99      650.41     62.12 o 
  -8  14   3     2940.51     2854.99    118.50 o 
  -7  14   3       17.29       20.81     47.20 o 
  -6  14   3     1775.32     1697.54     97.87 o 
  -5  14   3       88.35       60.76     32.55 o 
  -4  14   3        2.83       32.05     23.42 o 
  -3  14   3     1587.12     1533.31     65.42 o 
  -2  14   3     4087.40     3804.28    115.99 o 
  -1  14   3     1255.99     1264.45     90.78 o 
   0  14   3      250.44      263.43     37.02 o 
   1  14   3     3378.68     3329.35     97.72 o 
   2  14   3      192.44      219.52     32.36 o 
   3  14   3     4540.79     4356.33    108.94 o 
   4  14   3      264.40      214.34     34.49 o 
   5  14   3     1706.29     1653.74     78.50 o 
   6  14   3      119.51      154.39     32.09 o 
   7  14   3      171.51      134.84     41.37 o 
   8  14   3      135.15       73.74     38.26 o 
   9  14   3     1548.91     1717.08    105.18 o 
  10  14   3      181.09      135.49     49.11 o 
  11  14   3      571.82      643.39     89.70 o 
  12  14   3       54.47      132.34     60.69 o 
  13  14   3        7.50       10.18     59.58 o 
 -14  15   3      164.56      162.24     71.40 o 
 -13  15   3      135.41       92.95     60.30 o 
 -12  15   3      133.85      142.42     61.20 o 
 -11  15   3        1.96       -7.33     43.16 o 
 -10  15   3        0.64       35.99     38.18 o 
  -9  15   3      109.90      117.98     41.21 o 
  -8  15   3      129.93      129.07     40.48 o 
  -7  15   3        0.16       30.13     31.73 o 
  -6  15   3     2030.09     2374.39    110.66 o 
  -5  15   3      320.65      351.43     39.94 o 
  -4  15   3     1686.47     1661.31    103.34 o 
  -3  15   3      264.86      168.61     30.81 o 
  -2  15   3        0.39      -20.26     20.26 o 
  -1  15   3      135.52      120.86     34.72 o 
   0  15   3       81.17       20.05     29.50 o 
   1  15   3        6.57        0.96     30.51 o 
   2  15   3      313.19      349.60     38.25 o 
   3  15   3      134.21      106.57     29.23 o 
   4  15   3       94.92       94.79     44.11 o 
   5  15   3        0.64      -21.48     25.77 o 
   6  15   3      274.29      217.23     36.45 o 
   7  15   3       74.43      115.93     44.87 o 
   8  15   3      189.74      151.15     44.41 o 
   9  15   3       32.43        6.97     40.76 o 
  10  15   3       17.66      125.05     48.02 o 
  11  15   3       25.14       51.03     51.05 o 
  12  15   3        3.95      -21.65     55.92 o 
 -13  16   3       63.50       41.57     55.73 o 
 -12  16   3        6.21       21.57     53.82 o 
 -11  16   3        3.07        8.37     49.87 o 
 -10  16   3      371.33      423.86     57.72 o 
  -9  16   3      399.35      258.24     94.93 o 
  -8  16   3      206.82      313.10     51.62 o 
  -7  16   3      725.28      788.13     67.04 o 
  -6  16   3        9.68       25.99     31.51 o 
  -5  16   3       61.11       81.37     29.54 o 
  -4  16   3      540.04      517.63     45.80 o 
  -3  16   3        5.14       30.94     26.16 o 
  -2  16   3      378.93      454.10     72.73 o 
  -1  16   3     1021.82      882.35     64.62 o 
   0  16   3      651.51      775.36     61.07 o 
   1  16   3      597.88      648.55     79.45 o 
   2  16   3      161.47      196.39     37.99 o 
   3  16   3      338.67      278.17     38.61 o 
   4  16   3      723.62      798.90     59.66 o 
   5  16   3     2084.32     2216.80     94.22 o 
   6  16   3      258.34      243.81     46.24 o 
   7  16   3     1776.75     1750.07    101.97 o 
   8  16   3        5.58      -23.47     35.78 o 
   9  16   3     1162.97     1334.09    134.52 o 
  10  16   3      148.10      120.18     47.53 o 
  11  16   3       68.52      112.23     60.74 o 
  12  16   3        8.20       62.56     59.04 o 
 -13  17   3        0.08       57.80     59.48 o 
 -12  17   3      137.25      257.59    116.75 o 
 -11  17   3      179.98       10.07     49.81 o 
 -10  17   3        1.87       40.57     40.36 o 
  -9  17   3       71.83       41.88     38.60 o 
  -8  17   3       42.91       23.66     34.77 o 
  -7  17   3       65.48      -16.94     35.21 o 
  -6  17   3      174.51      254.76     54.33 o 
  -5  17   3      957.84      974.71     73.57 o 
  -4  17   3      241.99      240.50     37.36 o 
  -3  17   3       54.06       -9.32     33.83 o 
  -2  17   3       30.57       24.56     36.37 o 
  -1  17   3      127.65       52.79     35.72 o 
   0  17   3     1176.66     1388.67    168.64 o 
   1  17   3      132.91      143.57     61.93 o 
   2  17   3      338.90      286.73     39.14 o 
   3  17   3       56.09       -3.88     37.39 o 
   4  17   3        0.02       17.70     45.53 o 
   5  17   3      393.40      364.47     44.43 o 
   6  17   3      298.11      254.20     46.93 o 
   7  17   3      153.07      120.83     42.25 o 
   8  17   3        5.83       18.30     37.99 o 
   9  17   3      153.64       65.72     45.92 o 
  10  17   3       69.90       84.06     50.45 o 
  11  17   3       15.24       54.70     56.95 o 
 -12  18   3        5.28      -28.10     60.42 o 
 -11  18   3        0.68       -7.52     54.87 o 
 -10  18   3      155.30      172.47     50.96 o 
  -9  18   3       14.74       48.42     41.41 o 
  -8  18   3       25.26       46.20     40.78 o 
  -7  18   3      815.08      934.01     74.75 o 
  -6  18   3       60.47       50.09     34.93 o 
  -5  18   3     1077.51     1051.76     67.09 o 
  -4  18   3      188.54      216.36     47.30 o 
  -3  18   3     3918.73     4084.65    130.35 o 
  -2  18   3     4222.84     4041.19    154.29 o 
  -1  18   3      692.34      673.08     63.55 o 
   0  18   3       55.00       94.22     39.32 o 
   1  18   3       51.81       51.95     36.36 o 
   2  18   3       93.10      106.58     45.52 o 
   3  18   3       37.29       77.73     37.04 o 
   4  18   3      115.35      112.48     32.94 o 
   5  18   3      405.46      478.52     48.88 o 
   6  18   3      464.16      463.39     58.90 o 
   7  18   3      165.33      181.54     49.71 o 
   8  18   3        6.47       -2.71     45.19 o 
   9  18   3      583.89      727.36    145.62 o 
  10  18   3      153.24      183.98     66.17 o 
  11  18   3        5.53       50.87     72.61 o 
 -12  19   3       49.40       -4.02    103.09 o 
 -11  19   3       16.37       -3.86     73.93 o 
 -10  19   3       48.07       77.55     52.63 o 
  -9  19   3        0.09      -12.97     50.12 o 
  -8  19   3       18.45       98.78     47.45 o 
  -7  19   3      154.21      214.52     55.60 o 
  -6  19   3      108.38      208.25     52.19 o 
  -5  19   3        3.53       34.18     41.62 o 
  -4  19   3      182.80      204.86     52.90 o 
  -3  19   3     1195.38     1419.15    167.12 o 
  -2  19   3       19.55      -50.02     50.02 o 
  -1  19   3      308.08      433.49     72.59 o 
   0  19   3        8.39       -5.56     43.66 o 
   1  19   3       52.30      134.61     51.90 o 
   2  19   3      152.96      131.46     51.59 o 
   3  19   3      333.32      422.73     67.57 o 
   4  19   3      137.88       85.94     49.84 o 
   5  19   3       54.45       69.13     38.41 o 
   6  19   3        1.63       14.93     48.87 o 
   7  19   3      389.12      391.43     99.87 o 
   8  19   3       67.00       63.85     56.80 o 
   9  19   3      105.46      145.74     63.28 o 
  10  19   3      245.53      204.93     65.38 o 
 -11  20   3      285.96      173.10     81.15 o 
 -10  20   3        3.39       21.96     61.74 o 
  -9  20   3      326.42      280.86     66.32 o 
  -8  20   3        5.60       58.00     47.06 o 
  -7  20   3      736.34      747.98     86.15 o 
  -6  20   3     1068.74      732.59    106.36 o 
  -5  20   3      962.22      928.92     90.81 o 
  -4  20   3      646.71      707.49     81.76 o 
  -3  20   3      533.31      388.66     67.64 o 
  -2  20   3        4.23       11.45     46.17 o 
  -1  20   3        6.36       46.94     48.80 o 
   0  20   3      103.55       91.59     60.62 o 
   1  20   3      848.30      965.01    135.56 o 
   2  20   3      131.96      213.86     56.51 o 
   3  20   3      366.58      494.31     72.02 o 
   4  20   3      658.49      542.98     76.07 o 
   5  20   3      164.98       91.11     74.52 o 
   6  20   3      935.09      961.22    158.37 o 
   7  20   3       30.51      102.65     54.96 o 
   8  20   3      134.88      166.66     58.21 o 
   9  20   3        3.48       26.81     55.70 o 
  10  20   3       28.33       -4.17     57.21 o 
 -10  21   3      201.71      203.51     66.99 o 
  -9  21   3       26.18       75.37     53.73 o 
  -8  21   3        1.94       24.74    100.20 o 
  -7  21   3        0.11      -48.73     57.62 o 
  -6  21   3        5.06      -11.79     60.02 o 
  -5  21   3       48.25       36.02     48.27 o 
  -4  21   3       89.33      112.90     55.96 o 
  -3  21   3      459.00      372.12     75.03 o 
  -2  21   3      498.25      485.96     80.22 o 
  -1  21   3      168.63      130.96     54.46 o 
   0  21   3      281.45      292.01     60.87 o 
   1  21   3       26.46       62.23     54.76 o 
   2  21   3      435.83      471.26     74.98 o 
   3  21   3      304.34      213.89     60.97 o 
   4  21   3       57.44       18.04     48.90 o 
   5  21   3      135.60       63.12     51.95 o 
   6  21   3        4.15       10.86     63.87 o 
   7  21   3      189.81      264.47     69.24 o 
   8  21   3       50.91       48.51     58.59 o 
   9  21   3        0.24      -44.22     50.93 o 
  -9  22   3       93.62       61.53     68.26 o 
  -8  22   3      344.82      532.58    221.48 o 
  -7  22   3      128.35      106.33     79.38 o 
  -6  22   3      169.16      189.04     71.06 o 
  -5  22   3      373.87      529.43     78.90 o 
  -4  22   3      107.54      222.24     61.88 o 
  -3  22   3      448.84      615.25     81.91 o 
  -2  22   3      643.53      739.13     91.01 o 
  -1  22   3      538.68      636.82     83.33 o 
   0  22   3      543.95      442.28     94.72 o 
   1  22   3       10.20      -14.48     58.66 o 
   2  22   3      341.42      258.43     71.29 o 
   3  22   3       47.82       53.69     54.60 o 
   4  22   3      287.23      434.48     74.92 o 
   5  22   3      113.28      166.02     78.57 o 
   6  22   3       12.28      -21.26    112.87 o 
   7  22   3      288.38      279.79     92.23 o 
   8  22   3        1.87      112.03     77.75 o 
  -9  23   3       90.99       87.32     72.05 o 
  -8  23   3       89.65      325.40    136.72 o 
  -7  23   3        3.02      105.21     76.89 o 
  -6  23   3        0.01       38.09     65.00 o 
  -5  23   3       10.05      -28.06     65.70 o 
  -4  23   3        2.26       81.08     55.82 o 
  -3  23   3       62.29       51.24     52.57 o 
  -2  23   3       82.38       74.25     55.54 o 
  -1  23   3        6.14       19.08     53.77 o 
   0  23   3       17.68       12.38     50.39 o 
   1  23   3      223.92      246.50    166.91 o 
   2  23   3        6.41        1.27     70.27 o 
   3  23   3       25.10       95.51     77.55 o 
   4  23   3       12.42       50.59     56.43 o 
   5  23   3       43.36      102.27     74.30 o 
   6  23   3        0.81       74.97     78.10 o 
   7  23   3       10.63       12.69     72.44 o 
  -7  24   3        1.88       -8.78     69.65 o 
  -6  24   3       32.73       75.42     74.59 o 
  -5  24   3       65.70      122.93    112.14 o 
  -4  24   3       82.23       26.42     53.98 o 
  -3  24   3      821.11      850.96    107.25 o 
  -2  24   3      395.04      240.04     70.32 o 
  -1  24   3       28.36      108.40     58.95 o 
   0  24   3      210.43      289.28     98.81 o 
   1  24   3       15.86      -37.87     60.94 o 
   2  24   3       81.71      223.82     65.43 o 
   3  24   3      123.82      234.44     70.14 o 
   4  24   3       82.93       41.19     60.14 o 
   5  24   3       91.35      126.87     79.69 o 
   6  24   3       61.69      170.56     90.71 o 
  -6  25   3       43.11      166.87     89.54 o 
  -5  25   3       38.42      -32.31     70.22 o 
  -4  25   3        0.08       76.89     55.80 o 
  -3  25   3       56.68       74.35     65.57 o 
  -2  25   3        0.16      107.09     57.50 o 
  -1  25   3       44.45      192.06     84.87 o 
   0  25   3        2.87       98.91     60.63 o 
   1  25   3       13.78      131.56     64.44 o 
   2  25   3       13.48      -11.42     54.03 o 
   3  25   3        0.65      -31.63     55.29 o 
   4  25   3       25.99      123.95     64.32 o 
   5  25   3        8.51       82.31     81.55 o 
  -4  26   3       99.25       73.92     63.00 o 
  -3  26   3       90.37      206.92     66.96 o 
  -2  26   3      480.45      468.26     84.11 o 
  -1  26   3       35.34      106.66     66.23 o 
   0  26   3      114.46      117.35     67.07 o 
   1  26   3      259.54      376.04     85.09 o 
   2  26   3       82.41       12.40     59.80 o 
   3  26   3       84.00      121.42     76.57 o 
 -16   0   4        0.04       10.27     60.18 o 
 -14   0   4      129.80       96.88     63.21 o 
 -12   0   4       25.49       19.07     46.35 o 
 -10   0   4      147.94      132.75    105.60 o 
  -8   0   4     2290.93     2291.40    113.65 o 
  -6   0   4     2487.86     2997.63     82.13 o 
  -4   0   4       87.71       93.37     16.96 o 
  -2   0   4    10314.76     9976.01    193.98 o 
   0   0   4     8236.63     8536.91    147.41 o 
   2   0   4   168610.73   172046.53   2559.98 o 
   4   0   4        3.32       22.61     15.90 o 
   6   0   4     4012.47     4026.91    103.44 o 
   8   0   4     1258.90     1357.18     72.70 o 
  10   0   4      154.68      183.20     52.55 o 
  12   0   4      330.17      484.88    129.44 o 
  14   0   4       73.92      211.76     67.23 o 
 -16   1   4       23.97      -29.70     43.44 o 
 -15   1   4       30.76       43.36     41.48 o 
 -14   1   4        0.80      -28.24     35.08 o 
 -13   1   4       26.85       69.38     36.41 o 
 -12   1   4      114.35       80.46     59.67 o 
 -11   1   4     2317.84     2028.63    101.88 o 
 -10   1   4        4.44      -24.90     24.90 o 
  -9   1   4     1712.42     1848.64     88.11 o 
  -8   1   4      850.62      975.07     40.57 o 
  -7   1   4     2161.71     2219.43     68.11 o 
  -6   1   4     1542.90     1648.48     41.50 o 
  -5   1   4     4992.63     5292.67     86.26 o 
  -4   1   4      971.50      954.69     39.35 o 
  -3   1   4       76.75       28.04     11.97 o 
  -2   1   4      139.63      122.25     13.05 o 
  -1   1   4    37508.75    34206.52    470.78 o 
   0   1   4    17353.39    16078.85    195.48 o 
   1   1   4     2810.40     2866.10     42.71 o 
   2   1   4    31654.27    30597.60    338.86 o 
   3   1   4    10364.03     9768.68    125.37 o 
   4   1   4     1605.70     1679.20     41.88 o 
   5   1   4      462.57      431.73     26.27 o 
   6   1   4       54.70       41.17     16.28 o 
   7   1   4        3.86        9.46     15.43 o 
   8   1   4       40.74      -16.79     18.74 o 
   9   1   4     3493.69     3740.09    107.63 o 
  10   1   4      330.41      287.92     46.71 o 
  11   1   4      241.10      250.42     46.47 o 
  12   1   4      179.13      174.81     39.71 o 
  13   1   4        4.58      -23.66     32.12 o 
  14   1   4        3.92      -13.13     36.25 o 
  15   1   4       69.58       53.35     48.84 o 
 -16   2   4       76.84       78.98     52.67 o 
 -15   2   4       68.59        4.03     41.73 o 
 -14   2   4       90.55       77.66     43.08 o 
 -13   2   4       39.05       24.35     33.36 o 
 -12   2   4       34.07       35.18     32.50 o 
 -11   2   4      184.82      178.71     37.33 o 
 -10   2   4       34.36       22.48     27.54 o 
  -9   2   4       87.37       41.01     25.62 o 
  -8   2   4      540.79      599.94     36.40 o 
  -7   2   4      545.63      608.25     47.55 o 
  -6   2   4     1098.17     1036.01     41.62 o 
  -5   2   4     2791.94     2626.58     65.40 o 
  -4   2   4     2138.37     2087.44     44.54 o 
  -3   2   4     8379.76     8049.04    117.10 o 
  -2   2   4     5069.33     4777.67     75.08 o 
  -1   2   4    15852.01    14829.95    217.04 o 
   0   2   4     1623.19     1719.11     38.64 o 
   1   2   4     5109.55     4650.32     64.44 o 
   2   2   4     1075.95     1145.82     30.06 o 
   3   2   4    13417.67    12604.08    166.64 o 
   4   2   4     2467.70     2549.23     53.58 o 
   5   2   4        7.65       17.51     14.06 o 
   6   2   4      185.80      196.65     21.52 o 
   7   2   4      164.67      157.82     25.22 o 
   8   2   4      394.25      439.37     37.24 o 
   9   2   4       11.42        3.17     24.04 o 
  10   2   4       12.52        6.79     31.91 o 
  11   2   4      250.39      285.74     44.37 o 
  12   2   4      249.72      295.66     45.85 o 
  13   2   4        1.02      -30.56     30.56 o 
  14   2   4        4.03        4.58     41.26 o 
  15   2   4        2.89      -25.12     47.22 o 
 -16   3   4        6.45      -44.02     44.02 o 
 -15   3   4      153.59      160.97     50.03 o 
 -14   3   4        6.86      -19.62     36.89 o 
 -13   3   4     3930.26     3875.57    154.91 o 
 -12   3   4       25.96       -1.80     31.40 o 
 -11   3   4       32.85       11.72     30.27 o 
 -10   3   4       20.99       -9.07     25.47 o 
  -9   3   4      426.74      500.87     48.63 o 
  -8   3   4      747.64      706.40     41.41 o 
  -7   3   4      109.90       99.03     19.80 o 
  -6   3   4     3736.40     3527.07     81.68 o 
  -5   3   4     2254.50     1994.76     64.52 o 
  -4   3   4     3937.20     3886.72     86.29 o 
  -3   3   4    14806.53    13618.10    185.10 o 
  -2   3   4     9314.99     9022.63    127.53 o 
  -1   3   4     9744.39     9314.29    133.66 o 
   0   3   4     8315.35     7748.85    114.94 o 
   1   3   4      131.63      120.16     15.31 o 
   2   3   4       18.50        8.20      9.57 o 
   3   3   4      186.49      224.24     19.37 o 
   4   3   4     2253.42     2233.30     50.14 o 
   5   3   4     2290.40     1977.28     49.20 o 
   6   3   4      572.26      510.23     30.60 o 
   7   3   4      101.73       83.24     18.57 o 
   8   3   4       10.30       25.69     20.92 o 
   9   3   4       64.34       80.17     30.36 o 
  10   3   4      153.28      188.46     38.57 o 
  11   3   4        0.78       18.32     31.36 o 
  12   3   4       79.83       90.25     40.75 o 
  13   3   4        2.84      -36.41     36.68 o 
  14   3   4        7.36       36.15     43.08 o 
  15   3   4        8.81      -23.13     45.21 o 
 -16   4   4      102.88       57.77     50.69 o 
 -15   4   4      106.93       88.80     47.86 o 
 -14   4   4      118.42      125.71     44.93 o 
 -13   4   4       83.62       62.33     35.29 o 
 -12   4   4       13.26       10.42     31.88 o 
 -11   4   4      333.50      300.89     44.94 o 
 -10   4   4       81.32       50.18     29.15 o 
  -9   4   4       16.47        8.13     22.73 o 
  -8   4   4       53.17       88.71     20.86 o 
  -7   4   4      392.61      482.46     49.19 o 
  -6   4   4     3059.59     3334.43     69.13 o 
  -5   4   4     2635.30     2581.16     72.37 o 
  -4   4   4    12081.40    11800.19    166.85 o 
  -3   4   4      374.26      387.57     18.79 o 
  -2   4   4     1062.11     1104.28     26.26 o 
  -1   4   4     3961.43     3961.36     68.98 o 
   0   4   4       17.38        6.41     11.24 o 
   1   4   4        7.59        1.32      9.89 o 
   2   4   4      848.53      847.75     31.38 o 
   3   4   4      922.82      831.11     30.83 o 
   4   4   4    13790.16    14319.30    191.41 o 
   5   4   4      577.41      638.90     32.28 o 
   6   4   4     2555.62     2463.15     59.04 o 
   7   4   4      859.34      826.08     40.40 o 
   8   4   4      168.27      117.55     25.13 o 
   9   4   4       16.81       -6.86     25.54 o 
  10   4   4     1062.23     1057.28     68.53 o 
  11   4   4      561.08      608.66     58.71 o 
  12   4   4        4.40        8.75     36.64 o 
  13   4   4        0.23       35.46     45.97 o 
  14   4   4        0.41       39.12     46.00 o 
  15   4   4        9.36       71.81     47.84 o 
 -16   5   4       28.82      -38.32     46.71 o 
 -15   5   4       24.78       45.57     46.68 o 
 -14   5   4      199.60      143.99     48.28 o 
 -13   5   4      374.05      535.35     66.30 o 
 -12   5   4       27.21       -9.45     28.68 o 
 -11   5   4     6183.15     6335.35    166.97 o 
 -10   5   4        0.37       35.53     23.92 o 
  -9   5   4      870.95      774.10     47.12 o 
  -8   5   4      259.94      308.97     30.62 o 
  -7   5   4     4745.10     5043.89    106.68 o 
  -6   5   4      975.78      949.90     33.43 o 
  -5   5   4    17056.93    16774.30    214.03 o 
  -4   5   4      270.90      247.77     17.44 o 
  -3   5   4     5532.54     5273.01     78.75 o 
  -2   5   4      332.14      269.79     29.94 o 
  -1   5   4     9330.03     8929.61    152.22 o 
   0   5   4     2693.28     2710.41     60.09 o 
   1   5   4     1324.58     1198.37     68.39 o 
   2   5   4      847.28      920.15     29.35 o 
   3   5   4      409.88      542.62     37.65 o 
   4   5   4      804.92      881.27     38.49 o 
   5   5   4      296.22      327.22     38.84 o 
   6   5   4     1341.79     1413.73     48.03 o 
   7   5   4      942.04      914.97     43.30 o 
   8   5   4        3.94        3.62     21.22 o 
   9   5   4      348.89      461.32     41.57 o 
  10   5   4        7.44       29.92     26.72 o 
  11   5   4      219.25      215.83     48.62 o 
  12   5   4        2.56       -1.14     42.49 o 
  13   5   4        3.83      -39.17     44.68 o 
  14   5   4       13.48      131.35     54.31 o 
 -16   6   4        1.08       23.71     47.03 o 
 -15   6   4      264.72      299.86     63.55 o 
 -14   6   4       18.84      -14.85     40.68 o 
 -13   6   4       61.97      103.33     41.59 o 
 -12   6   4     1470.47     1671.17    102.22 o 
 -11   6   4        9.93      -30.22     30.22 o 
 -10   6   4        1.60       -1.48     23.45 o 
  -9   6   4        5.65       10.16     19.20 o 
  -8   6   4       34.69       21.78     18.03 o 
  -7   6   4     1227.44     1301.37     72.32 o 
  -6   6   4     1290.99     1422.57     40.44 o 
  -5   6   4      186.32      212.08     23.15 o 
  -4   6   4    22560.12    23055.03    283.16 o 
  -3   6   4     2498.19     2368.86     51.87 o 
  -2   6   4      212.50      205.24     30.65 o 
  -1   6   4     2018.63     1939.99     39.52 o 
   0   6   4     9981.95     9844.72    155.20 o 
   1   6   4     1032.01     1091.61     51.10 o 
   2   6   4     3302.08     3679.97     69.74 o 
   3   6   4        2.14       19.41     11.09 o 
   4   6   4      669.93      688.94     31.25 o 
   5   6   4      830.91      989.50     51.89 o 
   6   6   4      917.89      906.09     40.98 o 
   7   6   4        0.09       -1.90     15.51 o 
   8   6   4      244.23      263.88     35.28 o 
   9   6   4        0.18        7.28     26.86 o 
  10   6   4       17.03       10.41     34.82 o 
  11   6   4       74.05       37.96     40.47 o 
  12   6   4       74.65       38.87     40.69 o 
  13   6   4        1.30       34.67     46.53 o 
  14   6   4       96.41      224.00     60.01 o 
 -16   7   4       25.33       24.49     50.25 o 
 -15   7   4       14.94        3.04     44.36 o 
 -14   7   4        4.57       22.77     44.17 o 
 -13   7   4        5.90        0.84     38.54 o 
 -12   7   4      181.57      108.36     41.38 o 
 -11   7   4     1321.16     1417.43     90.34 o 
 -10   7   4       55.21       91.52     34.73 o 
  -9   7   4     4095.29     4052.57     93.66 o 
  -8   7   4       11.50       23.01     18.61 o 
  -7   7   4      984.42      947.16     45.18 o 
  -6   7   4     2579.25     2700.41     57.04 o 
  -5   7   4     6561.57     6530.23    100.89 o 
  -4   7   4     1469.54     1494.76     43.80 o 
  -3   7   4    16366.99    16322.26    224.67 o 
  -2   7   4     1602.47     1466.81     38.78 o 
  -1   7   4     7096.14     6529.82     95.25 o 
   0   7   4     2588.94     2774.73     56.37 o 
   1   7   4       82.66       36.03     12.16 o 
   2   7   4      207.45      235.32     25.77 o 
   3   7   4     2436.33     2249.96     48.43 o 
   4   7   4       70.40       83.72     19.02 o 
   5   7   4        4.54       30.02     13.74 o 
   6   7   4      946.14      992.49     78.64 o 
   7   7   4      196.75      203.86     24.40 o 
   8   7   4      385.93      377.36     43.42 o 
   9   7   4     1203.73     1255.61     72.87 o 
  10   7   4       44.62       64.65     36.03 o 
  11   7   4      235.76      156.08     58.50 o 
  12   7   4        0.57        3.06     41.53 o 
  13   7   4       46.16        3.63     45.28 o 
  14   7   4      109.20      130.42     55.26 o 
 -16   8   4      130.61      138.97     58.31 o 
 -15   8   4       27.45      -25.54     43.34 o 
 -14   8   4       35.93       60.54     44.66 o 
 -13   8   4       41.07      -10.12     39.61 o 
 -12   8   4       28.22        5.35     34.08 o 
 -11   8   4       34.40       65.78     36.11 o 
 -10   8   4      304.45      322.84     47.74 o 
  -9   8   4      194.69      160.75     31.64 o 
  -8   8   4      307.10      236.11     27.82 o 
  -7   8   4      919.76      890.37     44.30 o 
  -6   8   4      920.85      819.85     45.27 o 
  -5   8   4      535.81      531.88     36.49 o 
  -4   8   4     1654.22     1292.90     46.61 o 
  -3   8   4     1478.11     1242.40     43.19 o 
  -2   8   4     5599.03     5398.37     83.95 o 
  -1   8   4      182.51      208.10     19.16 o 
   0   8   4    10868.64    10452.25    154.75 o 
   1   8   4       30.80       17.10     12.77 o 
   2   8   4    11179.96    11460.79    190.12 o 
   3   8   4     1267.51     1303.96     43.95 o 
   4   8   4      101.17      172.72     22.47 o 
   5   8   4      128.87      128.62     17.82 o 
   6   8   4      144.37      137.55     27.31 o 
   7   8   4      591.70      623.43     83.69 o 
   8   8   4     1522.72     1579.09     97.14 o 
   9   8   4      979.11     1151.26     78.51 o 
  10   8   4       13.78       -7.22     32.28 o 
  11   8   4       30.74       26.61     40.69 o 
  12   8   4        5.57      -38.20     38.20 o 
  13   8   4        2.26       24.71     46.62 o 
  14   8   4        0.90      -17.60     48.76 o 
 -15   9   4      128.08      120.36     53.35 o 
 -14   9   4        4.85       46.32     45.30 o 
 -13   9   4     1300.66     1317.25    126.80 o 
 -12   9   4      286.92      229.76     50.97 o 
 -11   9   4      767.54      818.65     73.33 o 
 -10   9   4       39.40        3.34     32.37 o 
  -9   9   4      332.84      384.64     41.95 o 
  -8   9   4      906.78      831.68     55.22 o 
  -7   9   4     1899.28     1988.00     73.57 o 
  -6   9   4     1086.66     1263.18     51.50 o 
  -5   9   4     1163.88     1361.27     46.60 o 
  -4   9   4      979.06     1003.62     41.40 o 
  -3   9   4     3286.33     2832.94     61.52 o 
  -2   9   4     1258.26     1239.01     52.45 o 
  -1   9   4     4009.99     3840.78     67.56 o 
   0   9   4       24.85       42.70     14.20 o 
   1   9   4     1617.94     1524.20     61.01 o 
   2   9   4     1772.60     1980.43     59.22 o 
   3   9   4      654.54      627.21     40.97 o 
   4   9   4      751.39      725.06     38.36 o 
   5   9   4        3.13        6.70     22.63 o 
   6   9   4      166.48      128.99     27.23 o 
   7   9   4      171.72      137.91     36.11 o 
   8   9   4      391.22      415.80     81.89 o 
   9   9   4       91.04       39.52     33.04 o 
  10   9   4       40.61        7.75     46.50 o 
  11   9   4      328.54      290.68     63.59 o 
  12   9   4       27.70       56.66     50.76 o 
  13   9   4       30.88       11.41     55.30 o 
  14   9   4       59.05        7.50     61.56 o 
 -15  10   4       19.46       55.39     50.94 o 
 -14  10   4        4.79       32.64     44.18 o 
 -13  10   4       27.14       60.13     43.66 o 
 -12  10   4       69.61       87.46     42.34 o 
 -11  10   4      372.02      425.80     93.20 o 
 -10  10   4      133.67      216.56     52.80 o 
  -9  10   4       96.11       88.31     29.23 o 
  -8  10   4      220.01      263.77     34.45 o 
  -7  10   4      996.56      995.49     64.32 o 
  -6  10   4       60.39       60.30     22.52 o 
  -5  10   4      352.73      348.29     31.72 o 
  -4  10   4     1157.95     1055.91     41.82 o 
  -3  10   4       76.18       43.70     15.34 o 
  -2  10   4     1761.38     1857.61     44.87 o 
  -1  10   4      632.22      714.33     30.95 o 
   0  10   4     1250.88     1364.70     54.54 o 
   1  10   4      861.81      857.29     37.97 o 
   2  10   4     1682.75     1725.87     58.12 o 
   3  10   4        0.23       14.00     17.88 o 
   4  10   4     4661.41     5155.65    114.65 o 
   5  10   4      275.20      279.09     34.07 o 
   6  10   4       83.01       74.40     26.36 o 
   7  10   4       19.96       71.48     33.11 o 
   8  10   4        5.50       39.96     32.29 o 
   9  10   4      369.02      421.77     54.17 o 
  10  10   4       84.03      113.89     56.17 o 
  11  10   4        2.44       29.30     49.07 o 
  12  10   4       85.95       28.25     50.70 o 
  13  10   4       62.07       78.40     59.48 o 
  14  10   4       10.67      -35.10     56.71 o 
 -15  11   4       15.45      -21.53     47.55 o 
 -14  11   4       18.12        4.58     47.97 o 
 -13  11   4      503.09      485.98     65.95 o 
 -12  11   4       20.60       -3.11     40.52 o 
 -11  11   4     1599.26     1611.84    100.12 o 
 -10  11   4        9.08        7.93     28.23 o 
  -9  11   4     2317.37     2147.57     88.33 o 
  -8  11   4      275.13      254.08     41.29 o 
  -7  11   4     2217.63     2391.23    134.99 o 
  -6  11   4       49.45       61.51     22.34 o 
  -5  11   4     4194.33     3650.89    100.14 o 
  -4  11   4     1434.07     1569.42     63.73 o 
  -3  11   4      297.14      461.92     30.03 o 
  -2  11   4      352.55      407.33     29.88 o 
  -1  11   4      634.45      731.45     32.59 o 
   0  11   4      716.65      775.35     37.07 o 
   1  11   4     3533.99     3615.19     75.28 o 
   2  11   4     7050.92     7114.77    139.31 o 
   3  11   4     6156.86     6098.80    127.36 o 
   4  11   4     1363.20     1254.13     61.02 o 
   5  11   4      191.10      193.71     42.72 o 
   6  11   4       44.67       53.00     26.61 o 
   7  11   4       54.67       25.33     35.87 o 
   8  11   4       30.73       23.35     33.21 o 
   9  11   4      397.21      358.17     53.66 o 
  10  11   4      240.77      223.38     55.65 o 
  11  11   4      262.72      303.76     64.11 o 
  12  11   4       86.57      123.76     88.57 o 
  13  11   4        4.16       71.03     58.98 o 
 -15  12   4        9.24       59.29     50.51 o 
 -14  12   4       14.34        7.97     46.82 o 
 -13  12   4       49.44      110.07     47.08 o 
 -12  12   4      178.22      209.46     49.87 o 
 -11  12   4       50.56       26.36     36.79 o 
 -10  12   4      188.95      145.82     46.02 o 
  -9  12   4       81.49       68.66     35.84 o 
  -8  12   4      116.16       86.42     35.11 o 
  -7  12   4       27.90       34.65     29.87 o 
  -6  12   4      477.05      490.59     54.76 o 
  -5  12   4      323.56      357.90     36.11 o 
  -4  12   4       44.93       98.06     24.33 o 
  -3  12   4      328.83      259.16     29.86 o 
  -2  12   4      106.15       91.82     18.67 o 
  -1  12   4       11.58       -0.24     13.38 o 
   0  12   4     3857.98     3892.19     80.34 o 
   1  12   4     1742.84     1638.78     61.25 o 
   2  12   4     1055.31      989.72     52.95 o 
   3  12   4       38.36       54.33     22.59 o 
   4  12   4       16.74       18.58     21.93 o 
   5  12   4      151.00      115.85     29.73 o 
   6  12   4     1766.95     1856.75    112.91 o 
   7  12   4      118.41      108.97     38.46 o 
   8  12   4       18.47        7.71     33.13 o 
   9  12   4      306.25      239.57     53.11 o 
  10  12   4     1335.70     1557.87    113.42 o 
  11  12   4      150.86      126.65     56.32 o 
  12  12   4      790.46      754.02     98.47 o 
  13  12   4        1.08       25.55     56.36 o 
 -14  13   4       34.41      105.69     59.55 o 
 -13  13   4       90.86      152.92     58.96 o 
 -12  13   4       86.70      108.77     53.86 o 
 -11  13   4      524.62      540.20     75.52 o 
 -10  13   4       88.68      133.67     40.81 o 
  -9  13   4     1785.31     1559.42     90.73 o 
  -8  13   4       76.80       40.24     33.11 o 
  -7  13   4       63.01      144.44     35.98 o 
  -6  13   4     2169.23     1989.82     75.90 o 
  -5  13   4      242.14      275.60     33.89 o 
  -4  13   4       26.38       31.34     21.43 o 
  -3  13   4     1150.30     1154.79     57.42 o 
  -2  13   4      248.09      222.66     25.18 o 
  -1  13   4     2562.14     2566.45     62.70 o 
   0  13   4     2561.81     2917.39     69.02 o 
   1  13   4     6976.38     7499.06    147.92 o 
   2  13   4      622.65      629.36     45.16 o 
   3  13   4     1099.85     1124.09     59.37 o 
   4  13   4       27.63       26.76     25.05 o 
   5  13   4      118.54      110.70     47.07 o 
   6  13   4       74.41       30.82     34.58 o 
   7  13   4      716.77      700.60     63.79 o 
   8  13   4      132.51       75.93     37.58 o 
   9  13   4        3.09      -36.31     36.31 o 
  10  13   4       58.13       34.78     43.66 o 
  11  13   4      958.08      951.76    103.89 o 
  12  13   4       47.56       90.12     61.39 o 
  13  13   4        7.29       89.24     62.59 o 
 -14  14   4       28.19       46.33     62.03 o 
 -13  14   4       22.47       47.18     57.85 o 
 -12  14   4       69.10       61.20     50.82 o 
 -11  14   4       63.86       77.51     49.11 o 
 -10  14   4       23.79       16.49     36.95 o 
  -9  14   4       11.49      -11.31     33.67 o 
  -8  14   4      270.69      256.84     43.93 o 
  -7  14   4        5.00       -1.78     30.87 o 
  -6  14   4      502.93      487.67     44.51 o 
  -5  14   4      776.25      752.46     83.93 o 
  -4  14   4      721.54      650.67     49.82 o 
  -3  14   4       42.77       47.39     23.14 o 
  -2  14   4     2000.75     2122.38     74.27 o 
  -1  14   4      954.80      896.68     43.41 o 
   0  14   4      235.67      307.55     43.71 o 
   1  14   4       98.31       71.50     25.37 o 
   2  14   4      631.65      783.07     51.18 o 
   3  14   4      116.84       95.89     28.53 o 
   4  14   4      121.83      103.82     29.84 o 
   5  14   4       17.35        1.12     25.63 o 
   6  14   4      812.62      788.52     57.75 o 
   7  14   4      136.68      168.70     41.37 o 
   8  14   4      676.99      634.12     67.31 o 
   9  14   4      788.28      855.33     91.44 o 
  10  14   4      102.01       80.13     55.69 o 
  11  14   4       24.20      -12.51     45.93 o 
  12  14   4        0.70      -30.62     49.97 o 
 -14  15   4        0.17      -25.76     56.43 o 
 -13  15   4      125.10      124.29     61.38 o 
 -12  15   4       32.10       71.61     51.28 o 
 -11  15   4       22.52       83.82     51.06 o 
 -10  15   4      310.01      341.73     58.35 o 
  -9  15   4       50.84       85.98     39.36 o 
  -8  15   4     1846.19     1880.42    100.66 o 
  -7  15   4       63.09       81.84     34.57 o 
  -6  15   4        1.54       25.53     25.81 o 
  -5  15   4      612.13      669.85     50.28 o 
  -4  15   4      197.01      182.33     46.36 o 
  -3  15   4     1052.06     1295.07     64.32 o 
  -2  15   4      163.18      237.22     31.36 o 
  -1  15   4     1895.46     2081.84     91.79 o 
   0  15   4      981.73      951.90     54.79 o 
   1  15   4      230.76      253.08     33.09 o 
   2  15   4      147.88      110.30     28.59 o 
   3  15   4     2213.19     2480.03     87.84 o 
   4  15   4      594.01      401.32     55.93 o 
   5  15   4      178.86      191.22     39.41 o 
   6  15   4       27.06       59.17     29.85 o 
   7  15   4       42.12       49.06     36.11 o 
   8  15   4      302.86      363.89     54.09 o 
   9  15   4      516.67      507.33     63.53 o 
  10  15   4       78.14       88.11     45.59 o 
  11  15   4      133.30      111.60     59.42 o 
  12  15   4       15.59      -32.79     70.29 o 
 -13  16   4       49.45      -48.21     65.94 o 
 -12  16   4        1.65       -4.20     49.81 o 
 -11  16   4       69.12        1.66     51.67 o 
 -10  16   4      385.30      391.93     62.72 o 
  -9  16   4      118.31      128.62     43.34 o 
  -8  16   4      655.78      563.66     60.44 o 
  -7  16   4       98.52       52.22     34.52 o 
  -6  16   4     2192.60     2294.16     87.38 o 
  -5  16   4      446.97      376.37     48.51 o 
  -4  16   4     1109.20      914.33     58.85 o 
  -3  16   4     2806.29     2593.87    130.10 o 
  -2  16   4       40.21       24.62     41.06 o 
  -1  16   4      730.25      721.83     60.19 o 
   0  16   4        5.31        6.39     30.97 o 
   1  16   4      638.10      517.10     44.56 o 
   2  16   4      161.32      125.41     33.97 o 
   3  16   4       47.12       16.48     25.00 o 
   4  16   4      131.52       76.09     31.29 o 
   5  16   4        8.32        2.55     29.12 o 
   6  16   4       21.45      -31.80     31.80 o 
   7  16   4      126.15       85.38     55.33 o 
   8  16   4      391.80      446.09     80.21 o 
   9  16   4      596.28      457.52     76.15 o 
  10  16   4       13.13      -40.90     49.87 o 
  11  16   4        0.33        5.61     69.00 o 
  12  16   4       51.28      -29.25     74.85 o 
 -13  17   4        2.38       33.99     74.90 o 
 -12  17   4       36.12      -10.74     68.49 o 
 -11  17   4      198.73      166.11     73.16 o 
 -10  17   4        0.46       70.81     48.06 o 
  -9  17   4      141.18      186.96     62.11 o 
  -8  17   4      473.49      333.54     62.60 o 
  -7  17   4     1615.47     1514.45    110.09 o 
  -6  17   4      541.83      568.15     72.27 o 
  -5  17   4      793.59      915.38     83.80 o 
  -4  17   4      150.04      208.14     49.30 o 
  -3  17   4     1102.40     1095.11     89.73 o 
  -2  17   4      455.10      411.52     64.21 o 
  -1  17   4     1240.47     1275.36     96.83 o 
   0  17   4        8.83      -20.84     37.26 o 
   1  17   4      298.89      405.17     64.11 o 
   2  17   4      478.73      469.51     97.90 o 
   3  17   4      919.05      837.94     67.74 o 
   4  17   4      894.54      715.28     63.97 o 
   5  17   4     1596.31     1570.89    129.63 o 
   6  17   4       34.34       67.38     49.61 o 
   7  17   4       33.85       10.57     44.95 o 
   8  17   4      176.05       38.94     49.22 o 
   9  17   4      298.48      505.94    101.30 o 
  10  17   4        1.74      -27.72     52.68 o 
  11  17   4       49.37      -51.04     65.05 o 
 -12  18   4        0.55       44.19     68.19 o 
 -11  18   4      109.86       64.51     67.93 o 
 -10  18   4        0.94       -8.60     44.74 o 
  -9  18   4       10.67       55.04     49.26 o 
  -8  18   4      293.37      251.38     61.83 o 
  -7  18   4      885.84      844.13    125.32 o 
  -6  18   4      347.66      261.98     55.04 o 
  -5  18   4     1003.01      955.53     74.82 o 
  -4  18   4     1055.23     1016.99     89.93 o 
  -3  18   4      279.92      265.49     58.57 o 
  -2  18   4      632.54      614.43     91.00 o 
  -1  18   4        6.68       44.26     45.85 o 
   0  18   4       10.76       21.20     42.54 o 
   1  18   4       85.53      -11.54     40.64 o 
   2  18   4       91.26      131.76     74.48 o 
   3  18   4       85.24        4.58     29.71 o 
   4  18   4       12.75      -29.56     38.41 o 
   5  18   4     1345.17     1264.22     86.08 o 
   6  18   4      473.92      511.54     71.12 o 
   7  18   4       31.31       74.58     51.20 o 
   8  18   4       44.55       93.20     53.86 o 
   9  18   4        0.45       -8.29     52.72 o 
  10  18   4        0.54       53.91     57.08 o 
  11  18   4        3.51       -4.68     83.45 o 
 -12  19   4        0.97       30.68     66.59 o 
 -11  19   4      131.71       51.57     81.61 o 
 -10  19   4        0.66      -10.21     52.37 o 
  -9  19   4      868.62      927.92     96.51 o 
  -8  19   4       74.19      122.82     50.65 o 
  -7  19   4      226.32      312.19     63.86 o 
  -6  19   4      169.94      155.79     61.87 o 
  -5  19   4     1130.97     1145.38     98.61 o 
  -4  19   4      538.67      644.84     77.76 o 
  -3  19   4     3278.03     3676.26    401.57 o 
  -2  19   4      899.68      958.63    110.10 o 
  -1  19   4      667.10      740.75     83.01 o 
   0  19   4       38.54       20.26     45.31 o 
   1  19   4      513.12      529.97     73.99 o 
   2  19   4       96.66       90.41     52.63 o 
   3  19   4       43.24       -5.79     44.49 o 
   4  19   4       71.72       88.86     57.85 o 
   5  19   4      181.40       71.70     39.88 o 
   6  19   4      226.56      285.14     61.51 o 
   7  19   4       35.64      120.31     57.94 o 
   8  19   4      268.10      217.29     63.50 o 
   9  19   4       48.78       29.12     54.06 o 
  10  19   4        3.22       10.63     55.18 o 
 -11  20   4       14.58      -62.82     62.82 o 
 -10  20   4        0.07       59.94     52.09 o 
  -9  20   4       32.10      -24.93     48.65 o 
  -8  20   4      176.22      233.21     59.31 o 
  -7  20   4      144.11      124.36     67.19 o 
  -6  20   4      184.18      209.16     78.74 o 
  -5  20   4       27.49       60.26     45.75 o 
  -4  20   4      412.61      436.20    155.44 o 
  -3  20   4        6.89      -23.47     42.89 o 
  -2  20   4      319.67      279.98     62.06 o 
  -1  20   4       42.60       91.29     51.77 o 
   0  20   4      451.62      443.82     69.77 o 
   1  20   4        6.94       35.37     48.24 o 
   2  20   4      124.02      150.18     55.57 o 
   3  20   4       43.92       76.89     51.65 o 
   4  20   4      402.20      472.18     72.69 o 
   5  20   4      242.77      186.82     58.52 o 
   6  20   4       11.97        2.97     51.29 o 
   7  20   4        6.67      -15.50     50.32 o 
   8  20   4       91.00      165.04     61.50 o 
   9  20   4       37.79       34.55     56.36 o 
 -10  21   4       69.52      163.55     60.97 o 
  -9  21   4       27.75       77.51     53.00 o 
  -8  21   4      174.17      233.32     80.70 o 
  -7  21   4       13.27      -56.61     56.61 o 
  -6  21   4        8.59      -32.63     60.13 o 
  -5  21   4      246.07      262.93     63.87 o 
  -4  21   4       13.96       95.27     63.57 o 
  -3  21   4      574.56      862.29     91.09 o 
  -2  21   4      413.35      486.15     74.09 o 
  -1  21   4       41.87       55.08     52.69 o 
   0  21   4       20.09      110.75     55.25 o 
   1  21   4      403.78      395.98     70.05 o 
   2  21   4       47.50      113.17     58.15 o 
   3  21   4      153.88      155.78     61.63 o 
   4  21   4      140.81      114.96     53.30 o 
   5  21   4       72.66       64.16     52.90 o 
   6  21   4      391.13      667.95    289.59 o 
   7  21   4      200.97      197.80     64.90 o 
   8  21   4      450.53      340.05    131.92 o 
   9  21   4       12.64       25.32     57.65 o 
  -9  22   4      127.64      147.58     77.55 o 
  -8  22   4       39.65       -2.56     67.95 o 
  -7  22   4      122.70       71.52     86.48 o 
  -6  22   4        2.09       38.23     96.18 o 
  -5  22   4       40.92      119.62     56.86 o 
  -4  22   4       79.99       93.98     50.96 o 
  -3  22   4      101.46       96.57     54.73 o 
  -2  22   4        5.13      -24.99     62.50 o 
  -1  22   4       19.59       32.47     51.63 o 
   0  22   4      274.01      302.15     70.47 o 
   1  22   4        0.86      -34.04     47.49 o 
   2  22   4       98.66       44.00     58.15 o 
   3  22   4        8.26       46.99     51.44 o 
   4  22   4      184.03      117.41     57.11 o 
   5  22   4      200.87      255.81    226.10 o 
   6  22   4       50.36      111.09     90.78 o 
   7  22   4       96.99      -30.20     74.66 o 
   8  22   4        0.51       11.29     76.79 o 
  -9  23   4      237.61      353.01    142.99 o 
  -8  23   4       19.62       13.34     65.98 o 
  -7  23   4      116.08      149.97    103.65 o 
  -6  23   4       53.02      -12.36     73.49 o 
  -5  23   4      241.22      283.85     89.82 o 
  -4  23   4      227.23      241.86     73.78 o 
  -3  23   4       41.97       22.78     53.74 o 
  -2  23   4        2.51       84.93     56.24 o 
  -1  23   4      139.58       27.87    104.08 o 
   0  23   4      635.67      673.19     91.90 o 
   1  23   4      140.18       33.41     69.33 o 
   2  23   4      187.37      127.74     60.44 o 
   3  23   4       55.81      205.15     65.35 o 
   4  23   4      264.53      231.36     66.93 o 
   5  23   4        9.20       -0.58     77.09 o 
   6  23   4       20.52       51.36     75.63 o 
   7  23   4        4.68       65.12    103.65 o 
  -7  24   4       87.37      204.81     84.40 o 
  -6  24   4        3.45       56.09     64.91 o 
  -5  24   4       14.52      130.26     76.28 o 
  -4  24   4       13.38      -20.17     53.34 o 
  -3  24   4      125.75      148.30     69.71 o 
  -2  24   4       25.05       58.97     84.58 o 
  -1  24   4       39.27       29.38     53.09 o 
   0  24   4       37.34       71.39     59.28 o 
   1  24   4       82.48      156.81     65.77 o 
   2  24   4      102.12       41.38     60.72 o 
   3  24   4       90.42       94.92     59.72 o 
   4  24   4       14.83       40.36     57.60 o 
   5  24   4      171.77      133.70    119.52 o 
   6  24   4       31.48      -11.46     75.68 o 
  -6  25   4        3.39       94.24     71.75 o 
  -5  25   4      116.25      236.77    108.04 o 
  -4  25   4      123.68      297.54     70.50 o 
  -3  25   4       29.04       96.07     61.72 o 
  -2  25   4      335.61      530.70     85.74 o 
  -1  25   4      191.31      363.77    132.37 o 
   0  25   4      114.90       23.65     63.64 o 
   1  25   4      110.59       34.09     60.64 o 
   2  25   4       39.53       80.78     63.19 o 
   3  25   4      131.17      196.35     69.33 o 
   4  25   4      185.70      118.47     68.40 o 
  -4  26   4       33.81       99.29     63.05 o 
  -3  26   4       54.40       97.43     74.75 o 
  -2  26   4       47.65       36.63     64.01 o 
  -1  26   4        5.23      -10.14     57.74 o 
   0  26   4        7.11      -12.25     61.33 o 
   1  26   4       64.57       91.13     65.80 o 
   2  26   4        9.94        4.86     62.94 o 
 -15   0   5      220.16      354.25     85.37 o 
 -13   0   5      172.26       81.81     54.92 o 
 -11   0   5      150.94      113.79     49.86 o 
  -9   0   5      568.98      689.72     77.45 o 
  -7   0   5     6975.27     6559.96    176.24 o 
  -5   0   5     2523.96     2500.37     74.60 o 
  -3   0   5     3301.29     2524.35     71.65 o 
  -1   0   5        3.83       58.85     17.53 o 
   1   0   5     2902.09     3094.96     72.81 o 
   3   0   5    29934.81    29793.14    477.41 o 
   5   0   5      749.29      778.12     48.45 o 
   7   0   5        8.54      -19.38     19.38 o 
   9   0   5       91.78       62.64     38.25 o 
  11   0   5     1110.62     1108.48     99.23 o 
  13   0   5      373.30      210.73    125.44 o 
 -16   1   5        0.60      -32.04     45.63 o 
 -15   1   5       15.01        5.03     39.43 o 
 -14   1   5      348.49      263.89     51.28 o 
 -13   1   5        0.09       14.78     32.16 o 
 -12   1   5      399.59      345.15     49.78 o 
 -11   1   5       15.26       44.29     32.14 o 
 -10   1   5     2468.61     2474.55    113.43 o 
  -9   1   5       77.56       43.27     27.03 o 
  -8   1   5     4112.68     4272.31    100.62 o 
  -7   1   5       26.95       42.60     17.98 o 
  -6   1   5     5503.53     5882.75     97.76 o 
  -5   1   5      551.74      634.08     28.45 o 
  -4   1   5    11871.41    11817.18    166.88 o 
  -3   1   5     5593.89     5282.03     85.34 o 
  -2   1   5    22017.95    19433.28    254.65 o 
  -1   1   5     3998.08     4073.40     67.69 o 
   0   1   5    10642.70    10088.04    142.19 o 
   1   1   5    12529.06    11792.84    135.00 o 
   2   1   5       55.37      125.80     12.38 o 
   3   1   5    20360.31    20700.14    242.89 o 
   4   1   5        9.49       12.34     11.45 o 
   5   1   5     1041.68     1143.91     41.32 o 
   6   1   5     1021.55     1006.94     40.43 o 
   7   1   5      280.93      289.49     27.26 o 
   8   1   5     3756.53     3650.10     89.31 o 
   9   1   5      632.31      636.56     56.32 o 
  10   1   5     2662.33     2752.36     99.96 o 
  11   1   5      140.51      137.81     41.93 o 
  12   1   5      243.04      217.81     41.99 o 
  13   1   5       30.33       65.10     37.18 o 
  14   1   5        1.84       46.92     40.58 o 
 -16   2   5       10.59      -50.20     50.20 o 
 -15   2   5      109.05      106.97     47.47 o 
 -14   2   5      108.34      123.53     43.12 o 
 -13   2   5        1.73      -27.83     32.49 o 
 -12   2   5      116.42       63.81     34.15 o 
 -11   2   5        8.10       -7.68     28.70 o 
 -10   2   5       36.17       42.86     28.06 o 
  -9   2   5     5971.08     5878.54    146.98 o 
  -8   2   5        1.94      -12.76     15.30 o 
  -7   2   5      401.92      354.30     38.59 o 
  -6   2   5    11111.48    11037.48    162.25 o 
  -5   2   5     1870.36     2210.83     49.40 o 
  -4   2   5     1484.38     1574.88     39.79 o 
  -3   2   5     1085.02     1260.54     51.19 o 
  -2   2   5     1386.82     1281.49     39.98 o 
  -1   2   5     9674.04     9468.33    150.45 o 
   0   2   5     1047.92     1049.99     29.01 o 
   1   2   5    14136.70    13976.72    156.83 o 
   2   2   5     6528.34     6737.28     92.52 o 
   3   2   5    49181.11    50463.70    553.69 o 
   4   2   5     1343.47     1403.82     48.13 o 
   5   2   5     4105.99     4084.01    106.37 o 
   6   2   5      791.28      797.78     42.67 o 
   7   2   5      566.03      578.35     36.47 o 
   8   2   5      195.62      176.73     29.50 o 
   9   2   5      214.51      143.16     42.17 o 
  10   2   5      145.08      154.51     33.74 o 
  11   2   5       14.00       55.08     30.74 o 
  12   2   5      117.94       70.45     36.02 o 
  13   2   5       82.95       97.45     38.82 o 
  14   2   5        5.10       -8.33     40.77 o 
 -16   3   5        1.91        2.46     45.56 o 
 -15   3   5       60.58      -27.20     51.28 o 
 -14   3   5        3.61       23.76     35.39 o 
 -13   3   5      772.62      697.21     68.23 o 
 -12   3   5     2851.74     2733.18    119.87 o 
 -11   3   5       51.94       46.14     31.90 o 
 -10   3   5     1316.18     1357.48    145.10 o 
  -9   3   5       15.11       -1.59     29.00 o 
  -8   3   5     3785.39     3820.65     90.39 o 
  -7   3   5      421.23      433.30     23.73 o 
  -6   3   5     5572.89     6776.53    125.94 o 
  -5   3   5     3720.38     4204.93     76.07 o 
  -4   3   5      309.49      459.39     24.59 o 
  -3   3   5     3044.86     2673.17     53.05 o 
  -2   3   5     5827.06     5887.29    104.43 o 
  -1   3   5     5675.30     5239.87     86.96 o 
   0   3   5      540.88      488.32     25.36 o 
   1   3   5     2377.25     2494.39     43.13 o 
   2   3   5     4689.70     4227.07     70.54 o 
   3   3   5     5471.51     5696.52     90.97 o 
   4   3   5    17193.79    18133.38    255.66 o 
   5   3   5      100.67       71.24     17.51 o 
   6   3   5     1241.15     1203.94     48.25 o 
   7   3   5      963.56     1092.42     48.35 o 
   8   3   5     1501.82     1599.30     79.37 o 
   9   3   5      274.91      280.86     39.85 o 
  10   3   5      319.17      335.16     45.25 o 
  11   3   5        1.32       44.60     33.95 o 
  12   3   5       30.29       62.25     34.34 o 
  13   3   5       31.31       19.13     41.47 o 
  14   3   5       21.36       50.39     46.79 o 
 -16   4   5        4.84       52.58     49.37 o 
 -15   4   5       27.47      105.49     51.52 o 
 -14   4   5      120.80      234.42     53.08 o 
 -13   4   5     2071.74     2223.83    130.73 o 
 -12   4   5       57.74       75.57     34.51 o 
 -11   4   5     3995.15     4173.22    129.98 o 
 -10   4   5      444.58      562.98     53.55 o 
  -9   4   5     7304.37     7178.95    187.60 o 
  -8   4   5     2233.72     2112.21     69.51 o 
  -7   4   5      154.19      194.47     22.01 o 
  -6   4   5    25450.21    26277.46    349.33 o 
  -5   4   5     1898.79     2118.14     49.92 o 
  -4   4   5     3637.34     4033.28     81.82 o 
  -3   4   5     4072.89     3533.92     71.50 o 
  -2   4   5     7241.24     6659.59    130.59 o 
  -1   4   5     5123.07     5099.86    103.74 o 
   0   4   5      308.88      271.04     22.44 o 
   1   4   5      289.81      287.60     20.68 o 
   2   4   5      439.38      446.70     30.16 o 
   3   4   5     6991.47     6798.91    111.93 o 
   4   4   5     1678.00     1807.17     68.49 o 
   5   4   5       44.83       56.39     18.60 o 
   6   4   5      311.29      271.87     25.20 o 
   7   4   5      647.92      603.83     37.19 o 
   8   4   5      321.83      284.75     34.04 o 
   9   4   5      208.03      225.13     36.06 o 
  10   4   5      711.53      714.80     60.06 o 
  11   4   5       29.05       50.70     40.23 o 
  12   4   5       13.20      -24.35     37.85 o 
  13   4   5       86.17       88.06     49.42 o 
  14   4   5       14.91       66.91     46.12 o 
 -16   5   5       69.04      124.56     53.72 o 
 -15   5   5       36.48      -10.27     44.43 o 
 -14   5   5      200.50      174.35     50.37 o 
 -13   5   5      395.45      403.92     56.89 o 
 -12   5   5      872.14      869.26    107.24 o 
 -11   5   5      231.23      334.45     48.79 o 
 -10   5   5      717.92      619.46     56.04 o 
  -9   5   5     1929.42     1801.92     70.79 o 
  -8   5   5     1195.74     1279.78     72.60 o 
  -7   5   5        8.70        2.31     12.74 o 
  -6   5   5    11330.53    11967.42    177.50 o 
  -5   5   5     2752.50     2507.29     56.29 o 
  -4   5   5    31736.46    32748.68    390.75 o 
  -3   5   5     1741.29     1764.34     38.24 o 
  -2   5   5     7096.22     6471.18    115.35 o 
  -1   5   5     2292.05     2322.08     52.30 o 
   0   5   5     4235.11     4239.01     79.86 o 
   1   5   5      511.94      516.36     25.46 o 
   2   5   5     6260.29     6126.61     94.05 o 
   3   5   5     1271.99     1570.93     42.03 o 
   4   5   5     4487.88     4271.62     77.66 o 
   5   5   5      556.42      603.32     33.28 o 
   6   5   5      734.68      778.89     40.45 o 
   7   5   5      261.27      277.89     27.09 o 
   8   5   5     8138.34     8066.75    153.54 o 
   9   5   5      346.10      350.39     40.83 o 
  10   5   5      156.77      127.93     71.68 o 
  11   5   5       14.25       39.30     40.75 o 
  12   5   5       43.03      110.33     48.47 o 
  13   5   5        1.61        6.78     43.48 o 
  14   5   5       68.92       65.77     48.38 o 
 -16   6   5       12.85       30.10     48.83 o 
 -15   6   5      104.35      116.97     51.89 o 
 -14   6   5       42.09       56.09     41.68 o 
 -13   6   5      457.95      386.94     59.02 o 
 -12   6   5      196.25      153.54     53.62 o 
 -11   6   5        3.87        0.47     26.98 o 
 -10   6   5        5.97       -2.73     23.93 o 
  -9   6   5     1317.12     1459.00     63.38 o 
  -8   6   5      237.36      246.77     27.45 o 
  -7   6   5      621.98      621.64     43.38 o 
  -6   6   5     1392.68     1548.81     64.82 o 
  -5   6   5     5988.56     6530.08    100.61 o 
  -4   6   5     7598.33     8097.99    115.99 o 
  -3   6   5    11013.36    11252.95    163.08 o 
  -2   6   5     3009.73     3059.63     59.16 o 
  -1   6   5       22.24       21.26     12.59 o 
   0   6   5     1833.99     2071.15     43.37 o 
   1   6   5     3854.50     3489.22     75.15 o 
   2   6   5      614.98      648.67     39.42 o 
   3   6   5    17338.04    18514.12    238.40 o 
   4   6   5      213.41      220.56     20.72 o 
   5   6   5      198.91      159.48     31.94 o 
   6   6   5      122.64      117.70     21.06 o 
   7   6   5       79.52       95.21     20.89 o 
   8   6   5      607.23      608.83     44.02 o 
   9   6   5      149.54       99.72     31.68 o 
  10   6   5       10.89       39.18     48.48 o 
  11   6   5        6.78       -2.48     40.12 o 
  12   6   5       24.74       23.86     40.90 o 
  13   6   5       10.62      -22.24     47.56 o 
  14   6   5       10.76       24.54     53.25 o 
 -16   7   5       10.60       19.45     50.85 o 
 -15   7   5        0.23       25.64     46.90 o 
 -14   7   5       81.18       46.76     44.76 o 
 -13   7   5      381.25      362.59     58.66 o 
 -12   7   5       66.51       49.30     38.15 o 
 -11   7   5      651.99      719.65     67.18 o 
 -10   7   5      350.45      291.47     52.93 o 
  -9   7   5      352.31      340.10     32.67 o 
  -8   7   5     2035.77     2026.48     63.17 o 
  -7   7   5      162.82      155.96     22.30 o 
  -6   7   5     2290.36     2184.00     51.08 o 
  -5   7   5      468.79      535.05     27.96 o 
  -4   7   5       19.28       62.91     13.24 o 
  -3   7   5     3656.98     3834.64     72.78 o 
  -2   7   5    15842.65    15148.75    210.96 o 
  -1   7   5     2134.81     2113.46     44.18 o 
   0   7   5     3375.11     3101.01     57.84 o 
   1   7   5     2804.98     2649.29     57.34 o 
   2   7   5     4843.53     4783.30    105.76 o 
   3   7   5       19.53       33.51     12.72 o 
   4   7   5      720.92      574.05     30.46 o 
   5   7   5       61.25       52.08     15.93 o 
   6   7   5      545.39      527.90     41.81 o 
   7   7   5      192.50      184.51     27.10 o 
   8   7   5     1466.89     1456.11     77.14 o 
   9   7   5      133.85      160.03     35.61 o 
  10   7   5      958.58     1030.65     82.92 o 
  11   7   5      368.41      327.41     58.08 o 
  12   7   5      301.36      382.49     61.34 o 
  13   7   5      169.68      168.58     57.79 o 
  14   7   5       18.98       39.70     53.46 o 
 -16   8   5       11.07       48.62     50.46 o 
 -15   8   5        7.13      104.26     50.92 o 
 -14   8   5       31.04       -4.85     40.20 o 
 -13   8   5       17.20       90.02     46.05 o 
 -12   8   5      295.88      266.61     50.55 o 
 -11   8   5     3284.42     3195.31    122.20 o 
 -10   8   5      144.46       54.27     37.77 o 
  -9   8   5      565.39      578.17     47.17 o 
  -8   8   5      334.19      294.44     31.51 o 
  -7   8   5     1823.88     1792.07     58.29 o 
  -6   8   5     1598.37     1603.97     46.58 o 
  -5   8   5       49.46       26.46     13.46 o 
  -4   8   5       55.01       30.70     18.09 o 
  -3   8   5     2207.94     2212.65     52.71 o 
  -2   8   5      383.35      457.64     28.59 o 
  -1   8   5      392.41      450.17     30.79 o 
   0   8   5      407.81      422.03     36.16 o 
   1   8   5     6456.38     6138.91    115.67 o 
   2   8   5       43.98       46.94     19.44 o 
   3   8   5      300.85      332.19     29.23 o 
   4   8   5      483.87      641.52     31.99 o 
   5   8   5        1.92       15.32     14.69 o 
   6   8   5      271.71      286.18     29.33 o 
   7   8   5     1425.13     1524.07     85.38 o 
   8   8   5      396.48      379.22     49.22 o 
   9   8   5        4.02       27.53     32.09 o 
  10   8   5      195.71      209.48     52.54 o 
  11   8   5       42.10       29.56     41.45 o 
  12   8   5       35.64       94.24     48.17 o 
  13   8   5      289.48      270.71     80.75 o 
  14   8   5        0.10       14.38     51.79 o 
 -16   9   5       20.33       41.44     50.07 o 
 -15   9   5       13.54       -6.28     46.77 o 
 -14   9   5       35.00       77.46     49.44 o 
 -13   9   5        0.11      -14.07     39.02 o 
 -12   9   5       57.39       68.56     52.70 o 
 -11   9   5      155.23      163.27     43.33 o 
 -10   9   5       50.82       37.23     32.58 o 
  -9   9   5      116.40       84.37     29.37 o 
  -8   9   5     2580.96     2543.14     80.38 o 
  -7   9   5      158.24      160.37     26.86 o 
  -6   9   5       13.84       15.34     14.82 o 
  -5   9   5       57.81       41.16     24.73 o 
  -4   9   5     1454.82     1665.49     52.83 o 
  -3   9   5     1562.39     1671.59     47.05 o 
  -2   9   5     3600.13     3354.25     63.30 o 
  -1   9   5      533.13      567.31     28.17 o 
   0   9   5     2113.55     2351.60     55.72 o 
   1   9   5     1137.83     1157.42     51.03 o 
   2   9   5      694.02      721.89     47.38 o 
   3   9   5     1982.79     2104.58     68.16 o 
   4   9   5    12605.12    12566.07    194.17 o 
   5   9   5     1756.78     1785.28     68.88 o 
   6   9   5      932.13     1091.04     65.68 o 
   7   9   5      213.13      181.39     38.59 o 
   8   9   5      206.95      230.61     43.25 o 
   9   9   5      134.51      182.37     54.47 o 
  10   9   5        2.06       46.31     46.82 o 
  11   9   5       91.06       80.03     48.68 o 
  12   9   5      294.72      179.34     62.00 o 
  13   9   5       51.34       92.82     61.97 o 
 -15  10   5       24.75      133.76     55.87 o 
 -14  10   5       90.76       68.06     46.94 o 
 -13  10   5      492.38      437.12     63.86 o 
 -12  10   5       54.01       99.41     41.76 o 
 -11  10   5      383.76      275.26     46.69 o 
 -10  10   5       63.63       22.15     34.76 o 
  -9  10   5     1601.45     1596.19    108.59 o 
  -8  10   5     1117.59     1142.98     62.40 o 
  -7  10   5      390.17      399.92     38.48 o 
  -6  10   5       28.59       25.21     20.91 o 
  -5  10   5      164.29      155.77     26.83 o 
  -4  10   5      805.57      812.22     38.65 o 
  -3  10   5      330.85      258.16     23.58 o 
  -2  10   5      764.49      813.04     33.66 o 
  -1  10   5     5097.14     4733.78     86.14 o 
   0  10   5      615.63      713.93     35.00 o 
   1  10   5      692.20      848.67     41.70 o 
   2  10   5       91.59       95.02     18.22 o 
   3  10   5     5975.97     6195.87    112.73 o 
   4  10   5       86.61      133.94     26.72 o 
   5  10   5      480.47      477.86     41.09 o 
   6  10   5       15.73        6.27     22.33 o 
   7  10   5      131.34      147.62     36.76 o 
   8  10   5      207.21      148.15     41.48 o 
   9  10   5        0.55      -34.07     34.07 o 
  10  10   5      262.96      284.65     72.52 o 
  11  10   5      241.81      428.95    132.01 o 
  12  10   5       71.88       95.30     90.01 o 
  13  10   5        0.10        9.86     55.33 o 
 -15  11   5       37.80       75.68     57.44 o 
 -14  11   5      259.00      154.16     56.25 o 
 -13  11   5       16.52       18.83     42.74 o 
 -12  11   5      360.46      350.17     57.57 o 
 -11  11   5       24.82       60.95     39.95 o 
 -10  11   5      430.30      384.01     46.27 o 
  -9  11   5      109.25       62.64     28.82 o 
  -8  11   5      468.29      509.16     52.63 o 
  -7  11   5      620.44      665.39     55.65 o 
  -6  11   5     1545.96     1481.56     74.56 o 
  -5  11   5      420.45      333.76     33.26 o 
  -4  11   5     2085.11     2136.97     58.34 o 
  -3  11   5      288.78      361.01     30.72 o 
  -2  11   5     2664.15     2475.60     81.64 o 
  -1  11   5      148.31      124.23     17.79 o 
   0  11   5     3688.83     3716.98    118.28 o 
   1  11   5      531.55      531.39     32.77 o 
   2  11   5      272.18      308.16     31.53 o 
   3  11   5        1.08        9.58     19.80 o 
   4  11   5     3537.32     3678.32     96.46 o 
   5  11   5      138.55       96.52     27.25 o 
   6  11   5      607.20      682.86     60.49 o 
   7  11   5       33.22       42.01     32.55 o 
   8  11   5     2882.15     2990.09    117.12 o 
   9  11   5       38.90       71.40     39.46 o 
  10  11   5      859.18      994.49     98.20 o 
  11  11   5       64.12       58.17     53.79 o 
  12  11   5      409.28      408.87     81.29 o 
  13  11   5       11.62       87.95     62.82 o 
 -15  12   5       55.53       35.78     51.39 o 
 -14  12   5       60.53      124.25     51.18 o 
 -13  12   5      246.88      219.82     55.03 o 
 -12  12   5      699.78      749.65     76.01 o 
 -11  12   5      257.09      205.33     49.20 o 
 -10  12   5       44.91       45.95     33.85 o 
  -9  12   5     1362.88     1169.77     78.85 o 
  -8  12   5      149.97      146.76     48.63 o 
  -7  12   5       59.48       14.86     29.90 o 
  -6  12   5      319.75      321.83     35.04 o 
  -5  12   5       87.48       37.35     22.46 o 
  -4  12   5      417.73      521.81     40.46 o 
  -3  12   5      273.68      205.51     23.24 o 
  -2  12   5       80.14       48.16     20.35 o 
  -1  12   5      125.25      148.41     20.20 o 
   0  12   5       44.10       36.21     19.59 o 
   1  12   5     1214.31     1164.50     66.04 o 
   2  12   5     5740.71     5939.20    127.07 o 
   3  12   5     3005.49     2898.01    157.70 o 
   4  12   5      336.02      320.73     36.27 o 
   5  12   5        1.50      -11.19     22.79 o 
   6  12   5       14.46       22.05     23.83 o 
   7  12   5      197.75      154.41     39.45 o 
   8  12   5      568.80      645.40    107.21 o 
   9  12   5       14.80       -1.52     37.00 o 
  10  12   5       24.56      -33.07     44.94 o 
  11  12   5       28.88       27.45     50.08 o 
  12  12   5        9.73      -46.03     51.61 o 
  13  12   5       24.11       -6.08     56.87 o 
 -14  13   5       24.65       52.30     86.19 o 
 -13  13   5        6.66       54.31     53.68 o 
 -12  13   5       90.91       34.55     48.93 o 
 -11  13   5      448.60      519.34     74.19 o 
 -10  13   5      645.31      632.67     63.05 o 
  -9  13   5       61.71       48.48     34.22 o 
  -8  13   5     1580.16     1568.11     87.95 o 
  -7  13   5     1342.11     1220.10     83.38 o 
  -6  13   5      962.20     1084.24     59.80 o 
  -5  13   5      156.98      173.85     29.67 o 
  -4  13   5     3132.78     3037.44     84.80 o 
  -3  13   5        7.48      -19.20     19.74 o 
  -2  13   5     1320.83     1394.52     45.20 o 
  -1  13   5     2467.40     2434.01     58.59 o 
   0  13   5     1708.46     1710.81     73.85 o 
   1  13   5     1540.57     1599.67     65.56 o 
   2  13   5      512.51      519.28     41.60 o 
   3  13   5     2156.01     2072.13     77.45 o 
   4  13   5     1366.77     1534.10     73.44 o 
   5  13   5        6.97       35.99     25.01 o 
   6  13   5      472.83      527.39     47.92 o 
   7  13   5      115.12      164.65     41.32 o 
   8  13   5      538.24      687.48     68.20 o 
   9  13   5       92.92      139.29     45.34 o 
  10  13   5      230.83      254.76     60.51 o 
  11  13   5       77.70      132.25     59.88 o 
  12  13   5      521.60      683.92    116.63 o 
 -14  14   5       13.67       39.54     73.76 o 
 -13  14   5        7.11       15.26     55.91 o 
 -12  14   5        3.62       -9.45     49.34 o 
 -11  14   5        1.30      -16.45     42.28 o 
 -10  14   5      140.27       95.82     39.59 o 
  -9  14   5        9.29       13.85     33.74 o 
  -8  14   5     1017.24      869.17     69.13 o 
  -7  14   5      256.24      217.66     61.41 o 
  -6  14   5     7935.74     7230.91    153.70 o 
  -5  14   5      182.08      262.00     34.83 o 
  -4  14   5     1217.19     1495.66     76.68 o 
  -3  14   5     1453.63     1558.72     66.82 o 
  -2  14   5      168.05      169.53     30.33 o 
  -1  14   5      108.79       31.06     33.89 o 
   0  14   5        1.39      -28.38     28.38 o 
   1  14   5     1022.07      959.60     67.30 o 
   2  14   5      573.85      581.77     44.72 o 
   3  14   5      795.68      814.50     62.54 o 
   4  14   5        8.54        0.91     24.95 o 
   5  14   5     1277.94     1321.15     72.29 o 
   6  14   5      173.16      153.80     37.58 o 
   7  14   5       63.91      110.64     43.25 o 
   8  14   5       37.46       99.23     41.24 o 
   9  14   5        2.75        3.23     40.69 o 
  10  14   5        3.14      -15.60     49.16 o 
  11  14   5       34.26        7.53     68.40 o 
  12  14   5        0.94      -75.73    105.87 o 
 -14  15   5      231.45      245.25     88.78 o 
 -13  15   5       37.03       15.12     69.17 o 
 -12  15   5      413.52      330.18     90.91 o 
 -11  15   5      141.75      133.27     66.05 o 
 -10  15   5      869.44      939.25     90.87 o 
  -9  15   5       32.98       64.58     45.33 o 
  -8  15   5      379.39      468.99     65.89 o 
  -7  15   5      401.05      385.47     58.33 o 
  -6  15   5       11.73      -20.03     29.11 o 
  -5  15   5       34.87       40.03     29.97 o 
  -4  15   5     1720.69     1637.73    147.45 o 
  -3  15   5     1749.05     1820.67     84.68 o 
  -2  15   5       54.96       33.91     28.46 o 
  -1  15   5      507.01      374.62     58.34 o 
   0  15   5       53.28       60.90     26.33 o 
   1  15   5      782.01      791.71     60.62 o 
   2  15   5      467.89      457.41     63.85 o 
   3  15   5      608.52      639.71     58.78 o 
   4  15   5      896.58      878.35     84.30 o 
   5  15   5      194.30      223.53     43.75 o 
   6  15   5      235.38      258.66     45.63 o 
   7  15   5       14.45       36.41     46.04 o 
   8  15   5      172.02      190.64     64.13 o 
   9  15   5      134.62      147.16     58.16 o 
  10  15   5      263.70      355.11    135.09 o 
  11  15   5       60.32       81.22     75.71 o 
  12  15   5        8.02       22.27    138.86 o 
 -13  16   5        2.60       55.99     66.58 o 
 -12  16   5      154.54       89.39     72.71 o 
 -11  16   5      238.07      195.35    125.38 o 
 -10  16   5      193.09      233.93     81.40 o 
  -9  16   5      552.08      432.11     67.03 o 
  -8  16   5      861.48      809.57    201.90 o 
  -7  16   5      106.26       19.25     48.91 o 
  -6  16   5      500.65      402.57     49.76 o 
  -5  16   5      696.98      691.89     60.61 o 
  -4  16   5      348.42      492.11     52.09 o 
  -3  16   5     2016.47     2224.48    140.61 o 
  -2  16   5       54.63       24.42     53.97 o 
  -1  16   5      378.68      425.39     62.02 o 
   0  16   5      249.79      245.10     53.60 o 
   1  16   5      356.01      235.91     54.18 o 
   2  16   5      201.56      225.28     42.27 o 
   3  16   5     1064.20      909.38     69.43 o 
   4  16   5      280.13      368.34     49.30 o 
   5  16   5     1065.83     1102.56     91.21 o 
   6  16   5        0.45        8.91     44.66 o 
   7  16   5      316.92      329.92     65.25 o 
   8  16   5        3.51       26.16     50.74 o 
   9  16   5        3.31       32.95     53.20 o 
  10  16   5       61.56       87.91     62.38 o 
  11  16   5      226.50      231.78     87.86 o 
 -13  17   5      182.46      146.42     77.81 o 
 -12  17   5       54.83       36.28     68.42 o 
 -11  17   5       64.30       31.99     66.64 o 
 -10  17   5        4.93        9.88     44.28 o 
  -9  17   5      101.39      122.51     47.97 o 
  -8  17   5      547.80      503.23     72.80 o 
  -7  17   5       39.10        3.67     38.16 o 
  -6  17   5      494.74      568.25     71.15 o 
  -5  17   5       17.84      -14.37     30.73 o 
  -4  17   5     2728.14     2972.46    259.45 o 
  -3  17   5       27.46       51.74     48.63 o 
  -2  17   5     1434.13     1245.93     97.16 o 
  -1  17   5     3600.01     3496.64    142.64 o 
   0  17   5      290.54      360.32    139.37 o 
   1  17   5       51.40       11.49     43.00 o 
   2  17   5       81.10      124.02     37.06 o 
   3  17   5        5.39       -0.93     39.61 o 
   4  17   5      101.35       73.59     43.51 o 
   5  17   5      147.95       95.49     37.70 o 
   6  17   5      179.80       89.74     71.23 o 
   7  17   5        3.30       -6.22     46.97 o 
   8  17   5     1402.32     1399.36    117.09 o 
   9  17   5       66.92       55.53     66.89 o 
  10  17   5       59.92      136.35     62.09 o 
  11  17   5       19.00      174.54     87.88 o 
 -12  18   5       74.01      221.27     81.05 o 
 -11  18   5       32.48       -9.14     61.67 o 
 -10  18   5       37.98       42.91     50.67 o 
  -9  18   5        0.88       18.60     47.52 o 
  -8  18   5       15.08       51.08     46.54 o 
  -7  18   5       22.56       13.98     41.74 o 
  -6  18   5      111.28      129.90     47.35 o 
  -5  18   5     1947.23     1875.84    156.93 o 
  -4  18   5      179.17      115.79     48.51 o 
  -3  18   5     1354.77     1475.83    122.21 o 
  -2  18   5      792.84      799.94     83.82 o 
  -1  18   5      106.89       38.84     46.55 o 
   0  18   5       20.95      -27.31     39.02 o 
   1  18   5      122.92       75.18     48.02 o 
   2  18   5       18.34      -12.37     41.16 o 
   3  18   5        2.15       47.34     34.39 o 
   4  18   5      243.80      235.69     47.09 o 
   5  18   5      354.87      245.07     49.47 o 
   6  18   5       67.24        8.59     46.59 o 
   7  18   5       16.94       -1.92     49.88 o 
   8  18   5       13.23       16.18     54.47 o 
   9  18   5       17.83      -11.45     48.62 o 
  10  18   5       55.81      109.85     75.26 o 
 -12  19   5        2.40       73.16     81.63 o 
 -11  19   5      236.47      241.58     80.53 o 
 -10  19   5      228.85      192.74     60.51 o 
  -9  19   5       84.95       50.73     48.93 o 
  -8  19   5      245.07      344.87     65.73 o 
  -7  19   5      223.63      221.79     55.80 o 
  -6  19   5      306.48      429.24     89.38 o 
  -5  19   5      440.50      488.03     71.51 o 
  -4  19   5     1081.05     1170.52    211.19 o 
  -3  19   5      176.66      172.48     53.38 o 
  -2  19   5      167.25      181.07     69.50 o 
  -1  19   5       21.12      -17.76     43.22 o 
   0  19   5      659.74      621.52     80.58 o 
   1  19   5        5.45      -15.83     43.55 o 
   2  19   5      832.74      815.19     89.00 o 
   3  19   5      173.84      242.16     58.08 o 
   4  19   5     1353.64     1199.24     84.91 o 
   5  19   5        2.87        7.70     67.80 o 
   6  19   5       14.55       38.44     49.79 o 
   7  19   5        0.46       -1.10     45.80 o 
   8  19   5       26.23       19.18     57.29 o 
   9  19   5       11.67      -65.53     67.60 o 
  10  19   5      219.89      220.96     71.37 o 
 -11  20   5      106.89       97.46     74.15 o 
 -10  20   5       13.87       -0.24     51.99 o 
  -9  20   5      669.09      704.98     86.91 o 
  -8  20   5      392.85      503.06     75.16 o 
  -7  20   5       56.93       77.95     62.88 o 
  -6  20   5        1.12       78.24     66.82 o 
  -5  20   5      132.93      150.24     52.11 o 
  -4  20   5       29.85       94.05     52.35 o 
  -3  20   5      120.42      157.08     61.66 o 
  -2  20   5      228.66      217.73     78.74 o 
  -1  20   5       13.97       99.36     50.36 o 
   0  20   5       20.49       48.14     47.25 o 
   1  20   5        1.23       26.38     49.49 o 
   2  20   5       14.07        3.58     46.24 o 
   3  20   5      282.59      375.34     67.67 o 
   4  20   5       13.34        6.46     47.85 o 
   5  20   5        3.41        7.17     39.67 o 
   6  20   5      189.91      188.00     68.85 o 
   7  20   5        0.09      -72.94     77.05 o 
   8  20   5       16.48       68.86     57.39 o 
   9  20   5       59.73       22.58     58.25 o 
 -10  21   5       85.50      105.48     57.51 o 
  -9  21   5       18.04        4.91     50.14 o 
  -8  21   5        1.50       80.62     73.38 o 
  -7  21   5        3.50       54.09     66.30 o 
  -6  21   5      127.46      174.26     81.12 o 
  -5  21   5      120.52      -27.62     45.76 o 
  -4  21   5      553.90      611.70     82.41 o 
  -3  21   5      344.51      490.77     76.92 o 
  -2  21   5      641.30      613.47    135.52 o 
  -1  21   5      178.32      114.27     54.98 o 
   0  21   5      399.27      407.44     74.67 o 
   1  21   5        0.70       64.79     54.92 o 
   2  21   5      644.83      626.48     85.95 o 
   3  21   5      507.97      346.16    109.80 o 
   4  21   5      253.44      296.99    100.28 o 
   5  21   5       97.32       96.88     77.86 o 
   6  21   5      123.64      149.92     78.95 o 
   7  21   5        6.62       11.61     75.65 o 
   8  21   5       10.76       17.88     57.91 o 
  -9  22   5      233.76       75.02    150.71 o 
  -8  22   5       16.63       70.67    106.39 o 
  -7  22   5      362.38      296.33    179.17 o 
  -6  22   5      254.64      237.01     87.73 o 
  -5  22   5       52.74       42.22     48.44 o 
  -4  22   5      129.93      151.66     57.97 o 
  -3  22   5       58.81       63.18     51.04 o 
  -2  22   5       22.06       67.46     52.48 o 
  -1  22   5      106.69      115.11     57.92 o 
   0  22   5      451.73      419.65     74.36 o 
   1  22   5      242.45      443.29     75.53 o 
   2  22   5      219.10      342.27     74.85 o 
   3  22   5        1.30       22.63     51.33 o 
   4  22   5        5.21      -76.08     76.08 o 
   5  22   5       13.93      -79.07     79.07 o 
   6  22   5       43.61       88.63     81.83 o 
   7  22   5       21.60      -44.42     72.21 o 
  -8  23   5       61.36      114.05     80.88 o 
  -7  23   5      115.53      151.43     81.38 o 
  -6  23   5       11.33      115.94    125.15 o 
  -5  23   5        1.13      -10.33     74.89 o 
  -4  23   5        4.96       84.70     59.95 o 
  -3  23   5       89.80       38.53     57.11 o 
  -2  23   5      512.75      622.11     90.25 o 
  -1  23   5      423.76      612.17     89.95 o 
   0  23   5      122.55      109.78     61.01 o 
   1  23   5      245.36      147.42     87.13 o 
   2  23   5       51.51       70.46     58.24 o 
   3  23   5      181.08      130.44     63.01 o 
   4  23   5       41.39       14.00     75.35 o 
   5  23   5       25.79       85.83     78.53 o 
   6  23   5       82.34      111.13     88.36 o 
  -7  24   5        7.10      -20.55     72.21 o 
  -6  24   5        0.52       98.18     73.20 o 
  -5  24   5      100.18      181.08     85.31 o 
  -4  24   5       71.82       71.23     57.93 o 
  -3  24   5       54.69      -19.47     55.32 o 
  -2  24   5       10.03        7.71     57.95 o 
  -1  24   5       47.91       87.10     59.22 o 
   0  24   5        1.55       57.39     56.46 o 
   1  24   5       59.12       65.85     63.91 o 
   2  24   5       81.42      -14.66     87.75 o 
   3  24   5        2.84       40.41     58.32 o 
   4  24   5        3.95      -28.27     52.66 o 
   5  24   5        5.33       48.02     90.40 o 
  -6  25   5       11.88      -21.89    109.75 o 
  -5  25   5        1.22       -3.28    124.79 o 
  -4  25   5      272.36      387.37     77.11 o 
  -3  25   5       71.54       35.14     64.04 o 
  -2  25   5      158.39      230.42     70.80 o 
  -1  25   5       77.09       41.50     60.88 o 
   0  25   5      105.05      141.13     67.61 o 
   1  25   5      262.24      193.65     70.95 o 
   2  25   5       21.93       82.93    137.13 o 
   3  25   5      123.65       35.56     65.95 o 
   4  25   5       26.97       11.14     67.23 o 
  -4  26   5      117.58      231.57    128.36 o 
  -3  26   5       24.26      107.79     81.08 o 
  -2  26   5        0.34      152.25     66.68 o 
  -1  26   5       32.67      179.50     70.07 o 
   0  26   5      135.46      154.04     67.47 o 
   1  26   5       77.39      132.93     70.16 o 
 -16   0   6       66.82      134.55     76.45 o 
 -14   0   6       84.46      142.22     81.05 o 
 -12   0   6      378.01      476.78     80.00 o 
 -10   0   6     5167.91     5236.51    203.04 o 
  -8   0   6      373.51      330.50     37.31 o 
  -6   0   6    13007.87    12435.24    256.93 o 
  -4   0   6       69.74       91.61     20.39 o 
  -2   0   6    40075.61    38393.71    688.10 o 
   0   0   6    12022.63    11217.92    197.30 o 
   2   0   6     6141.53     6466.31    117.03 o 
   4   0   6      957.03     1032.87     54.08 o 
   6   0   6     1626.69     1712.62     75.43 o 
   8   0   6      136.40      178.30     42.71 o 
  10   0   6      424.81      394.40     62.74 o 
  12   0   6      163.77      115.32     54.27 o 
  14   0   6      509.38      644.75     95.19 o 
 -17   1   6       44.20       74.61     86.91 o 
 -16   1   6        1.47      -15.54     43.99 o 
 -15   1   6      226.25      253.32     54.61 o 
 -14   1   6      468.45      374.60     57.15 o 
 -13   1   6       80.71       46.19     37.76 o 
 -12   1   6      622.44      483.94     55.69 o 
 -11   1   6      890.62      761.24     65.07 o 
 -10   1   6     2935.64     2935.09    136.41 o 
  -9   1   6      769.85      820.89     67.34 o 
  -8   1   6     1248.86     1396.19     53.81 o 
  -7   1   6       19.29       20.75     12.51 o 
  -6   1   6      358.19      326.25     23.47 o 
  -5   1   6     3825.85     3928.97     74.07 o 
  -4   1   6     4199.07     3730.59     70.03 o 
  -3   1   6     1304.62     1324.30     36.70 o 
  -2   1   6      559.38      782.87     29.14 o 
  -1   1   6     7712.78     7263.07    110.32 o 
   0   1   6       13.06       -2.38      8.58 o 
   1   1   6      210.14      168.04     15.11 o 
   2   1   6     3272.81     3503.26     58.90 o 
   3   1   6     1789.43     1930.87     45.49 o 
   4   1   6     3057.14     3328.10     65.37 o 
   5   1   6      172.17      161.62     19.14 o 
   6   1   6      225.67      198.21     24.84 o 
   7   1   6        6.72      -10.15     17.47 o 
   8   1   6      424.89      377.86     42.17 o 
   9   1   6      553.20      472.12     44.96 o 
  10   1   6        3.54       38.55     28.82 o 
  11   1   6       39.38      -28.49     29.58 o 
  12   1   6      177.73      138.22     41.40 o 
  13   1   6        2.42      -29.91     35.82 o 
  14   1   6        3.99       50.80     45.14 o 
 -16   2   6      124.52      175.35     63.02 o 
 -15   2   6        2.84       26.43     40.59 o 
 -14   2   6      280.31      201.21     47.30 o 
 -13   2   6     1039.14     1193.53     90.79 o 
 -12   2   6     5990.98     5405.37    168.10 o 
 -11   2   6      317.56      347.80     49.20 o 
 -10   2   6     1016.15      933.11     67.32 o 
  -9   2   6        6.96        9.89     23.64 o 
  -8   2   6    11542.04    11009.27    191.81 o 
  -7   2   6        0.02       -5.21     12.66 o 
  -6   2   6      625.64      593.41     30.37 o 
  -5   2   6        5.13       20.98     12.37 o 
  -4   2   6       75.62       63.49     13.15 o 
  -3   2   6      636.50      537.08     25.66 o 
  -2   2   6       21.60       22.75     10.53 o 
  -1   2   6     3363.17     3565.88     89.59 o 
   0   2   6     9825.24    10056.52    135.93 o 
   1   2   6       42.29       67.17     10.59 o 
   2   2   6    14145.96    13208.67    164.15 o 
   3   2   6      412.56      406.25     23.46 o 
   4   2   6     3520.07     3411.77     64.56 o 
   5   2   6     1308.18     1325.09     46.37 o 
   6   2   6      870.03      815.19     47.98 o 
   7   2   6       15.40        2.02     21.79 o 
   8   2   6        8.10        2.12     20.62 o 
   9   2   6        0.21       16.60     26.56 o 
  10   2   6      641.06      706.53     55.87 o 
  11   2   6      194.93      212.04     39.92 o 
  12   2   6      164.51      134.73     38.46 o 
  13   2   6        1.92       19.70     39.72 o 
  14   2   6      459.40      609.45    124.70 o 
 -16   3   6      101.74       32.11     56.72 o 
 -15   3   6      155.99      132.70     58.38 o 
 -14   3   6       13.13      -14.61     34.45 o 
 -13   3   6     3285.91     3015.36    125.42 o 
 -12   3   6       65.32       93.55     35.80 o 
 -11   3   6        1.06       26.74     45.31 o 
 -10   3   6      427.65      456.01     49.60 o 
  -9   3   6       81.31      101.17     31.10 o 
  -8   3   6       51.34       43.06     19.87 o 
  -7   3   6      789.34      812.70     57.58 o 
  -6   3   6      832.04     1066.49     39.31 o 
  -5   3   6        1.90       -9.38     11.26 o 
  -4   3   6     1290.97     1320.05     39.72 o 
  -3   3   6     4048.98     4349.11     76.33 o 
  -2   3   6     5502.58     4954.89     95.03 o 
  -1   3   6     4352.39     4223.76     77.71 o 
   0   3   6      174.24      194.80     16.78 o 
   1   3   6     1022.13      993.43     38.84 o 
   2   3   6     8946.00     8886.31    118.23 o 
   3   3   6     2082.23     2053.19     45.50 o 
   4   3   6       36.29       23.24     13.86 o 
   5   3   6      657.84      668.27     38.93 o 
   6   3   6       16.49       -9.92     16.49 o 
   7   3   6       66.36       68.43     20.91 o 
   8   3   6       15.81      -16.15     22.12 o 
   9   3   6        6.87       30.05     26.56 o 
  10   3   6        3.86       28.00     27.45 o 
  11   3   6      206.16      205.59     39.17 o 
  12   3   6       13.37       20.86     39.61 o 
  13   3   6       37.57       56.02     43.70 o 
  14   3   6       67.68       76.62     47.64 o 
 -16   4   6      197.96      224.76     61.13 o 
 -15   4   6        1.42        2.44     40.68 o 
 -14   4   6        1.86      -24.88     44.05 o 
 -13   4   6        0.10       -1.92     33.29 o 
 -12   4   6      809.81      810.42     77.51 o 
 -11   4   6      207.48      245.12     43.04 o 
 -10   4   6     1946.84     2215.06     95.35 o 
  -9   4   6       42.59       51.37     27.27 o 
  -8   4   6     5301.20     4958.79    109.68 o 
  -7   4   6       23.68       15.88     13.48 o 
  -6   4   6     3336.97     3100.75     66.26 o 
  -5   4   6     2802.90     3030.44     72.43 o 
  -4   4   6    11624.11    11493.41    167.60 o 
  -3   4   6        0.42       -9.00      9.00 o 
  -2   4   6     2562.03     2475.36     68.27 o 
  -1   4   6      279.99      336.03     23.78 o 
   0   4   6      858.65      846.54     30.96 o 
   1   4   6       37.94       19.93      9.11 o 
   2   4   6    25484.57    25599.21    316.55 o 
   3   4   6       49.62       74.44     19.94 o 
   4   4   6    15489.55    14933.53    219.67 o 
   5   4   6      934.26      978.24     65.10 o 
   6   4   6      813.47      885.34     43.22 o 
   7   4   6      193.15      152.18     24.62 o 
   8   4   6     1921.69     1871.90     88.61 o 
   9   4   6        1.93        5.33     26.95 o 
  10   4   6        1.39        3.10     30.36 o 
  11   4   6       22.43       35.28     34.25 o 
  12   4   6       62.11       83.93     42.18 o 
  13   4   6        5.88       30.48     43.17 o 
  14   4   6      447.63      490.90     66.11 o 
 -16   5   6       98.55      147.60     52.66 o 
 -15   5   6      212.06      128.98     49.89 o 
 -14   5   6       12.74       28.31     39.38 o 
 -13   5   6        1.46       45.43     37.75 o 
 -12   5   6       28.13       79.50     34.44 o 
 -11   5   6      944.94     1026.64     89.01 o 
 -10   5   6      668.01      675.43     74.98 o 
  -9   5   6      203.78      269.13     32.17 o 
  -8   5   6      984.92      999.40     52.81 o 
  -7   5   6      132.70      108.52     18.09 o 
  -6   5   6     1904.98     2186.99     68.23 o 
  -5   5   6     5730.57     6359.16    108.15 o 
  -4   5   6     2404.78     2179.17     46.40 o 
  -3   5   6     4723.95     4829.31     80.40 o 
  -2   5   6      565.83      517.45     36.51 o 
  -1   5   6       24.14       14.58     14.22 o 
   0   5   6     4315.94     4415.22     90.81 o 
   1   5   6     3298.64     3348.58     66.15 o 
   2   5   6     1752.66     1934.61     45.80 o 
   3   5   6     3268.30     3367.90     66.33 o 
   4   5   6     1747.14     1943.01     51.60 o 
   5   5   6     3906.27     3975.07     79.78 o 
   6   5   6       33.67       22.62     17.33 o 
   7   5   6       12.48        4.84     18.48 o 
   8   5   6      727.92      787.27     51.32 o 
   9   5   6       19.52        2.17     29.29 o 
  10   5   6       77.58       94.42     44.31 o 
  11   5   6      596.51      717.67     76.08 o 
  12   5   6       47.05       48.07     41.65 o 
  13   5   6       28.63       51.95     44.54 o 
  14   5   6       79.57       -9.08     45.38 o 
 -16   6   6       10.32      124.96     52.18 o 
 -15   6   6        0.67       35.53     43.93 o 
 -14   6   6      187.01       61.87     43.85 o 
 -13   6   6      187.24      208.29     60.48 o 
 -12   6   6      469.47      538.22     73.80 o 
 -11   6   6      162.02      127.22     33.01 o 
 -10   6   6       20.08       -3.29     29.05 o 
  -9   6   6      158.05      132.88     24.89 o 
  -8   6   6     1524.10     1610.04     59.90 o 
  -7   6   6      357.99      344.29     24.96 o 
  -6   6   6     5426.87     5553.58    107.22 o 
  -5   6   6      176.68      214.82     19.89 o 
  -4   6   6     6419.45     6478.28     98.45 o 
  -3   6   6      172.60      151.64     24.74 o 
  -2   6   6     4537.45     4448.94     92.89 o 
  -1   6   6      478.92      475.42     40.63 o 
   0   6   6     1687.03     1807.79     44.83 o 
   1   6   6     4018.68     3933.89     75.21 o 
   2   6   6     8279.54     7993.20    130.01 o 
   3   6   6      366.03      309.08     24.95 o 
   4   6   6        4.41       -3.70     12.97 o 
   5   6   6      152.09      188.35     22.27 o 
   6   6   6      539.04      653.44     37.89 o 
   7   6   6      319.71      303.80     35.77 o 
   8   6   6       12.87       11.74     23.41 o 
   9   6   6       11.66        5.84     27.47 o 
  10   6   6       61.00       63.67     37.62 o 
  11   6   6       32.07       -2.02     41.41 o 
  12   6   6      369.46      269.92     58.37 o 
  13   6   6        9.99       -1.35     39.48 o 
  14   6   6      409.89      456.78     66.21 o 
 -16   7   6      177.08      193.20     59.17 o 
 -15   7   6        4.78       -1.46     45.15 o 
 -14   7   6        6.26      100.46     45.27 o 
 -13   7   6       68.78       20.47     39.06 o 
 -12   7   6        3.55       26.79     35.22 o 
 -11   7   6        5.54       35.49     32.72 o 
 -10   7   6       43.36       51.08     27.84 o 
  -9   7   6      445.97      411.03     35.60 o 
  -8   7   6        0.19      -16.60     16.60 o 
  -7   7   6       10.03       -2.61     14.17 o 
  -6   7   6        0.68       -7.08     14.86 o 
  -5   7   6      523.97      677.98     32.13 o 
  -4   7   6       75.41       44.76     15.92 o 
  -3   7   6     3238.51     3382.16     67.74 o 
  -2   7   6      161.76      184.26     24.02 o 
  -1   7   6      427.53      414.48     28.40 o 
   0   7   6       31.67       36.94     11.13 o 
   1   7   6      720.07      896.01     35.93 o 
   2   7   6      356.39      447.40     28.44 o 
   3   7   6     6624.36     6832.49    127.22 o 
   4   7   6      135.09      122.77     23.58 o 
   5   7   6      800.22      816.87     39.10 o 
   6   7   6     1531.97     1516.03     54.72 o 
   7   7   6      303.87      319.34     33.99 o 
   8   7   6     1057.22     1020.86     81.49 o 
   9   7   6      456.18      458.95     54.78 o 
  10   7   6       99.93       94.83     40.48 o 
  11   7   6        6.75       32.96     41.08 o 
  12   7   6      271.46      339.82     62.39 o 
  13   7   6      110.18       72.27     54.16 o 
 -16   8   6      182.27      132.55     57.35 o 
 -15   8   6       96.29       45.56     49.29 o 
 -14   8   6       96.68       56.62     44.94 o 
 -13   8   6      512.09      524.56     64.09 o 
 -12   8   6       94.03       42.93     53.99 o 
 -11   8   6        4.03       20.69     35.19 o 
 -10   8   6     1321.42     1184.58     77.88 o 
  -9   8   6      387.41      479.75     42.85 o 
  -8   8   6      630.90      523.61     37.66 o 
  -7   8   6       38.07        4.14     17.56 o 
  -6   8   6      364.25      400.43     27.46 o 
  -5   8   6      605.27      621.90     31.12 o 
  -4   8   6     2173.35     2200.92     55.21 o 
  -3   8   6      913.67      968.53     37.63 o 
  -2   8   6     4882.09     4666.96     78.67 o 
  -1   8   6     9258.56     8936.60    145.34 o 
   0   8   6     6227.76     6297.90     99.33 o 
   1   8   6      242.39      239.80     24.23 o 
   2   8   6     5091.96     4917.94     93.51 o 
   3   8   6      607.34      629.10     37.82 o 
   4   8   6      866.07      824.79     39.01 o 
   5   8   6       13.51        9.34     15.90 o 
   6   8   6     1398.46     1470.86     78.50 o 
   7   8   6      124.16       95.81     33.46 o 
   8   8   6       35.47       94.83     36.44 o 
   9   8   6      131.81      155.20     47.86 o 
  10   8   6      219.10      279.55     83.33 o 
  11   8   6       55.38       73.56     52.72 o 
  12   8   6        1.60      -29.04     47.70 o 
  13   8   6        3.54        9.06     59.06 o 
 -16   9   6        8.70        1.16     50.80 o 
 -15   9   6      179.91      304.92     93.54 o 
 -14   9   6        0.13       -5.74     50.96 o 
 -13   9   6      930.83     1030.47     86.62 o 
 -12   9   6      203.73       89.03     41.03 o 
 -11   9   6      265.10      359.39     50.17 o 
 -10   9   6       26.28       11.96     30.80 o 
  -9   9   6     1371.43     1278.45     68.10 o 
  -8   9   6      197.89      181.58     30.55 o 
  -7   9   6      126.09      110.71     22.81 o 
  -6   9   6       36.37       33.56     16.83 o 
  -5   9   6      238.29      170.17     24.09 o 
  -4   9   6      252.37      299.62     34.07 o 
  -3   9   6      490.05      569.45     33.07 o 
  -2   9   6      129.75      129.32     16.29 o 
  -1   9   6      557.15      629.22     41.16 o 
   0   9   6      782.45      733.63     36.96 o 
   1   9   6      981.44     1014.30     67.22 o 
   2   9   6       73.46       66.09     16.83 o 
   3   9   6     1032.33     1211.70     47.57 o 
   4   9   6       88.63      108.91     30.52 o 
   5   9   6      590.67      544.51     44.41 o 
   6   9   6       29.03       36.61     23.89 o 
   7   9   6       38.11       49.21     32.09 o 
   8   9   6        0.89      -16.95     32.23 o 
   9   9   6        7.86       20.50     35.20 o 
  10   9   6      259.31      245.36     61.54 o 
  11   9   6      100.66       85.52     52.18 o 
  12   9   6       21.29      -23.13     78.83 o 
  13   9   6       10.10      -51.80     57.31 o 
 -15  10   6       35.86       87.41     50.23 o 
 -14  10   6       23.52       32.39     44.91 o 
 -13  10   6        0.42       11.43     38.93 o 
 -12  10   6     1524.93     1545.31    100.87 o 
 -11  10   6      329.97      198.72     68.33 o 
 -10  10   6     1731.65     1784.04     97.67 o 
  -9  10   6      548.49      640.35     60.57 o 
  -8  10   6      850.94      981.62     58.00 o 
  -7  10   6      344.74      364.60     61.61 o 
  -6  10   6     2429.19     2506.06     65.66 o 
  -5  10   6       13.12       15.48     16.56 o 
  -4  10   6      590.49      600.77     34.99 o 
  -3  10   6     1226.43     1294.83     45.78 o 
  -2  10   6     1290.08     1213.60     40.11 o 
  -1  10   6     1919.15     2162.86     51.13 o 
   0  10   6     5475.73     5670.42     95.51 o 
   1  10   6      340.35      402.15     29.21 o 
   2  10   6     5157.00     5084.75     98.78 o 
   3  10   6     2300.87     2348.40     63.09 o 
   4  10   6     4391.06     4580.90    110.37 o 
   5  10   6      672.20      639.79     67.99 o 
   6  10   6      878.33      892.78     57.49 o 
   7  10   6      488.08      567.39     57.66 o 
   8  10   6      298.38      377.53     52.70 o 
   9  10   6      396.72      362.94     54.01 o 
  10  10   6      372.40      398.01     70.63 o 
  11  10   6        0.46       16.46     51.43 o 
  12  10   6        6.28        2.88     55.86 o 
  13  10   6      101.27      188.79     70.90 o 
 -15  11   6        2.42      -46.53     46.53 o 
 -14  11   6       49.11       78.97     45.21 o 
 -13  11   6      158.43      124.04     47.76 o 
 -12  11   6       58.32       77.60     40.95 o 
 -11  11   6      553.73      559.56     62.56 o 
 -10  11   6       80.79       24.06     28.36 o 
  -9  11   6      499.72      519.89     47.38 o 
  -8  11   6      214.24      219.00     49.82 o 
  -7  11   6     1175.57     1215.66     72.72 o 
  -6  11   6      208.82      226.18     31.15 o 
  -5  11   6      788.14      949.00     51.18 o 
  -4  11   6      296.99      372.68     36.11 o 
  -3  11   6       77.24       60.26     18.59 o 
  -2  11   6       29.41       68.09     16.64 o 
  -1  11   6        0.06        0.32     14.06 o 
   0  11   6      574.72      596.34     31.97 o 
   1  11   6     3711.49     3711.18     86.27 o 
   2  11   6        5.27       -9.85     18.14 o 
   3  11   6       12.12      -24.23     24.23 o 
   4  11   6        3.26        6.41     22.62 o 
   5  11   6        0.91       -9.63     23.03 o 
   6  11   6        0.50       -9.70     27.92 o 
   7  11   6        0.06        5.22     30.76 o 
   8  11   6       86.95       54.16     37.46 o 
   9  11   6      255.63      129.89     42.77 o 
  10  11   6      173.03      171.34     84.47 o 
  11  11   6      129.90      266.89     69.25 o 
  12  11   6      159.11      114.77     62.08 o 
  13  11   6       95.21        7.39     88.95 o 
 -15  12   6      114.48      176.22     66.05 o 
 -14  12   6       13.61       89.07     49.16 o 
 -13  12   6       14.45      -19.59     38.72 o 
 -12  12   6      424.21      521.37    120.37 o 
 -11  12   6       46.59       39.43     36.00 o 
 -10  12   6      655.78      676.01     63.59 o 
  -9  12   6      263.05      248.44     42.74 o 
  -8  12   6     2092.06     2367.86     97.74 o 
  -7  12   6     1891.46     1789.77    135.16 o 
  -6  12   6     1138.13     1216.09     63.23 o 
  -5  12   6       46.71       51.66     24.39 o 
  -4  12   6      595.17      453.59     45.78 o 
  -3  12   6      306.23      354.94     30.24 o 
  -2  12   6      100.63       64.73     23.42 o 
  -1  12   6      757.84      890.93     44.69 o 
   0  12   6      115.22      142.37     23.74 o 
   1  12   6      474.47      422.39     36.71 o 
   2  12   6     5564.70     5462.64    121.20 o 
   3  12   6     2846.92     2977.37     88.86 o 
   4  12   6     1878.02     1866.37    143.89 o 
   5  12   6      389.80      347.89     39.52 o 
   6  12   6       83.64       81.23     41.69 o 
   7  12   6       16.63       14.39     33.56 o 
   8  12   6       75.84      137.38     41.40 o 
   9  12   6        2.21       19.74     38.22 o 
  10  12   6        4.13       11.86     47.58 o 
  11  12   6        6.29       28.44     71.24 o 
  12  12   6      818.36      723.79    168.03 o 
 -14  13   6       27.75       40.90     74.19 o 
 -13  13   6       34.98      133.36     69.89 o 
 -12  13   6        0.05      -56.57     56.57 o 
 -11  13   6      398.68      551.87    163.94 o 
 -10  13   6      125.44      166.84     43.51 o 
  -9  13   6      540.89      632.69     60.69 o 
  -8  13   6      287.79      332.78     70.63 o 
  -7  13   6       81.16      113.52     41.11 o 
  -6  13   6      170.82      184.63     38.61 o 
  -5  13   6       22.88       -9.66     29.65 o 
  -4  13   6      836.78      781.40     82.63 o 
  -3  13   6       36.58       13.91     25.78 o 
  -2  13   6      346.63      315.90     30.13 o 
  -1  13   6     1258.15     1384.17     61.36 o 
   0  13   6       86.14       75.99     36.99 o 
   1  13   6       25.20       18.37     25.99 o 
   2  13   6     2768.88     2766.97    107.43 o 
   3  13   6       11.65       16.91     27.18 o 
   4  13   6       26.61       33.64     30.39 o 
   5  13   6      606.87      610.20     68.48 o 
   6  13   6      288.63      356.00     49.84 o 
   7  13   6     1236.62     1142.09    148.81 o 
   8  13   6      123.37      150.03     53.97 o 
   9  13   6        0.22       15.80     48.75 o 
  10  13   6        0.85      -42.59     62.54 o 
  11  13   6       38.31       -8.27     59.65 o 
  12  13   6        5.29      -26.36     71.48 o 
 -14  14   6       98.89      131.03    216.09 o 
 -13  14   6        2.42      -38.07     59.03 o 
 -12  14   6      846.33      757.20    118.19 o 
 -11  14   6      107.42       -2.56     62.94 o 
 -10  14   6     1156.63     1176.87    170.77 o 
  -9  14   6     1912.75     1349.40    105.14 o 
  -8  14   6      292.39      284.66     53.99 o 
  -7  14   6      209.38      128.24     45.71 o 
  -6  14   6        2.62      -14.72     34.84 o 
  -5  14   6      127.35       75.88     32.14 o 
  -4  14   6       12.96       -8.00     27.78 o 
  -3  14   6     1214.07     1158.33     80.09 o 
  -2  14   6     1849.53     1997.59     86.97 o 
  -1  14   6      170.54      174.63     29.51 o 
   0  14   6     1209.15     1120.17     60.31 o 
   1  14   6     1997.20     2044.67     91.77 o 
   2  14   6     1238.04     1193.67     75.72 o 
   3  14   6      820.44      905.73     90.75 o 
   4  14   6       76.48      109.62     36.65 o 
   5  14   6      259.38      261.62     44.43 o 
   6  14   6      453.32      399.33     52.66 o 
   7  14   6      510.85      434.35    149.56 o 
   8  14   6      410.70      397.03     82.48 o 
   9  14   6      160.89       97.30     61.29 o 
  10  14   6      285.16      404.91     73.77 o 
  11  14   6       46.20      -22.80     64.83 o 
  12  14   6        6.50      -65.81     80.60 o 
 -14  15   6       42.63       26.35     73.26 o 
 -13  15   6      145.35       74.94     75.49 o 
 -12  15   6        6.03      -27.20     56.77 o 
 -11  15   6        4.58      -35.45     56.72 o 
 -10  15   6       12.95       35.07     44.80 o 
  -9  15   6      272.09      231.20     53.55 o 
  -8  15   6      699.29      517.95     82.47 o 
  -7  15   6      532.21      595.93     70.93 o 
  -6  15   6     1921.01     1578.85    103.24 o 
  -5  15   6      728.64      871.32     66.71 o 
  -4  15   6      923.52     1137.09     73.56 o 
  -3  15   6     2402.31     2249.05     96.75 o 
  -2  15   6      571.09      657.35     72.51 o 
  -1  15   6       46.39      115.34     86.07 o 
   0  15   6      517.90      594.38     46.84 o 
   1  15   6      712.81      717.97     60.89 o 
   2  15   6       50.81       52.36     30.59 o 
   3  15   6      111.92      110.81     36.26 o 
   4  15   6      351.85      381.97     50.77 o 
   5  15   6      165.03      187.73     42.99 o 
   6  15   6       53.57       50.33     46.55 o 
   7  15   6        2.84       49.91     50.29 o 
   8  15   6        4.64      -45.74     45.74 o 
   9  15   6        7.91      -24.16     48.57 o 
  10  15   6       44.74      -17.50     59.12 o 
  11  15   6       37.96      -23.22     90.11 o 
 -13  16   6       40.68       60.09     73.50 o 
 -12  16   6      566.56      778.51    119.72 o 
 -11  16   6       97.44      -17.08     69.35 o 
 -10  16   6      893.42      651.94    114.24 o 
  -9  16   6      128.34      100.35     49.34 o 
  -8  16   6      348.82      257.87     58.43 o 
  -7  16   6      652.92      592.31     74.50 o 
  -6  16   6     1671.36     1636.35    111.23 o 
  -5  16   6      471.40      487.53     52.99 o 
  -4  16   6        5.31      -16.90     30.39 o 
  -3  16   6      549.37      616.11     83.67 o 
  -2  16   6     1408.79     1356.47     99.46 o 
  -1  16   6     3425.94     3375.81    138.59 o 
   0  16   6     1589.97     1674.70    113.39 o 
   1  16   6      100.52       25.80     31.12 o 
   2  16   6     2153.03     2067.62     97.94 o 
   3  16   6      364.36      295.86     47.42 o 
   4  16   6        3.01       -5.71     30.30 o 
   5  16   6       73.12       42.40     35.75 o 
   6  16   6       55.05       63.86     63.52 o 
   7  16   6       67.42       25.82     47.72 o 
   8  16   6      196.04      215.58     62.50 o 
   9  16   6       76.58      -13.11     48.41 o 
  10  16   6      181.27      322.57     76.13 o 
  11  16   6        6.37       21.61     81.51 o 
 -13  17   6        0.41       51.32     77.13 o 
 -12  17   6       14.54      -59.76     59.76 o 
 -11  17   6       81.46      -19.37     57.77 o 
 -10  17   6       45.39       33.94     47.10 o 
  -9  17   6      190.39      240.13     59.31 o 
  -8  17   6        3.90       56.53     52.22 o 
  -7  17   6      126.46       59.81     50.08 o 
  -6  17   6      185.90      244.94     52.30 o 
  -5  17   6     1702.27     2094.61    105.00 o 
  -4  17   6     1362.85     1581.89    126.99 o 
  -3  17   6      170.69      125.70     47.90 o 
  -2  17   6        0.96      -52.94     54.48 o 
  -1  17   6     2352.44     2309.21    143.00 o 
   0  17   6      186.72      180.09     52.69 o 
   1  17   6        0.86      -22.27     41.17 o 
   2  17   6       67.78      119.61     36.43 o 
   3  17   6       67.73       49.83     43.90 o 
   4  17   6       27.80       29.00     35.82 o 
   5  17   6       18.72       11.52     38.34 o 
   6  17   6        0.26      -35.34     44.33 o 
   7  17   6      224.45      276.71     66.31 o 
   8  17   6       53.93       52.35     51.73 o 
   9  17   6       40.00       71.57     58.27 o 
  10  17   6       11.48      -54.03     54.03 o 
 -12  18   6       20.86        4.04    100.82 o 
 -11  18   6       91.80      204.86     76.55 o 
 -10  18   6      119.08       74.51     95.16 o 
  -9  18   6       33.83      107.88     51.94 o 
  -8  18   6      719.81      737.35     83.31 o 
  -7  18   6      454.59      557.31     71.98 o 
  -6  18   6      799.37      626.32     71.98 o 
  -5  18   6     1253.79     1317.80    108.63 o 
  -4  18   6     1030.81      919.46    106.96 o 
  -3  18   6       24.40       74.76     45.18 o 
  -2  18   6        2.35        2.40     42.87 o 
  -1  18   6        2.15       16.69     43.23 o 
   0  18   6      598.45      667.13     79.71 o 
   1  18   6      339.13      229.45     57.27 o 
   2  18   6      454.90      449.38     67.64 o 
   3  18   6      220.38      175.62     43.62 o 
   4  18   6      423.66      369.27     54.79 o 
   5  18   6       75.02       76.85     41.56 o 
   6  18   6      172.48       18.58     56.36 o 
   7  18   6       80.44       14.46     52.92 o 
   8  18   6       46.41      -48.68     48.68 o 
   9  18   6        0.27       -5.41     77.85 o 
  10  18   6        5.41        9.20     58.79 o 
 -12  19   6       20.58      106.05     73.80 o 
 -11  19   6       23.42        0.22     66.96 o 
 -10  19   6        7.34      -34.63     48.21 o 
  -9  19   6      199.91       68.18     50.04 o 
  -8  19   6       24.67      116.92     48.62 o 
  -7  19   6       23.51       22.07     42.63 o 
  -6  19   6        9.59      110.06     65.73 o 
  -5  19   6       37.51       22.32     45.79 o 
  -4  19   6      239.45      221.37     58.13 o 
  -3  19   6       89.68      113.04     50.98 o 
  -2  19   6       99.54       15.97     44.10 o 
  -1  19   6      824.48      795.56    102.05 o 
   0  19   6       26.17       17.05     45.83 o 
   1  19   6      126.24       95.08     49.24 o 
   2  19   6      183.25      197.10     59.64 o 
   3  19   6       34.68       28.05     47.52 o 
   4  19   6      114.16       82.97     45.24 o 
   5  19   6      131.14        8.47     40.24 o 
   6  19   6        0.11      -24.40     46.66 o 
   7  19   6      938.33      796.67     95.89 o 
   8  19   6      136.84       37.75     59.23 o 
   9  19   6        0.09        1.49     53.96 o 
 -11  20   6       81.00      150.19     69.08 o 
 -10  20   6       79.24      103.53     55.17 o 
  -9  20   6       46.25       33.51     51.67 o 
  -8  20   6       39.65       18.49     46.45 o 
  -7  20   6      225.23      177.19     73.71 o 
  -6  20   6        4.17       64.67     61.75 o 
  -5  20   6      270.34      234.63     63.52 o 
  -4  20   6      570.83      611.26     79.13 o 
  -3  20   6      677.21      677.67     85.83 o 
  -2  20   6     2757.11     2963.94    163.39 o 
  -1  20   6      247.70      175.67    118.96 o 
   0  20   6     1005.62     1029.95     99.21 o 
   1  20   6        1.06      -51.31     51.31 o 
   2  20   6      487.16      522.94     77.49 o 
   3  20   6      403.35      491.66     77.12 o 
   4  20   6       59.85       23.65     69.31 o 
   5  20   6      143.55      235.05     54.55 o 
   6  20   6      182.22      175.79     63.82 o 
   7  20   6      111.43      163.62     66.06 o 
   8  20   6        6.91       -8.78     53.04 o 
 -10  21   6       33.55      107.09     57.36 o 
  -9  21   6        1.25       94.31     71.68 o 
  -8  21   6        1.62       71.47    136.03 o 
  -7  21   6      278.70      250.37     84.62 o 
  -6  21   6        5.82       26.51     65.36 o 
  -5  21   6        0.87       15.92     50.90 o 
  -4  21   6       19.61        2.87     47.45 o 
  -3  21   6       12.85       43.70     81.75 o 
  -2  21   6       15.14       10.94     48.32 o 
  -1  21   6        3.67      -10.80     47.88 o 
   0  21   6        0.57       35.39     54.49 o 
   1  21   6        8.38       54.01     55.92 o 
   2  21   6       45.92       25.69     53.63 o 
   3  21   6        0.33       33.10     52.08 o 
   4  21   6       12.33       14.94     50.67 o 
   5  21   6        7.44      114.91     88.17 o 
   6  21   6       75.74        7.14     73.71 o 
   7  21   6        3.38       23.55     54.15 o 
   8  21   6       34.39      -23.05     59.30 o 
  -9  22   6      106.56      -67.51     67.51 o 
  -8  22   6       16.40       57.73    119.74 o 
  -7  22   6        5.00      -62.61     62.61 o 
  -6  22   6      279.23      434.95    105.98 o 
  -5  22   6      106.25      124.65     59.80 o 
  -4  22   6       35.69       15.25     50.51 o 
  -3  22   6      521.26      466.56    119.84 o 
  -2  22   6      177.66      299.20     67.96 o 
  -1  22   6       37.16       25.86     92.61 o 
   0  22   6      121.23      104.24     59.26 o 
   1  22   6        1.14       -5.98     49.33 o 
   2  22   6      565.60      525.70     90.58 o 
   3  22   6      236.25      208.11     65.95 o 
   4  22   6      483.24      649.70     89.91 o 
   5  22   6      219.18      196.82     91.13 o 
   6  22   6       80.57      111.71     83.91 o 
   7  22   6      239.21      334.37    100.94 o 
  -8  23   6        0.55       41.72     73.20 o 
  -7  23   6      104.72      107.07    162.65 o 
  -6  23   6        0.80      167.47     77.13 o 
  -5  23   6       82.35       58.25     79.80 o 
  -4  23   6        1.48       59.24     52.40 o 
  -3  23   6       69.66       47.60     58.48 o 
  -2  23   6       69.83       56.57    106.28 o 
  -1  23   6       12.41      -20.61     53.33 o 
   0  23   6       53.37       70.72     58.69 o 
   1  23   6        2.90       46.40     59.76 o 
   2  23   6      292.53      227.25     69.86 o 
   3  23   6      247.74      228.58     69.42 o 
   4  23   6        0.06      107.58     59.43 o 
   5  23   6        2.42      -10.01     77.42 o 
   6  23   6        4.51        7.51     82.60 o 
  -7  24   6      167.02      194.60     88.42 o 
  -6  24   6       24.86       70.65     77.06 o 
  -5  24   6      291.45      331.12     99.49 o 
  -4  24   6      110.28      133.53     64.10 o 
  -3  24   6       14.83       76.12     57.06 o 
  -2  24   6        4.58       75.49     60.59 o 
  -1  24   6      170.48      200.61     91.49 o 
   0  24   6      148.72      144.09     68.81 o 
   1  24   6      642.90      781.42    100.02 o 
   2  24   6       50.29      105.51     63.39 o 
   3  24   6      391.37      490.40     87.42 o 
   4  24   6      155.87      106.22    110.79 o 
  -5  25   6        3.87       55.70     80.32 o 
  -4  25   6        4.47        2.62     57.71 o 
  -3  25   6       71.24      209.99     73.29 o 
  -2  25   6       68.53      127.22     67.63 o 
  -1  25   6        0.14      -13.21     83.33 o 
   0  25   6        4.12       82.80     64.49 o 
   1  25   6        6.87       55.30     67.31 o 
   2  25   6       13.58      102.43     64.20 o 
   3  25   6        7.21       21.35     63.62 o 
  -3  26   6      129.38      124.04     79.66 o 
  -2  26   6      126.99      118.75     68.97 o 
  -1  26   6       88.39      115.94     67.83 o 
   0  26   6      149.21      140.13     67.09 o 
 -17   0   7       23.95       24.36     68.63 o 
 -15   0   7       27.34      -18.07     67.30 o 
 -13   0   7      275.17      151.83     89.55 o 
 -11   0   7     4156.27     4655.18    455.98 o 
  -9   0   7       13.62      -31.37     31.37 o 
  -7   0   7      606.11      502.78     42.72 o 
  -5   0   7       10.81       14.33     17.72 o 
  -3   0   7      226.70      175.99     29.39 o 
  -1   0   7     3817.33     3661.88     96.95 o 
   1   0   7      658.85      701.64     40.92 o 
   3   0   7       82.25      115.65     21.10 o 
   5   0   7       41.37       55.73     24.18 o 
   7   0   7      187.35      240.24     37.70 o 
   9   0   7      136.10       67.26     43.06 o 
  11   0   7       22.21      -14.55     43.95 o 
  13   0   7        9.18       34.63     54.76 o 
 -17   1   7        2.06        7.24     49.46 o 
 -16   1   7      192.48      139.57     74.94 o 
 -15   1   7      147.58       97.71     49.53 o 
 -14   1   7      374.61      441.46     60.45 o 
 -13   1   7        4.95       53.63     34.64 o 
 -12   1   7      821.62      981.12     77.16 o 
 -11   1   7      130.33      103.53     36.82 o 
 -10   1   7     1580.86     1550.87     85.93 o 
  -9   1   7      943.76     1076.17     69.13 o 
  -8   1   7     1106.86     1111.57     41.19 o 
  -7   1   7      651.41      645.53     43.18 o 
  -6   1   7     2372.53     2342.39     56.86 o 
  -5   1   7      261.02      256.43     25.56 o 
  -4   1   7      721.74      730.52     35.72 o 
  -3   1   7     3807.64     3507.42     67.76 o 
  -2   1   7      580.98      624.73     35.14 o 
  -1   1   7       62.40       66.13     13.50 o 
   0   1   7     1352.68     1085.19     37.87 o 
   1   1   7     1073.13     1048.34     35.09 o 
   2   1   7     9261.97     8740.64    113.53 o 
   3   1   7    12581.77    12285.57    161.28 o 
   4   1   7       56.52       73.21     15.71 o 
   5   1   7      266.93      274.59     24.07 o 
   6   1   7       60.66       41.18     17.46 o 
   7   1   7       26.72       31.57     18.45 o 
   8   1   7     1185.40     1205.27     64.88 o 
   9   1   7       50.47       58.25     28.27 o 
  10   1   7        8.17       31.00     29.78 o 
  11   1   7      732.21      747.65     60.72 o 
  12   1   7      105.16       47.55     35.65 o 
  13   1   7       56.59       87.65     42.90 o 
  14   1   7       43.93       56.35     46.75 o 
 -16   2   7       62.34      122.05     50.26 o 
 -15   2   7        1.41       29.66     40.56 o 
 -14   2   7        9.74       22.28     38.94 o 
 -13   2   7      136.24      164.23     44.39 o 
 -12   2   7      367.16      355.02     51.48 o 
 -11   2   7     2069.72     2236.19    108.52 o 
 -10   2   7      493.24      538.54     54.41 o 
  -9   2   7     2997.87     2893.10    166.27 o 
  -8   2   7      122.13      130.83     36.69 o 
  -7   2   7      920.86      910.06     42.17 o 
  -6   2   7      827.50      864.61     38.26 o 
  -5   2   7       26.87       21.00     12.66 o 
  -4   2   7     5457.84     5635.77     97.33 o 
  -3   2   7     4622.08     4505.71     80.41 o 
  -2   2   7      369.74      319.19     20.85 o 
  -1   2   7     1857.03     2166.18     48.44 o 
   0   2   7     4716.52     4322.24     73.15 o 
   1   2   7       29.74       33.63     11.13 o 
   2   2   7      164.18      236.65     17.82 o 
   3   2   7      980.44      853.34     34.70 o 
   4   2   7    14754.96    14957.40    182.04 o 
   5   2   7      276.53      296.62     24.80 o 
   6   2   7     1370.16     1347.20     51.00 o 
   7   2   7      146.53      232.27     27.93 o 
   8   2   7       51.17       19.02     23.21 o 
   9   2   7       98.43       91.51     29.67 o 
  10   2   7       83.52       65.03     30.93 o 
  11   2   7        1.07      -14.14     28.60 o 
  12   2   7        3.58       28.91     48.38 o 
  13   2   7       26.93      -10.49     37.57 o 
 -16   3   7      226.47       78.45     71.77 o 
 -15   3   7        9.18       -4.69     40.81 o 
 -14   3   7      607.82      507.04     83.46 o 
 -13   3   7      330.97      347.24     58.83 o 
 -12   3   7      120.90      118.01     38.81 o 
 -11   3   7     2141.63     2126.42    113.73 o 
 -10   3   7     2173.20     2259.50    138.83 o 
  -9   3   7       76.81       75.89     30.04 o 
  -8   3   7     3512.66     3140.45     83.25 o 
  -7   3   7       29.16       31.91     15.28 o 
  -6   3   7     1608.44     1581.09     83.01 o 
  -5   3   7     1185.96     1257.35     44.30 o 
  -4   3   7     2078.85     1747.88     47.15 o 
  -3   3   7      784.38      631.05     31.81 o 
  -2   3   7    10452.77     9144.29    155.74 o 
  -1   3   7      932.65      839.26     37.30 o 
   0   3   7     1471.24     1436.45     40.96 o 
   1   3   7      630.68      681.23     33.10 o 
   2   3   7     1783.89     1976.08     41.79 o 
   3   3   7     7614.43     7791.60    118.20 o 
   4   3   7     5008.28     4938.56     84.17 o 
   5   3   7     1619.11     1588.21     55.16 o 
   6   3   7     1460.85     1573.23     64.07 o 
   7   3   7       66.85       70.50     20.67 o 
   8   3   7      808.30     1007.36     53.77 o 
   9   3   7      173.97      204.40     34.72 o 
  10   3   7      165.33       88.70     53.06 o 
  11   3   7       40.16       26.79     31.32 o 
  12   3   7        3.76       17.86     38.38 o 
  13   3   7       43.97       -5.70     43.14 o 
 -16   4   7       25.24       59.00     49.24 o 
 -15   4   7        2.02      -44.34     44.34 o 
 -14   4   7        0.00       11.51     38.98 o 
 -13   4   7       64.93       88.43     38.51 o 
 -12   4   7        4.29       99.75     49.15 o 
 -11   4   7     1833.73     2113.55    106.14 o 
 -10   4   7     4700.28     5023.70    141.38 o 
  -9   4   7      868.06      935.38     64.81 o 
  -8   4   7      894.34      935.62     70.39 o 
  -7   4   7     1023.05      945.04     49.39 o 
  -6   4   7       26.16       18.46     17.58 o 
  -5   4   7      455.24      564.76     31.22 o 
  -4   4   7    13675.01    14878.53    226.65 o 
  -3   4   7     2420.82     2443.41     53.45 o 
  -2   4   7     5420.70     5938.77    113.59 o 
  -1   4   7       37.91       77.06     19.08 o 
   0   4   7      719.71      722.83     29.79 o 
   1   4   7      642.76      607.04     44.62 o 
   2   4   7      331.75      363.09     23.21 o 
   3   4   7     4665.42     4360.78     95.67 o 
   4   4   7      569.48      553.42     32.10 o 
   5   4   7     3081.26     3009.68     75.03 o 
   6   4   7       91.89      151.20     29.27 o 
   7   4   7      164.20      188.74     25.12 o 
   8   4   7      370.46      455.87     66.51 o 
   9   4   7       34.67       27.87     27.62 o 
  10   4   7        7.75       10.49     29.10 o 
  11   4   7        2.58       -7.34     37.13 o 
  12   4   7       10.65       24.21     40.67 o 
  13   4   7       82.46      158.20     50.92 o 
 -16   5   7       22.36       85.69     49.89 o 
 -15   5   7       66.89       72.27     46.32 o 
 -14   5   7      580.17      728.54     74.49 o 
 -13   5   7        2.42       49.28     36.63 o 
 -12   5   7      201.84      261.87    143.75 o 
 -11   5   7     1862.79     1706.51     94.09 o 
 -10   5   7      262.32      248.01     52.25 o 
  -9   5   7       79.80       74.80     25.24 o 
  -8   5   7      678.91      778.01     67.02 o 
  -7   5   7        3.89        0.36     15.93 o 
  -6   5   7     1336.63     1377.38     46.43 o 
  -5   5   7      670.57      764.05     41.19 o 
  -4   5   7    11566.69    11897.26    193.81 o 
  -3   5   7     5290.76     5243.21     86.20 o 
  -2   5   7    36997.11    36995.34    528.68 o 
  -1   5   7       52.85       36.55     14.88 o 
   0   5   7      241.23      232.87     30.25 o 
   1   5   7     1028.37     1111.55     33.60 o 
   2   5   7     1404.31     1355.22     65.54 o 
   3   5   7      466.07      552.82     33.15 o 
   4   5   7     2565.72     2625.78     84.69 o 
   5   5   7     3003.51     3037.51     87.61 o 
   6   5   7      550.49      527.92     35.80 o 
   7   5   7      287.84      191.26     29.61 o 
   8   5   7      211.34      218.46     35.06 o 
   9   5   7        0.27       42.54     26.58 o 
  10   5   7       23.70       23.41     31.76 o 
  11   5   7       94.53       90.71     41.21 o 
  12   5   7       60.46       91.44     45.49 o 
  13   5   7       45.61       41.94     44.93 o 
 -16   6   7       24.98      -48.48     61.38 o 
 -15   6   7       11.42       22.95     45.19 o 
 -14   6   7        6.71       68.17     40.46 o 
 -13   6   7      502.74      447.57     61.23 o 
 -12   6   7      919.38      783.32     71.04 o 
 -11   6   7      357.61      390.63     54.03 o 
 -10   6   7     2344.13     2485.67    101.97 o 
  -9   6   7     1178.37     1266.30     63.84 o 
  -8   6   7      631.02      704.83     46.79 o 
  -7   6   7     1084.73     1158.13     46.45 o 
  -6   6   7     1059.52     1133.91     42.09 o 
  -5   6   7        8.45       42.05     13.57 o 
  -4   6   7     3151.36     3529.51     70.22 o 
  -3   6   7    10063.45    10807.68    161.23 o 
  -2   6   7     4563.92     4819.80    116.70 o 
  -1   6   7     2045.46     1982.51     54.10 o 
   0   6   7      192.98      191.19     23.09 o 
   1   6   7     1691.38     2007.58     52.02 o 
   2   6   7     1099.97     1148.22     51.99 o 
   3   6   7     2563.16     2814.12     62.51 o 
   4   6   7       61.83       90.72     18.54 o 
   5   6   7     2657.13     2436.46     62.54 o 
   6   6   7     1182.96     1209.00     51.92 o 
   7   6   7       19.34        4.33     19.69 o 
   8   6   7      143.23       97.41     32.26 o 
   9   6   7       46.59       17.01     35.96 o 
  10   6   7       18.57       28.73     39.11 o 
  11   6   7      123.74       76.29     40.56 o 
  12   6   7        9.63      -18.50     38.66 o 
  13   6   7       13.63       52.48     45.54 o 
 -16   7   7      149.98      101.26     54.33 o 
 -15   7   7       47.85       74.51     47.26 o 
 -14   7   7      172.91      210.00     51.58 o 
 -13   7   7      234.89      246.27     50.99 o 
 -12   7   7      276.56      319.20     50.97 o 
 -11   7   7      443.71      300.16     47.58 o 
 -10   7   7      407.15      534.43     70.08 o 
  -9   7   7      357.22      312.77     32.12 o 
  -8   7   7      327.31      265.05     29.48 o 
  -7   7   7      680.91      780.06     37.11 o 
  -6   7   7      883.52     1033.09     53.06 o 
  -5   7   7      148.87      155.95     16.98 o 
  -4   7   7    10211.32    10306.17    158.77 o 
  -3   7   7       25.14       35.59     16.39 o 
  -2   7   7     5406.81     5319.30    110.33 o 
  -1   7   7     3552.27     3209.61     89.92 o 
   0   7   7     3537.06     3569.03     66.02 o 
   1   7   7     1349.70     1671.96     45.92 o 
   2   7   7     3004.36     2645.34     80.29 o 
   3   7   7      198.42      205.39     23.94 o 
   4   7   7       10.96       15.79     16.25 o 
   5   7   7     1142.58     1079.94     47.37 o 
   6   7   7       15.86       -6.62     18.41 o 
   7   7   7      620.29      658.72     52.05 o 
   8   7   7      284.97      249.77     79.57 o 
   9   7   7       37.36       53.20     37.18 o 
  10   7   7        6.87       -2.64     44.07 o 
  11   7   7        0.31        1.25     48.55 o 
  12   7   7       64.07       58.59     49.17 o 
  13   7   7      138.99      129.81     66.45 o 
 -16   8   7        3.91       38.33     51.99 o 
 -15   8   7       74.83      159.75     53.67 o 
 -14   8   7      176.96      102.14     63.66 o 
 -13   8   7       17.78       44.85     40.99 o 
 -12   8   7      113.28      155.93     43.10 o 
 -11   8   7     1263.50     1276.25    118.07 o 
 -10   8   7        7.93      -18.73     28.52 o 
  -9   8   7       26.87       38.85     22.35 o 
  -8   8   7      989.93      955.53     49.50 o 
  -7   8   7      231.60      194.53     22.80 o 
  -6   8   7       40.33       67.15     16.75 o 
  -5   8   7       25.59       27.15     13.58 o 
  -4   8   7       31.80       25.08     17.81 o 
  -3   8   7      875.10     1056.63     38.41 o 
  -2   8   7     1295.25     1317.70     51.43 o 
  -1   8   7        5.19       14.95     16.80 o 
   0   8   7       80.76       51.17     12.99 o 
   1   8   7     2771.86     2549.68     57.11 o 
   2   8   7       33.58       45.92     16.41 o 
   3   8   7     2039.66     1886.19     58.61 o 
   4   8   7     2114.29     2210.15     58.40 o 
   5   8   7     2395.76     2571.55     65.70 o 
   6   8   7        4.24       -1.65     22.61 o 
   7   8   7      171.82      112.73     35.97 o 
   8   8   7       11.94       52.34     34.74 o 
   9   8   7        4.68       56.85     35.93 o 
  10   8   7       15.20      -40.36     40.36 o 
  11   8   7        0.56      -45.04     46.34 o 
  12   8   7       42.14       27.80     56.85 o 
  13   8   7        0.94      -46.75     46.75 o 
 -16   9   7      185.73      240.24     62.62 o 
 -15   9   7        0.84       98.23     50.20 o 
 -14   9   7      248.08      207.05     51.87 o 
 -13   9   7       98.58      104.15     44.32 o 
 -12   9   7        4.29       42.34     37.17 o 
 -11   9   7      348.71      279.92     87.62 o 
 -10   9   7      106.75      131.63     36.79 o 
  -9   9   7      140.12      178.37     32.61 o 
  -8   9   7     1695.26     1766.09     78.56 o 
  -7   9   7        1.48       -5.65     18.51 o 
  -6   9   7     1571.56     1502.40     47.97 o 
  -5   9   7      382.12      418.20     30.94 o 
  -4   9   7     6498.20     5604.02    102.52 o 
  -3   9   7        7.23       19.55     14.23 o 
  -2   9   7     3090.10     2855.58     63.30 o 
  -1   9   7       42.56       44.26     11.98 o 
   0   9   7      733.06      781.70     39.14 o 
   1   9   7      607.48      765.21     35.68 o 
   2   9   7     1886.80     2083.24     59.55 o 
   3   9   7      634.24      624.38     37.65 o 
   4   9   7     6008.69     6328.75    121.42 o 
   5   9   7     1060.24     1036.18     59.68 o 
   6   9   7     1022.05     1019.11     62.45 o 
   7   9   7       19.83      -15.97     30.12 o 
   8   9   7      121.81      101.07     50.42 o 
   9   9   7        9.06      -19.75     37.08 o 
  10   9   7      204.99      319.01     68.16 o 
  11   9   7        9.65      -19.82     49.42 o 
  12   9   7       58.36       69.29     57.88 o 
  13   9   7       60.68      149.02     73.41 o 
 -15  10   7       86.46       22.25     48.10 o 
 -14  10   7       17.47       44.73     44.61 o 
 -13  10   7       50.43       30.32     40.93 o 
 -12  10   7      429.10      395.21     54.72 o 
 -11  10   7      569.41      586.82     59.87 o 
 -10  10   7      620.56      704.86     63.56 o 
  -9  10   7      808.33      897.76     58.60 o 
  -8  10   7      152.92      175.28     31.64 o 
  -7  10   7      768.01      675.67     75.41 o 
  -6  10   7       50.31       55.43     19.99 o 
  -5  10   7      128.76      120.30     22.35 o 
  -4  10   7      693.71      642.76     35.97 o 
  -3  10   7      290.13      282.60     31.29 o 
  -2  10   7     1058.02     1105.04     49.66 o 
  -1  10   7      865.39      917.45     45.49 o 
   0  10   7      117.85      157.39     23.53 o 
   1  10   7      975.65     1109.83     56.70 o 
   2  10   7      591.83      519.81     34.49 o 
   3  10   7     1853.87     1923.46     77.60 o 
   4  10   7       38.33       16.38     20.74 o 
   5  10   7      791.94      839.49    101.70 o 
   6  10   7       23.51       59.23     34.87 o 
   7  10   7      180.33      161.30     41.17 o 
   8  10   7      138.61      186.76     44.99 o 
   9  10   7       18.21       13.37     44.94 o 
  10  10   7      256.55      271.44     87.35 o 
  11  10   7       86.89       71.46     86.50 o 
  12  10   7      356.86      474.68    122.52 o 
 -15  11   7       36.99      195.41     84.65 o 
 -14  11   7      325.41      417.81    122.39 o 
 -13  11   7       92.07       39.74     48.38 o 
 -12  11   7     1028.54     1001.35     92.64 o 
 -11  11   7      180.77      254.21     46.59 o 
 -10  11   7      975.41     1067.54     66.59 o 
  -9  11   7      151.68       93.14     34.95 o 
  -8  11   7       13.89       19.33     28.72 o 
  -7  11   7      213.70      402.98     65.32 o 
  -6  11   7     1662.50     1707.33     84.97 o 
  -5  11   7       37.34       46.04     23.79 o 
  -4  11   7     2771.78     2822.33     80.73 o 
  -3  11   7      238.40      217.25     35.94 o 
  -2  11   7     2808.05     2698.16     70.15 o 
  -1  11   7       18.57       26.90     19.19 o 
   0  11   7      790.75      794.89     50.29 o 
   1  11   7       72.42       68.72     23.85 o 
   2  11   7      571.88      569.10     51.69 o 
   3  11   7       12.05       40.54     35.93 o 
   4  11   7     1185.18     1329.06     78.52 o 
   5  11   7       60.26       55.09     54.05 o 
   6  11   7     1012.63     1108.62     76.92 o 
   7  11   7       94.12      136.69     92.88 o 
   8  11   7      205.01      278.47     60.31 o 
   9  11   7        1.23       44.63     47.53 o 
  10  11   7        0.66      -21.78     59.33 o 
  11  11   7       25.37       50.66     72.34 o 
  12  11   7      215.73      203.39    117.56 o 
 -15  12   7        1.28       75.27     74.57 o 
 -14  12   7      142.71      -10.93    113.73 o 
 -13  12   7       44.61       26.64     66.54 o 
 -12  12   7       56.87      126.77     99.30 o 
 -11  12   7       16.14       86.27     58.35 o 
 -10  12   7        9.41       53.46     40.30 o 
  -9  12   7       54.08       45.08     39.67 o 
  -8  12   7        0.04      -44.77     46.97 o 
  -7  12   7       47.63      -31.79     31.79 o 
  -6  12   7     3879.68     3592.06    226.43 o 
  -5  12   7     1376.90     1506.78     81.17 o 
  -4  12   7      174.56      154.18     29.22 o 
  -3  12   7       62.74       27.18     32.54 o 
  -2  12   7      218.11      199.43     26.92 o 
  -1  12   7       97.40       75.44     23.48 o 
   0  12   7       69.06       62.30     21.96 o 
   1  12   7      650.88      730.80     78.35 o 
   2  12   7        1.31       15.11     27.65 o 
   3  12   7      443.45      476.78     50.76 o 
   4  12   7       81.70       85.97     33.13 o 
   5  12   7       10.12      -15.59     29.09 o 
   6  12   7       39.03       90.54     37.67 o 
   7  12   7       23.69       40.08     42.43 o 
   8  12   7       33.45       15.05     43.89 o 
   9  12   7      110.83      182.64     56.83 o 
  10  12   7       40.57      127.20     71.82 o 
  11  12   7        0.96       -8.32     73.09 o 
  12  12   7       48.45       35.73     73.32 o 
 -14  13   7      115.02       92.30    145.61 o 
 -13  13   7      121.87      143.84     75.89 o 
 -12  13   7      386.31      260.59     93.37 o 
 -11  13   7      198.55      219.55    113.35 o 
 -10  13   7       71.78       65.23     42.10 o 
  -9  13   7       20.25       91.66     46.04 o 
  -8  13   7     2254.19     2695.40    134.32 o 
  -7  13   7      267.15      222.43     57.06 o 
  -6  13   7      801.95      716.16     62.42 o 
  -5  13   7      399.57      389.95     47.34 o 
  -4  13   7     1493.70     1718.16     87.31 o 
  -3  13   7      964.26      936.35     55.72 o 
  -2  13   7     2517.48     2636.22     71.26 o 
  -1  13   7        1.46      -18.75     19.64 o 
   0  13   7       49.84       63.64     26.14 o 
   1  13   7        2.83        5.02     27.11 o 
   2  13   7     2380.53     2174.94    132.92 o 
   3  13   7      427.22      333.45     62.52 o 
   4  13   7      736.75      854.83     72.79 o 
   5  13   7       88.72       77.30     45.06 o 
   6  13   7      553.37      554.66     59.38 o 
   7  13   7      214.75      130.56     50.52 o 
   8  13   7      175.33      107.35     52.83 o 
   9  13   7       54.51       55.51     52.88 o 
  10  13   7      106.69       20.56     69.24 o 
  11  13   7       10.18      -14.62     74.93 o 
 -14  14   7       19.77      -28.13     69.47 o 
 -13  14   7       44.88       50.11     67.66 o 
 -12  14   7      127.81      169.65     70.36 o 
 -11  14   7      938.68      840.17    168.07 o 
 -10  14   7       37.21       62.24     44.09 o 
  -9  14   7     2798.03     2657.83    233.05 o 
  -8  14   7       82.36       -7.18     38.55 o 
  -7  14   7      446.21      502.19     66.25 o 
  -6  14   7      964.35      994.01     70.91 o 
  -5  14   7       14.61       62.35     33.77 o 
  -4  14   7     4059.86     3567.02    114.34 o 
  -3  14   7       57.00       62.44     31.73 o 
  -2  14   7        0.21       63.24     25.52 o 
  -1  14   7      384.47      291.96     48.85 o 
   0  14   7        3.05       18.06     24.44 o 
   1  14   7     1015.79     1050.95     63.01 o 
   2  14   7      934.09      839.37     65.26 o 
   3  14   7      261.11      189.75     43.00 o 
   4  14   7      475.69      264.16     54.45 o 
   5  14   7       69.04       46.16     51.41 o 
   6  14   7        1.37       -6.15     31.79 o 
   7  14   7        2.90       43.85     46.40 o 
   8  14   7        4.03       44.22     50.32 o 
   9  14   7      102.53      166.05     60.44 o 
  10  14   7       68.81       91.24     58.39 o 
  11  14   7       52.41       27.49     71.43 o 
 -14  15   7      196.53      203.17     94.01 o 
 -13  15   7       41.94       47.05     71.01 o 
 -12  15   7      116.24      100.24     85.86 o 
 -11  15   7       24.33       17.65     63.55 o 
 -10  15   7      776.05      814.80     85.11 o 
  -9  15   7     1628.50     1555.88    115.12 o 
  -8  15   7      792.79      729.35    122.97 o 
  -7  15   7      688.21      735.00    113.90 o 
  -6  15   7     1661.25     2054.89    101.73 o 
  -5  15   7        5.38       23.09     31.90 o 
  -4  15   7      721.70      743.82     63.21 o 
  -3  15   7      859.93      895.19     67.30 o 
  -2  15   7     4227.43     3807.57    144.92 o 
  -1  15   7       32.01       17.27     29.18 o 
   0  15   7     1008.32     1137.86     64.52 o 
   1  15   7      358.69      417.94     45.31 o 
   2  15   7      852.79      992.87     73.11 o 
   3  15   7      321.21      337.31     50.90 o 
   4  15   7      246.56      311.82     48.94 o 
   5  15   7      207.63      165.43     42.53 o 
   6  15   7      519.16      651.27    148.86 o 
   7  15   7       30.41       56.64     50.20 o 
   8  15   7      139.12      174.04     64.22 o 
   9  15   7       16.17       16.70     54.30 o 
  10  15   7       33.50        8.90     58.73 o 
  11  15   7       56.88      -57.97     68.62 o 
 -13  16   7        0.33      -62.81     66.76 o 
 -12  16   7        0.06       13.99     67.48 o 
 -11  16   7        7.55       83.23     63.90 o 
 -10  16   7       80.59       45.43     47.44 o 
  -9  16   7      196.79      198.79     84.39 o 
  -8  16   7        0.05       46.38     46.31 o 
  -7  16   7     1131.47     1266.37    101.06 o 
  -6  16   7       10.53      -25.26     30.12 o 
  -5  16   7      242.36      215.64     42.88 o 
  -4  16   7     2449.34     2125.82     98.64 o 
  -3  16   7     1956.34     1691.44    130.41 o 
  -2  16   7     1207.36     1288.75    104.15 o 
  -1  16   7     5539.07     6010.58    194.74 o 
   0  16   7      944.94      951.80     70.25 o 
   1  16   7       24.37       24.75     28.63 o 
   2  16   7        0.38       -6.59     31.26 o 
   3  16   7        6.91       23.17     53.83 o 
   4  16   7       37.41      -17.24     31.17 o 
   5  16   7       64.04       81.33     43.66 o 
   6  16   7        1.06      -13.41     55.95 o 
   7  16   7        2.67       45.94     48.86 o 
   8  16   7       15.25      -49.12     49.12 o 
   9  16   7       11.31       86.15     59.87 o 
  10  16   7       22.60      192.56     68.91 o 
 -13  17   7       81.90      124.65    114.79 o 
 -12  17   7      172.83      133.13     74.91 o 
 -11  17   7      268.43      266.65    121.95 o 
 -10  17   7       98.22       71.14     50.23 o 
  -9  17   7       20.49       54.50     47.03 o 
  -8  17   7      103.07      103.74     50.13 o 
  -7  17   7        7.87        5.92     39.26 o 
  -6  17   7      806.22      884.26     85.61 o 
  -5  17   7     1102.12     1092.97     76.38 o 
  -4  17   7      206.25      321.50     82.64 o 
  -3  17   7      396.35      451.71     68.18 o 
  -2  17   7     2824.30     3070.31    146.61 o 
  -1  17   7     1005.18     1005.36     91.58 o 
   0  17   7       91.91       83.79     46.90 o 
   1  17   7      657.15      510.56     56.74 o 
   2  17   7       66.79       59.14     34.10 o 
   3  17   7       72.43        7.78     36.90 o 
   4  17   7        7.75       30.17     36.08 o 
   5  17   7      503.19      535.29     61.76 o 
   6  17   7        5.72      -20.76     48.08 o 
   7  17   7      194.63      213.17     64.50 o 
   8  17   7      230.18      235.78     66.51 o 
   9  17   7        0.30      -37.72     56.81 o 
  10  17   7       19.59       17.07     58.22 o 
 -12  18   7        9.96      -58.60     58.60 o 
 -11  18   7       52.26       51.26     60.68 o 
 -10  18   7       86.98       77.39     54.13 o 
  -9  18   7       76.07      132.91     56.01 o 
  -8  18   7       12.54       -2.68     41.95 o 
  -7  18   7       12.25       20.25     41.63 o 
  -6  18   7      383.32      305.71     73.99 o 
  -5  18   7        6.44       49.58     94.54 o 
  -4  18   7       44.48       21.08     45.43 o 
  -3  18   7      432.68      407.20     67.73 o 
  -2  18   7      104.33        8.31     47.56 o 
  -1  18   7      138.97      152.92     52.45 o 
   0  18   7       22.16       38.84     46.95 o 
   1  18   7      146.77       64.93     49.62 o 
   2  18   7      548.59      362.05     53.62 o 
   3  18   7      548.35      520.21     62.30 o 
   4  18   7      218.90      172.52     43.37 o 
   5  18   7      392.51      330.40     56.95 o 
   6  18   7      113.94      175.42     59.60 o 
   7  18   7       31.26       26.41     53.95 o 
   8  18   7      136.69      234.50     67.26 o 
   9  18   7       78.37       74.04     63.32 o 
 -12  19   7        4.10       -9.00     68.83 o 
 -11  19   7      153.51      109.10    112.04 o 
 -10  19   7        0.76       77.37     53.45 o 
  -9  19   7        3.19       34.58     49.19 o 
  -8  19   7      311.00      329.21     62.37 o 
  -7  19   7      351.76      424.71     67.17 o 
  -6  19   7      869.02      827.91    112.90 o 
  -5  19   7      214.20      164.40     55.84 o 
  -4  19   7     1277.88     1567.97    117.60 o 
  -3  19   7      121.24       84.03     50.94 o 
  -2  19   7      713.50      751.54     98.69 o 
  -1  19   7        0.68       28.57     97.88 o 
   0  19   7      343.26      344.82     80.56 o 
   1  19   7        3.84       26.25     49.13 o 
   2  19   7      190.65      189.62     59.66 o 
   3  19   7       50.43      -35.76     44.54 o 
   4  19   7      221.20      193.46     49.30 o 
   5  19   7        1.69       69.89     98.35 o 
   6  19   7      629.26      529.98    126.77 o 
   7  19   7      146.31       56.67     61.88 o 
   8  19   7       15.84       21.13     64.23 o 
   9  19   7        0.11       64.57     64.60 o 
 -11  20   7       24.50      -48.86     59.79 o 
 -10  20   7        8.47        5.92     50.41 o 
  -9  20   7       72.35       63.53     53.73 o 
  -8  20   7      245.27      284.17     85.87 o 
  -7  20   7        2.26       17.89     67.54 o 
  -6  20   7      153.98      142.09     72.08 o 
  -5  20   7      102.75      134.26     55.48 o 
  -4  20   7       96.71      123.89     56.25 o 
  -3  20   7       86.41       42.04     49.65 o 
  -2  20   7       51.25       11.54     78.31 o 
  -1  20   7       20.77      126.31     60.14 o 
   0  20   7       76.09      142.58     68.53 o 
   1  20   7      453.02      505.91     77.64 o 
   2  20   7      331.53      380.99    100.90 o 
   3  20   7      215.12      169.65     61.07 o 
   4  20   7      159.39       91.28     76.66 o 
   5  20   7       40.15       76.05     45.12 o 
   6  20   7       16.15      -23.60     53.80 o 
   7  20   7      105.72      -22.16     54.80 o 
   8  20   7       54.86      168.89     67.38 o 
 -10  21   7       81.05       10.93     52.46 o 
  -9  21   7        5.65        4.33     67.79 o 
  -8  21   7      483.25      434.95    135.51 o 
  -7  21   7       45.76       13.81     68.74 o 
  -6  21   7      215.98      253.38     85.93 o 
  -5  21   7       38.85      103.53     79.24 o 
  -4  21   7      153.61       85.04     55.81 o 
  -3  21   7      126.31      114.20     58.80 o 
  -2  21   7      439.27      617.32    107.69 o 
  -1  21   7       90.43      169.09     60.15 o 
   0  21   7      655.54      550.59     86.16 o 
   1  21   7       86.08      108.10     59.15 o 
   2  21   7      255.33      307.26     72.63 o 
   3  21   7        0.51       73.77     54.93 o 
   4  21   7      429.75      462.73     78.74 o 
   5  21   7      140.48       33.74     74.23 o 
   6  21   7       45.68       88.78     58.88 o 
   7  21   7        3.86       64.27     59.27 o 
  -9  22   7      101.69      142.69     79.68 o 
  -8  22   7        0.59      -35.18     94.52 o 
  -7  22   7        8.42       22.26     95.71 o 
  -6  22   7        0.09       43.67     72.70 o 
  -5  22   7        0.17       71.06     70.06 o 
  -4  22   7       80.24       83.07     67.70 o 
  -3  22   7       10.83       14.12     53.14 o 
  -2  22   7        6.36      -21.44     49.53 o 
  -1  22   7      101.19       14.79     53.89 o 
   0  22   7        2.39       46.64     66.39 o 
   1  22   7      162.47      155.10     87.30 o 
   2  22   7       80.88      140.41     62.86 o 
   3  22   7       29.70       96.19     59.20 o 
   4  22   7        2.34      -52.59     52.59 o 
   5  22   7       70.76        7.69     76.42 o 
   6  22   7       26.10      -74.71     74.71 o 
  -8  23   7       94.10      184.16     86.02 o 
  -7  23   7       18.08      141.52     78.86 o 
  -6  23   7       53.39       -0.37    106.15 o 
  -5  23   7       49.90       66.19     77.57 o 
  -4  23   7      209.50      299.54    114.40 o 
  -3  23   7       17.98       11.44     53.46 o 
  -2  23   7      110.49      164.02     64.37 o 
  -1  23   7      225.33      107.11     63.76 o 
   0  23   7        3.60       89.37     60.79 o 
   1  23   7       56.80      106.22     59.62 o 
   2  23   7       43.10       19.51     59.35 o 
   3  23   7      146.25      189.49     71.19 o 
   4  23   7       43.59      108.05     63.80 o 
   5  23   7       14.54       11.28     78.93 o 
  -7  24   7       66.15      252.02     88.98 o 
  -6  24   7      137.11      126.84     80.76 o 
  -5  24   7      237.38      311.70    100.52 o 
  -4  24   7        1.30        3.11     55.45 o 
  -3  24   7        0.56      -19.12     54.08 o 
  -2  24   7        7.99       30.34     59.87 o 
  -1  24   7       21.00       -2.00     55.21 o 
   0  24   7      140.95      149.03    134.32 o 
   1  24   7       60.59       90.09     66.52 o 
   2  24   7        7.12      -19.07     59.08 o 
   3  24   7       52.96       87.56     63.98 o 
   4  24   7        3.86       20.31     60.70 o 
  -5  25   7      103.55      393.35    159.97 o 
  -4  25   7      137.37      251.70     70.19 o 
  -3  25   7       87.37       75.19     65.91 o 
  -2  25   7      155.31      292.60     79.29 o 
  -1  25   7       38.85      129.63     78.59 o 
   0  25   7      157.74      148.95     70.17 o 
   1  25   7      148.60      197.71     83.72 o 
   2  25   7       17.98       39.64     63.77 o 
 -16   0   8      829.94      779.82    205.85 o 
 -14   0   8      915.22      805.54    106.74 o 
 -12   0   8     1094.82     1006.57    109.03 o 
 -10   0   8      112.78      178.68     55.85 o 
  -8   0   8     4777.23     5003.68    138.44 o 
  -6   0   8      592.55      527.69     45.17 o 
  -4   0   8     3759.90     3978.79    145.28 o 
  -2   0   8     5985.01     5631.77    187.86 o 
   0   0   8     1261.10     1460.71     60.37 o 
   2   0   8      274.16      306.62     33.64 o 
   4   0   8     1188.98     1224.89     65.12 o 
   6   0   8      495.17      491.51     47.84 o 
   8   0   8      577.87      638.12     73.35 o 
  10   0   8      335.78      256.29    108.59 o 
  12   0   8      238.43      240.70     67.84 o 
 -16   1   8       30.70       32.16     44.75 o 
 -15   1   8       51.77       -1.20     40.07 o 
 -14   1   8      277.13      282.83    103.42 o 
 -13   1   8      204.06      111.91     40.30 o 
 -12   1   8      903.53      766.43    110.89 o 
 -11   1   8     2309.67     2654.19    111.90 o 
 -10   1   8      280.73      305.93     44.74 o 
  -9   1   8     6076.99     5785.91    152.85 o 
  -8   1   8      514.10      540.54     33.43 o 
  -7   1   8     1134.57     1107.00     44.49 o 
  -6   1   8      232.07      275.61     25.20 o 
  -5   1   8     2300.45     2205.74     55.86 o 
  -4   1   8      501.59      559.56     30.80 o 
  -3   1   8     6026.04     5377.25     94.56 o 
  -2   1   8     1868.43     1781.92     60.19 o 
  -1   1   8      199.53      176.33     27.73 o 
   0   1   8      313.02      328.28     28.34 o 
   1   1   8    10815.92    10370.96    139.78 o 
   2   1   8     8258.34     8016.20    116.60 o 
   3   1   8      364.85      323.83     22.44 o 
   4   1   8       63.16       28.95     14.56 o 
   5   1   8      269.38      260.59     24.75 o 
   6   1   8     1115.43     1110.83     49.63 o 
   7   1   8     1582.23     1664.67     87.48 o 
   8   1   8      332.11      361.03     44.96 o 
   9   1   8      400.65      394.76     44.39 o 
  10   1   8       85.13      178.13     36.99 o 
  11   1   8       73.69       88.60     35.87 o 
  12   1   8       13.88       23.34     34.65 o 
  13   1   8      392.39      433.52     79.23 o 
 -16   2   8      393.74      491.18     83.96 o 
 -15   2   8      128.74      163.39     49.73 o 
 -14   2   8      982.27     1026.33     85.66 o 
 -13   2   8       24.02       50.91     38.14 o 
 -12   2   8      414.91      417.84     59.81 o 
 -11   2   8     5516.45     5170.75    149.75 o 
 -10   2   8     2748.68     2938.56    105.75 o 
  -9   2   8     1858.70     1959.84     89.71 o 
  -8   2   8       24.77       36.76     19.14 o 
  -7   2   8      174.43      178.88     21.87 o 
  -6   2   8     1008.42      983.52     56.31 o 
  -5   2   8      438.37      521.91     31.24 o 
  -4   2   8      507.64      498.91     29.29 o 
  -3   2   8      167.61      170.53     18.26 o 
  -2   2   8       49.07       25.81     12.54 o 
  -1   2   8       23.67       63.27     14.86 o 
   0   2   8       76.94       68.14     16.49 o 
   1   2   8      463.09      480.37     35.22 o 
   2   2   8     2103.65     1893.36     42.99 o 
   3   2   8     1571.29     1488.66     42.76 o 
   4   2   8      302.73      286.11     24.27 o 
   5   2   8      533.30      549.00     31.04 o 
   6   2   8       65.53       54.06     18.54 o 
   7   2   8      110.42      125.34     25.53 o 
   8   2   8      126.34       86.90     25.97 o 
   9   2   8       18.50      -15.64     25.91 o 
  10   2   8        4.88       19.13     30.14 o 
  11   2   8        0.66       -8.40     31.17 o 
  12   2   8      161.83      207.54     45.86 o 
  13   2   8       37.00       14.46     45.90 o 
 -16   3   8        1.04       56.72     56.35 o 
 -15   3   8        0.50       97.04     46.50 o 
 -14   3   8       27.89       36.81     39.00 o 
 -13   3   8      885.27     1088.15    103.63 o 
 -12   3   8      450.59      330.04     50.38 o 
 -11   3   8     1692.24     2004.47    103.75 o 
 -10   3   8      168.47      235.11     42.61 o 
  -9   3   8      841.71      864.27     62.60 o 
  -8   3   8     1011.77     1037.29     54.78 o 
  -7   3   8     2122.52     1912.75     55.90 o 
  -6   3   8      328.32      353.98     28.50 o 
  -5   3   8      913.96     1012.30     52.09 o 
  -4   3   8     1939.11     1841.97     49.70 o 
  -3   3   8       35.88       50.01     13.25 o 
  -2   3   8     8644.79     9335.21    142.51 o 
  -1   3   8    13040.94    13154.50    177.15 o 
   0   3   8       43.60       23.05     11.96 o 
   1   3   8     4930.17     4426.63     74.70 o 
   2   3   8     1225.10     1174.44     45.26 o 
   3   3   8     5115.38     5139.96     85.94 o 
   4   3   8     6513.56     6346.00    102.86 o 
   5   3   8     1149.01     1165.68     46.25 o 
   6   3   8      137.76      143.57     23.73 o 
   7   3   8       25.10       65.86     21.51 o 
   8   3   8        5.52      -17.74     21.58 o 
   9   3   8      559.51      690.04     55.21 o 
  10   3   8       31.78        6.92     30.04 o 
  11   3   8      449.94      420.39     49.53 o 
  12   3   8       74.38      123.68     45.59 o 
  13   3   8      396.71      510.69     65.38 o 
 -16   4   8       16.95       21.01     47.34 o 
 -15   4   8       83.11      175.18     60.24 o 
 -14   4   8     1421.99     1392.10     96.88 o 
 -13   4   8      223.57      220.15     47.89 o 
 -12   4   8        2.40      -22.99     33.02 o 
 -11   4   8     3137.36     2979.52    108.71 o 
 -10   4   8      128.28      128.05     36.89 o 
  -9   4   8      779.55      799.10     50.89 o 
  -8   4   8       12.08       -2.45     19.16 o 
  -7   4   8        3.89       16.69     19.81 o 
  -6   4   8     1809.70     1907.96     61.46 o 
  -5   4   8     1473.06     1632.79     89.65 o 
  -4   4   8     3552.51     3579.54     73.52 o 
  -3   4   8    12270.99    12401.53    181.99 o 
  -2   4   8     7013.55     7582.42    140.05 o 
  -1   4   8     2124.14     2224.96     58.60 o 
   0   4   8     2346.64     2468.29     52.89 o 
   1   4   8      946.45      926.49     31.42 o 
   2   4   8      499.02      513.20     25.71 o 
   3   4   8     3074.17     3390.25     65.99 o 
   4   4   8        3.86       23.15     16.12 o 
   5   4   8       99.28       69.95     20.15 o 
   6   4   8     4928.21     5302.53     99.71 o 
   7   4   8       30.79       38.33     22.53 o 
   8   4   8       73.77       48.35     25.87 o 
   9   4   8       15.84       42.60     29.14 o 
  10   4   8      111.65       52.12     32.89 o 
  11   4   8        0.90      -12.53     35.29 o 
  12   4   8       79.55      174.38     47.57 o 
  13   4   8        0.20       13.67     45.47 o 
 -16   5   8        9.86       -2.09     48.27 o 
 -15   5   8        4.61       21.29     43.49 o 
 -14   5   8       41.51       16.66     46.10 o 
 -13   5   8      415.49      180.37     45.17 o 
 -12   5   8      518.03      385.39     52.70 o 
 -11   5   8      696.44      670.66     76.85 o 
 -10   5   8      851.74      951.09     70.66 o 
  -9   5   8      471.62      529.82     42.15 o 
  -8   5   8      298.49      309.18     33.27 o 
  -7   5   8      808.86      886.63     43.45 o 
  -6   5   8      283.52      352.99     32.13 o 
  -5   5   8     5459.77     5521.74    111.77 o 
  -4   5   8     1932.09     1955.90     79.27 o 
  -3   5   8     1125.13     1576.01     62.67 o 
  -2   5   8     2524.01     2565.39     70.03 o 
  -1   5   8     3416.83     3352.69     84.60 o 
   0   5   8     1525.22     1763.47     51.08 o 
   1   5   8      154.36      182.36     16.25 o 
   2   5   8     1656.17     1869.33     47.86 o 
   3   5   8     3165.69     2715.54     60.97 o 
   4   5   8     1594.69     1659.18     51.32 o 
   5   5   8     2706.36     2673.47     62.81 o 
   6   5   8     1728.53     1908.32     61.89 o 
   7   5   8     1302.17     1342.38     55.45 o 
   8   5   8       12.93        6.90     22.75 o 
   9   5   8      664.81      707.45     59.88 o 
  10   5   8       66.33       50.31     37.13 o 
  11   5   8        6.70       22.88     38.91 o 
  12   5   8       13.59       31.60     41.61 o 
  13   5   8      281.92      298.96     86.15 o 
 -16   6   8      243.87      359.52     80.67 o 
 -15   6   8        1.20        2.55     43.24 o 
 -14   6   8      607.24      586.14     70.00 o 
 -13   6   8      141.94       86.31     44.34 o 
 -12   6   8      201.27      194.59     39.60 o 
 -11   6   8      511.19      593.74     59.27 o 
 -10   6   8      131.25      272.85     43.21 o 
  -9   6   8       36.33       30.76     25.82 o 
  -8   6   8      130.64      100.19     26.03 o 
  -7   6   8      314.87      379.76     30.70 o 
  -6   6   8      110.31      148.65     21.84 o 
  -5   6   8        4.06       -7.49     13.19 o 
  -4   6   8     3758.58     3562.60     69.02 o 
  -3   6   8     3399.10     3448.94     96.29 o 
  -2   6   8    32783.55    32197.58    528.95 o 
  -1   6   8      950.50      946.11     48.61 o 
   0   6   8     3109.68     2961.21     86.95 o 
   1   6   8       90.14       82.48     14.00 o 
   2   6   8       42.00       63.09     14.97 o 
   3   6   8     1124.78     1174.32     46.67 o 
   4   6   8      185.74      192.98     26.52 o 
   5   6   8      134.25      101.39     24.62 o 
   6   6   8        1.52       24.43     20.00 o 
   7   6   8      215.51      155.91     27.51 o 
   8   6   8      251.01      215.53     36.74 o 
   9   6   8       72.06      100.26     34.99 o 
  10   6   8      222.03      142.38     46.64 o 
  11   6   8        8.41       -3.79     47.19 o 
  12   6   8      110.60      190.83     54.93 o 
  13   6   8      105.07      113.00     54.72 o 
 -16   7   8        3.75       72.04     51.10 o 
 -15   7   8      144.89      171.26     53.29 o 
 -14   7   8      241.95      279.16     54.06 o 
 -13   7   8      634.63      577.53    105.23 o 
 -12   7   8      153.85       87.96     57.16 o 
 -11   7   8      226.52      173.29     80.90 o 
 -10   7   8     1366.91     1269.70     70.32 o 
  -9   7   8       13.94       11.47     21.08 o 
  -8   7   8      113.21      155.68     38.09 o 
  -7   7   8      279.95      359.83     27.91 o 
  -6   7   8      141.00      148.24     20.45 o 
  -5   7   8     1541.37     1594.85     56.84 o 
  -4   7   8      151.60      256.77     37.23 o 
  -3   7   8     4911.11     4847.81    106.73 o 
  -2   7   8      994.91     1079.29     54.26 o 
  -1   7   8      153.17      145.21     22.97 o 
   0   7   8      248.73      185.27     24.99 o 
   1   7   8     5851.64     6063.06     92.13 o 
   2   7   8       48.75       32.78     16.86 o 
   3   7   8      191.92      187.71     24.19 o 
   4   7   8      941.77      947.49     44.49 o 
   5   7   8     2783.64     2778.32     80.46 o 
   6   7   8     1890.04     1949.49     67.35 o 
   7   7   8     3411.60     3346.79    152.68 o 
   8   7   8       70.80       58.77     36.88 o 
   9   7   8      387.61      467.95     73.60 o 
  10   7   8      123.96       97.05     43.48 o 
  11   7   8       59.65       55.26     44.26 o 
  12   7   8       97.99       59.74     48.17 o 
 -16   8   8       24.93      -13.73     48.40 o 
 -15   8   8        1.96       12.65     47.68 o 
 -14   8   8      475.54      546.76     67.53 o 
 -13   8   8      139.57      101.08     44.65 o 
 -12   8   8      561.78      595.45     64.08 o 
 -11   8   8     1323.36     1404.40     88.43 o 
 -10   8   8       94.89       90.05     33.90 o 
  -9   8   8       73.23       48.53     22.91 o 
  -8   8   8      104.63       82.26     23.50 o 
  -7   8   8      285.76      291.17     26.50 o 
  -6   8   8      185.30      247.83     23.03 o 
  -5   8   8      639.42      665.65     39.51 o 
  -4   8   8     1928.00     1793.93     67.17 o 
  -3   8   8     2341.27     2711.40     84.40 o 
  -2   8   8     3104.07     3003.00     83.55 o 
  -1   8   8      760.89      668.17     39.63 o 
   0   8   8     2844.74     2751.61     71.02 o 
   1   8   8     1941.23     2019.83     62.31 o 
   2   8   8       48.60       43.68     17.43 o 
   3   8   8       30.32       19.42     18.43 o 
   4   8   8      366.53      431.99     44.01 o 
   5   8   8       12.14       12.49     19.22 o 
   6   8   8      435.93      377.09     45.69 o 
   7   8   8       46.74      -16.55     30.45 o 
   8   8   8       47.12       25.76     35.86 o 
   9   8   8      136.57      136.65     70.27 o 
  10   8   8        2.10      -40.02     44.85 o 
  11   8   8        3.82      -22.23     41.45 o 
  12   8   8       64.43       60.50     86.34 o 
 -16   9   8        0.60       22.48     81.07 o 
 -15   9   8      174.62      188.95     62.95 o 
 -14   9   8       10.50       36.10     57.92 o 
 -13   9   8      747.50      702.21     90.76 o 
 -12   9   8      200.31      187.96     47.26 o 
 -11   9   8      127.91       73.51     61.33 o 
 -10   9   8      626.38      554.76     69.46 o 
  -9   9   8      241.88      309.06     38.72 o 
  -8   9   8        0.20       25.35     20.41 o 
  -7   9   8      329.22      363.17     39.17 o 
  -6   9   8      668.21      745.34     48.83 o 
  -5   9   8      644.32      659.59     54.20 o 
  -4   9   8     1049.66     1098.98     57.15 o 
  -3   9   8     1209.93     1115.69     57.48 o 
  -2   9   8     2206.29     2451.23     68.73 o 
  -1   9   8     1951.81     1994.07     64.03 o 
   0   9   8      468.78      526.33     37.16 o 
   1   9   8     3931.25     3573.32     99.76 o 
   2   9   8      119.25      140.06     37.24 o 
   3   9   8     1313.79     1438.93     67.17 o 
   4   9   8        1.24        4.02     22.10 o 
   5   9   8      594.94      664.46     72.10 o 
   6   9   8      173.60      124.72     54.90 o 
   7   9   8      899.53      998.76     89.19 o 
   8   9   8      544.89      566.90     75.10 o 
   9   9   8        3.19      -34.73     42.85 o 
  10   9   8       43.86      -44.08     57.73 o 
  11   9   8      153.20      156.86     81.88 o 
  12   9   8      134.30       78.81     92.88 o 
 -15  10   8      121.47      110.14     78.91 o 
 -14  10   8      413.21      297.95     85.04 o 
 -13  10   8      146.57      150.73    126.93 o 
 -12  10   8      124.44       27.99     53.62 o 
 -11  10   8      225.09      269.32     75.90 o 
 -10  10   8      607.65      557.39     58.55 o 
  -9  10   8      147.86      107.31     41.69 o 
  -8  10   8      136.32       86.90     73.87 o 
  -7  10   8       24.98       52.93     42.02 o 
  -6  10   8      859.60      831.59     52.06 o 
  -5  10   8      305.63      291.91     34.67 o 
  -4  10   8       53.67       30.15     23.51 o 
  -3  10   8      525.82      650.17     63.22 o 
  -2  10   8     2030.70     1965.45     64.13 o 
  -1  10   8      324.95      284.81     32.16 o 
   0  10   8       17.74       28.77     21.93 o 
   1  10   8      246.90      201.61     29.31 o 
   2  10   8      205.98      160.52     44.24 o 
   3  10   8        3.38        2.86     21.91 o 
   4  10   8        4.04       26.13     27.87 o 
   5  10   8       24.42       29.99     37.85 o 
   6  10   8      429.65      538.76     57.35 o 
   7  10   8      621.63      581.15     74.52 o 
   8  10   8      243.46      294.41     82.68 o 
   9  10   8       41.77      -32.13     44.24 o 
  10  10   8       29.89       40.35     75.11 o 
  11  10   8       50.54      -41.21    119.56 o 
  12  10   8       23.67      -76.68     88.28 o 
 -15  11   8        6.10      118.54     77.00 o 
 -14  11   8       17.03       57.35     65.55 o 
 -13  11   8      145.33      191.05     90.91 o 
 -12  11   8        0.19       34.43     54.39 o 
 -11  11   8      180.18       93.11     73.34 o 
 -10  11   8       30.00       77.36     42.23 o 
  -9  11   8       36.02       60.71     40.20 o 
  -8  11   8      103.64       66.41     38.93 o 
  -7  11   8       76.89      107.82     47.37 o 
  -6  11   8      728.72      700.91     57.47 o 
  -5  11   8     1667.90     1825.98     73.78 o 
  -4  11   8      451.63      421.65     39.39 o 
  -3  11   8        4.97       -0.09     22.05 o 
  -2  11   8        5.15        0.89     19.11 o 
  -1  11   8     1563.52     1503.88     62.00 o 
   0  11   8     1088.85     1049.13     53.27 o 
   1  11   8     1300.31     1409.91     61.92 o 
   2  11   8     1034.48     1010.60     68.40 o 
   3  11   8     1913.98     1889.87    113.02 o 
   4  11   8      331.96      447.24     51.05 o 
   5  11   8       89.54       33.78     33.21 o 
   6  11   8       85.13       89.88     40.39 o 
   7  11   8     1458.74     1553.02    116.88 o 
   8  11   8       41.98       67.82     51.40 o 
   9  11   8      337.32      330.36     67.86 o 
  10  11   8       57.63       32.31     59.92 o 
  11  11   8        3.60      -61.93     61.93 o 
  12  11   8       14.89       23.12     82.55 o 
 -15  12   8        2.76       50.28     74.30 o 
 -14  12   8      164.60      174.14     80.04 o 
 -13  12   8        2.94      168.88     72.36 o 
 -12  12   8       61.85       38.25     90.21 o 
 -11  12   8       30.00        0.83     53.91 o 
 -10  12   8      850.20      767.05     79.84 o 
  -9  12   8       43.13       78.15     55.67 o 
  -8  12   8       31.00       11.65     36.80 o 
  -7  12   8      533.91      617.58     69.54 o 
  -6  12   8     1587.56     1646.25     99.08 o 
  -5  12   8     1115.64     1142.96     79.60 o 
  -4  12   8      974.37      999.36     64.40 o 
  -3  12   8     1623.82     1542.62     71.00 o 
  -2  12   8     2184.73     2092.74     68.83 o 
  -1  12   8      106.48      115.06     30.11 o 
   0  12   8     1551.97     1505.18     63.71 o 
   1  12   8     1540.84     1385.11    110.80 o 
   2  12   8       35.98       17.40     28.75 o 
   3  12   8      808.57      830.07     65.11 o 
   4  12   8       52.83       31.26     31.49 o 
   5  12   8        0.08      -29.47     29.47 o 
   6  12   8      567.39      586.65     61.42 o 
   7  12   8        0.22       44.39     46.99 o 
   8  12   8       34.07       -3.36     63.41 o 
   9  12   8       31.28       44.69     52.40 o 
  10  12   8       70.49      -55.84     84.55 o 
  11  12   8       78.43      -26.51     89.69 o 
 -14  13   8       51.07       60.40     66.53 o 
 -13  13   8      258.50      212.55     79.25 o 
 -12  13   8      148.74      131.47     67.18 o 
 -11  13   8      677.93      629.49    100.57 o 
 -10  13   8      139.16      158.02     53.63 o 
  -9  13   8      993.33     1130.85     95.09 o 
  -8  13   8      473.71      494.17     65.28 o 
  -7  13   8      457.28      558.91     68.22 o 
  -6  13   8      874.27      893.17     67.19 o 
  -5  13   8     2353.35     2371.82    101.67 o 
  -4  13   8      403.61      372.53     59.74 o 
  -3  13   8       37.37       37.40     26.32 o 
  -2  13   8        0.59       12.81     21.71 o 
  -1  13   8      926.97      938.27     54.00 o 
   0  13   8        1.03      -21.10     23.21 o 
   1  13   8       36.10        1.55     40.81 o 
   2  13   8       64.32       22.08     35.59 o 
   3  13   8        2.14        0.81     32.67 o 
   4  13   8        2.17      -27.07     27.07 o 
   5  13   8     1691.74     1920.95    103.98 o 
   6  13   8      224.77      244.69     47.46 o 
   7  13   8      296.20      367.59     70.65 o 
   8  13   8       53.33       52.31     51.57 o 
   9  13   8      113.19       -0.33     51.05 o 
  10  13   8        6.16      -52.12     68.45 o 
  11  13   8       69.27      108.88     78.39 o 
 -14  14   8      210.05      207.37    204.85 o 
 -13  14   8       72.37      171.79     80.73 o 
 -12  14   8      370.94      366.26    100.89 o 
 -11  14   8       72.89       12.03     84.09 o 
 -10  14   8      744.90      641.85     77.88 o 
  -9  14   8      359.90      387.22     88.79 o 
  -8  14   8      103.45      128.43     46.41 o 
  -7  14   8      785.57      588.46     71.23 o 
  -6  14   8      911.76     1051.89     72.83 o 
  -5  14   8      578.58      410.42     51.12 o 
  -4  14   8        7.52       -2.70     31.03 o 
  -3  14   8      375.89      478.34     53.16 o 
  -2  14   8      832.92      939.88     51.84 o 
  -1  14   8       18.20        0.40     24.09 o 
   0  14   8     1422.11     1448.74     73.44 o 
   1  14   8       43.03       99.97     31.15 o 
   2  14   8       13.05       53.52     32.51 o 
   3  14   8      267.91      315.48     48.07 o 
   4  14   8       17.67       54.42     33.90 o 
   5  14   8      973.21      981.59     76.64 o 
   6  14   8        0.38       -3.22     35.65 o 
   7  14   8       14.51       25.67     51.41 o 
   8  14   8      109.98      176.58     66.87 o 
   9  14   8       62.73       24.05     53.66 o 
  10  14   8       24.80       60.74     74.94 o 
  11  14   8      101.46      159.41     93.48 o 
 -14  15   8       32.14      114.66     77.60 o 
 -13  15   8       48.96        9.48     70.47 o 
 -12  15   8      124.76      208.38     79.20 o 
 -11  15   8      149.18       32.23     62.41 o 
 -10  15   8       26.07       51.80     44.98 o 
  -9  15   8      254.70      263.97     56.68 o 
  -8  15   8        0.55      -13.20     40.56 o 
  -7  15   8      867.21      710.31    102.37 o 
  -6  15   8      998.82      880.58     69.29 o 
  -5  15   8       34.85       40.92     30.11 o 
  -4  15   8      173.04       30.63     48.50 o 
  -3  15   8     5629.28     5540.16    152.79 o 
  -2  15   8     2645.93     2645.47    226.13 o 
  -1  15   8     1483.82     1433.95    101.62 o 
   0  15   8      264.59      304.53     79.39 o 
   1  15   8      576.70      494.85     47.99 o 
   2  15   8      469.78      429.05     52.02 o 
   3  15   8      350.47      354.26     50.80 o 
   4  15   8      427.32      414.66     54.78 o 
   5  15   8       21.87       32.08     33.55 o 
   6  15   8        0.50        0.56     46.17 o 
   7  15   8       91.51      129.06     55.75 o 
   8  15   8       84.72       41.90     69.77 o 
   9  15   8      119.20       35.02     56.73 o 
  10  15   8       11.69       41.70     58.08 o 
 -13  16   8       34.83       77.57     72.85 o 
 -12  16   8       83.30       70.47     67.86 o 
 -11  16   8       11.37       48.51     67.56 o 
 -10  16   8       25.10       41.95     50.85 o 
  -9  16   8        5.50       21.34     45.53 o 
  -8  16   8      110.29      107.66     46.48 o 
  -7  16   8      449.57      369.28    100.66 o 
  -6  16   8      597.91      666.98     71.10 o 
  -5  16   8     1299.68     1130.25    107.92 o 
  -4  16   8       22.63       16.52     49.31 o 
  -3  16   8     2176.20     2517.09    140.42 o 
  -2  16   8     1061.58      899.51     84.74 o 
  -1  16   8      671.76      761.95     81.18 o 
   0  16   8      869.46     1138.05     79.16 o 
   1  16   8       62.53       23.96     29.47 o 
   2  16   8        6.97       58.52     35.45 o 
   3  16   8        0.39       33.93     34.40 o 
   4  16   8        4.51       23.29     36.40 o 
   5  16   8      303.10      304.69     53.92 o 
   6  16   8      251.56      284.05     66.50 o 
   7  16   8        0.27      -45.62     45.62 o 
   8  16   8       21.45       68.95     54.86 o 
   9  16   8       15.58      157.25     62.30 o 
  10  16   8        8.30      -42.40     57.97 o 
 -13  17   8        2.27       47.96     73.02 o 
 -12  17   8      114.03      106.20     76.97 o 
 -11  17   8       84.79      115.87     60.70 o 
 -10  17   8       35.97       93.77     52.01 o 
  -9  17   8      785.71      868.10    106.65 o 
  -8  17   8      156.61      216.10     54.45 o 
  -7  17   8      120.61      167.42     51.34 o 
  -6  17   8      796.95      816.49     83.11 o 
  -5  17   8     1020.81     1087.39     80.02 o 
  -4  17   8     2282.53     2340.14    136.09 o 
  -3  17   8       38.58      -37.78     37.78 o 
  -2  17   8      932.84      892.44     87.70 o 
  -1  17   8      342.91      511.01     74.07 o 
   0  17   8      104.14       25.08     45.46 o 
   1  17   8      554.43      499.11     61.25 o 
   2  17   8      270.74      302.48     43.71 o 
   3  17   8      364.43      404.60     55.00 o 
   4  17   8      216.63      265.43     50.84 o 
   5  17   8      364.40      296.99     56.34 o 
   6  17   8        5.97        5.73     47.38 o 
   7  17   8       50.44      120.94     59.94 o 
   8  17   8       22.45       48.41     54.74 o 
   9  17   8        2.82       89.12     63.43 o 
 -12  18   8        6.64       85.68     80.69 o 
 -11  18   8      327.96      296.75     95.96 o 
 -10  18   8       47.01       71.06     51.47 o 
  -9  18   8      334.04      233.31     62.29 o 
  -8  18   8      162.30      107.22     49.19 o 
  -7  18   8      161.75      255.34     57.84 o 
  -6  18   8      317.14      261.11     55.27 o 
  -5  18   8      258.28      282.26     93.86 o 
  -4  18   8        5.76      -17.11     41.37 o 
  -3  18   8       70.48       37.61     44.16 o 
  -2  18   8      615.53      502.89     74.29 o 
  -1  18   8      372.32      278.51     63.52 o 
   0  18   8      461.11      472.58    100.21 o 
   1  18   8      750.02      870.08    108.85 o 
   2  18   8       27.51      -16.68     36.15 o 
   3  18   8       29.60      -21.11     56.39 o 
   4  18   8       26.61       45.22     39.81 o 
   5  18   8        5.19      -25.94     38.00 o 
   6  18   8       44.68      -33.96     49.47 o 
   7  18   8        0.07       10.54     52.18 o 
   8  18   8       36.65       -1.49     64.86 o 
   9  18   8        7.94      -43.90     57.70 o 
 -11  19   8       25.44        5.95     64.59 o 
 -10  19   8       96.82      108.78     56.10 o 
  -9  19   8       37.52       63.16     68.41 o 
  -8  19   8       18.32        6.05     45.57 o 
  -7  19   8        8.82       16.81     60.18 o 
  -6  19   8      112.51       63.20     99.85 o 
  -5  19   8      215.77      191.04     61.01 o 
  -4  19   8      527.27      515.05    109.30 o 
  -3  19   8      165.85      130.00     65.88 o 
  -2  19   8      159.87      163.47     60.35 o 
  -1  19   8      205.19      136.50     78.00 o 
   0  19   8       98.51       63.61     49.78 o 
   1  19   8       46.48       17.77     50.66 o 
   2  19   8      209.00      227.03     62.56 o 
   3  19   8      239.58      251.70     96.22 o 
   4  19   8      248.63      291.35     58.25 o 
   5  19   8      608.05      673.06     73.40 o 
   6  19   8      358.73      254.22     66.63 o 
   7  19   8      780.78      705.57    131.12 o 
   8  19   8        0.66      -10.50     57.58 o 
 -11  20   8       31.36       97.16     69.24 o 
 -10  20   8       59.89       54.08     56.80 o 
  -9  20   8      104.87      151.88     58.34 o 
  -8  20   8        0.87      115.79     69.19 o 
  -7  20   8        5.69       40.90     59.04 o 
  -6  20   8        4.10       22.34     64.38 o 
  -5  20   8      124.07      126.81     53.64 o 
  -4  20   8      321.42      296.22     65.23 o 
  -3  20   8      987.59      728.68     87.95 o 
  -2  20   8     1050.78     1011.90    101.27 o 
  -1  20   8       40.78      -19.96     48.03 o 
   0  20   8     1093.65     1395.75    120.95 o 
   1  20   8       31.32       56.46     53.77 o 
   2  20   8        9.46       31.46     47.90 o 
   3  20   8       83.92      125.31     60.38 o 
   4  20   8        0.38      -16.97     53.24 o 
   5  20   8       20.54      -15.34     52.58 o 
   6  20   8        9.81       22.24     73.88 o 
   7  20   8       15.46       20.94     59.11 o 
 -10  21   8        8.88       45.40     58.51 o 
  -9  21   8      181.32      265.62     96.95 o 
  -8  21   8       74.01      131.66     75.28 o 
  -7  21   8        4.67       61.86     70.85 o 
  -6  21   8      205.46       25.75     67.58 o 
  -5  21   8      214.73      192.10     62.01 o 
  -4  21   8      140.24      192.75     61.39 o 
  -3  21   8       59.91       68.78     53.63 o 
  -2  21   8      324.68      265.29     67.09 o 
  -1  21   8      300.19      371.00    113.91 o 
   0  21   8        8.84       45.40     87.38 o 
   1  21   8      570.39      331.06     76.78 o 
   2  21   8        2.77      -18.97     54.25 o 
   3  21   8      158.81      109.71     63.37 o 
   4  21   8      142.94      231.06     69.02 o 
   5  21   8       79.74       99.75     76.21 o 
   6  21   8       21.18       52.82     62.17 o 
  -9  22   8       26.87       -8.24    122.82 o 
  -8  22   8       18.37      149.12    105.30 o 
  -7  22   8        8.52       41.45     72.00 o 
  -6  22   8       60.58       69.90     71.97 o 
  -5  22   8       13.13      -44.97     98.38 o 
  -4  22   8       64.80       68.01     56.33 o 
  -3  22   8       20.67       -1.75     57.09 o 
  -2  22   8       10.34       35.34     58.96 o 
  -1  22   8       96.04       94.57     59.60 o 
   0  22   8       31.93       23.33     57.02 o 
   1  22   8       19.11       11.96     53.40 o 
   2  22   8        0.77       26.96     71.41 o 
   3  22   8        1.00       11.68     75.92 o 
   4  22   8        8.98      -49.22     49.22 o 
   5  22   8        8.39       73.23    103.88 o 
  -8  23   8       75.10       44.06     80.95 o 
  -7  23   8        0.39       90.74     79.53 o 
  -6  23   8      315.44      264.42     97.22 o 
  -5  23   8       84.59      142.47    121.82 o 
  -4  23   8       30.83       69.77     59.47 o 
  -3  23   8        9.03       26.07     56.86 o 
  -2  23   8      141.58      204.97     66.94 o 
  -1  23   8       82.80       62.15     62.69 o 
   0  23   8       18.50        8.19     57.16 o 
   1  23   8      165.26      103.61     65.58 o 
   2  23   8       73.92       45.34     58.80 o 
   3  23   8       18.41       44.32     61.34 o 
   4  23   8       11.45       72.73     77.37 o 
  -6  24   8      142.37      162.73    133.31 o 
  -5  24   8       72.77      129.99     86.06 o 
  -4  24   8       55.24      125.86     63.80 o 
  -3  24   8       97.37      -36.30     56.73 o 
  -2  24   8      105.19       36.64     65.95 o 
  -1  24   8        5.64      -38.81     55.42 o 
   0  24   8       56.54      109.17     66.71 o 
   1  24   8      237.66      320.36     81.59 o 
   2  24   8       68.67       69.92     65.86 o 
   3  24   8      263.13      268.83     78.70 o 
  -4  25   8      228.14      321.13     81.37 o 
  -3  25   8       21.78       66.99     64.82 o 
  -2  25   8       55.88       61.90     66.11 o 
  -1  25   8        8.03       62.18     67.25 o 
   0  25   8       26.00       33.95    131.17 o 
   1  25   8      153.59      179.19    147.71 o 
 -15   0   9      968.74      970.35    261.02 o 
 -13   0   9      306.17      337.41     75.48 o 
 -11   0   9     5479.98     5824.45    229.46 o 
  -9   0   9    11456.35    11413.66    336.92 o 
  -7   0   9     7494.69     7028.40    273.10 o 
  -5   0   9     1492.23     1515.52     91.65 o 
  -3   0   9     7998.30     8557.90    194.38 o 
  -1   0   9     5787.56     5796.34    166.68 o 
   1   0   9     9733.12     9454.86    188.56 o 
   3   0   9     4750.25     4652.12    119.22 o 
   5   0   9     2344.14     2369.97     77.13 o 
   7   0   9      327.81      415.60     56.45 o 
   9   0   9     1337.76     1115.36     95.21 o 
  11   0   9      297.18      280.61     86.64 o 
  13   0   9       43.52       60.82     62.55 o 
 -16   1   9      173.10      171.76     95.82 o 
 -15   1   9        6.17      -10.02     41.35 o 
 -14   1   9       14.95      -23.81     37.20 o 
 -13   1   9       88.22       66.33     42.72 o 
 -12   1   9        9.75       28.67     34.18 o 
 -11   1   9     1050.29     1111.77     78.71 o 
 -10   1   9      229.60      174.95     39.94 o 
  -9   1   9       48.20       45.43     31.44 o 
  -8   1   9     3302.61     3100.95     74.83 o 
  -7   1   9     1433.65     1546.40     54.16 o 
  -6   1   9       23.16       36.48     16.92 o 
  -5   1   9      277.70      290.45     25.89 o 
  -4   1   9      810.11      907.02     40.88 o 
  -3   1   9     6746.62     6091.84    117.57 o 
  -2   1   9    17681.54    18897.48    286.98 o 
  -1   1   9     3514.62     3482.02     72.87 o 
   0   1   9     2377.84     2237.39     57.34 o 
   1   1   9       24.57       25.55     13.73 o 
   2   1   9        7.54        7.60     13.77 o 
   3   1   9        6.09       20.58     15.62 o 
   4   1   9      313.68      358.00     42.28 o 
   5   1   9     1436.91     1388.55     49.96 o 
   6   1   9      718.97      796.30     53.37 o 
   7   1   9       98.56       68.33     23.34 o 
   8   1   9        0.24        2.91     26.09 o 
   9   1   9       86.59       53.36     29.49 o 
  10   1   9       13.68        4.04     29.86 o 
  11   1   9       10.11      -12.79     32.69 o 
  12   1   9        8.27        3.23     34.81 o 
  13   1   9       84.92       82.12     46.23 o 
 -16   2   9       14.48       48.57     46.32 o 
 -15   2   9      370.25      411.02     62.92 o 
 -14   2   9        5.53       48.70     39.03 o 
 -13   2   9      887.98      849.40     86.80 o 
 -12   2   9       71.71       95.21     39.28 o 
 -11   2   9        2.76       24.13     31.57 o 
 -10   2   9     2506.54     2584.94    116.34 o 
  -9   2   9      886.08     1076.05     71.59 o 
  -8   2   9      304.31      299.01     28.25 o 
  -7   2   9     3487.25     3567.72     79.88 o 
  -6   2   9     1409.62     1336.43     50.88 o 
  -5   2   9     5448.50     5228.71    116.37 o 
  -4   2   9     1162.25     1323.51     47.18 o 
  -3   2   9    25675.32    26623.54    357.61 o 
  -2   2   9      304.33      303.79     23.91 o 
  -1   2   9     7129.13     7021.95    118.10 o 
   0   2   9     1215.47     1383.19     44.04 o 
   1   2   9       27.36       -4.87     13.10 o 
   2   2   9     1712.08     1698.20     48.98 o 
   3   2   9       21.74       14.77     14.72 o 
   4   2   9      526.44      501.29     30.21 o 
   5   2   9     1146.45     1098.15     47.17 o 
   6   2   9      462.64      446.70     33.48 o 
   7   2   9      288.81      248.78     30.78 o 
   8   2   9       81.55       70.89     27.12 o 
   9   2   9      597.32      632.64     92.23 o 
  10   2   9       12.00       21.28     31.15 o 
  11   2   9      126.23      196.16     46.21 o 
  12   2   9        8.68       59.90     38.90 o 
  13   2   9        9.18       86.76     47.91 o 
 -16   3   9       15.31       39.28     70.27 o 
 -15   3   9      236.17      246.92     56.12 o 
 -14   3   9       29.76       66.06     39.77 o 
 -13   3   9       39.77       14.32     36.01 o 
 -12   3   9       68.11       41.80     35.13 o 
 -11   3   9       25.12       15.40     31.98 o 
 -10   3   9     3623.25     3566.69    118.15 o 
  -9   3   9     4747.65     4636.68    131.28 o 
  -8   3   9      368.84      345.37     49.58 o 
  -7   3   9        5.20       15.10     17.17 o 
  -6   3   9      217.03      244.58     25.87 o 
  -5   3   9      675.89      711.16     37.00 o 
  -4   3   9      696.63      756.80     40.78 o 
  -3   3   9     1877.48     2049.48     65.42 o 
  -2   3   9        2.35       -4.63     11.78 o 
  -1   3   9      855.14      865.19     35.66 o 
   0   3   9     1198.58     1149.31     53.35 o 
   1   3   9     1873.64     1888.72     51.30 o 
   2   3   9      811.23      851.03     44.32 o 
   3   3   9        4.00       24.00     14.46 o 
   4   3   9      534.26      498.72     40.64 o 
   5   3   9      738.87      773.28     56.11 o 
   6   3   9       58.97       54.11     21.92 o 
   7   3   9      680.21      670.21     47.41 o 
   8   3   9       86.80       64.88     26.10 o 
   9   3   9       11.38        9.95     28.46 o 
  10   3   9       59.77       42.13     32.29 o 
  11   3   9        0.02       58.35     37.33 o 
  12   3   9       55.55       66.27     44.13 o 
 -16   4   9       15.94       67.24     59.82 o 
 -15   4   9      226.79       95.94     57.66 o 
 -14   4   9        0.83       57.68     39.71 o 
 -13   4   9     1053.37     1117.64    117.69 o 
 -12   4   9       25.29       28.43     34.86 o 
 -11   4   9      318.04      452.60     70.01 o 
 -10   4   9       85.87       90.13     34.97 o 
  -9   4   9     1937.32     1935.64     76.40 o 
  -8   4   9      199.67      180.93     30.72 o 
  -7   4   9     2959.60     2893.74     74.56 o 
  -6   4   9     2003.74     1896.31     56.55 o 
  -5   4   9     4445.91     4537.95     90.27 o 
  -4   4   9     4827.54     4918.33    149.15 o 
  -3   4   9    10875.73    11212.83    169.95 o 
  -2   4   9     1822.71     1807.00     78.20 o 
  -1   4   9    11050.88    10880.54    174.43 o 
   0   4   9       71.91      104.96     16.00 o 
   1   4   9       42.86       33.84     14.78 o 
   2   4   9      200.81      232.62     20.94 o 
   3   4   9     1547.49     1644.94     63.42 o 
   4   4   9      522.30      532.81     32.08 o 
   5   4   9      383.54      462.30     33.89 o 
   6   4   9      218.23      268.23     30.49 o 
   7   4   9      614.95      735.82     43.40 o 
   8   4   9      278.98      244.47     32.77 o 
   9   4   9      124.25       83.39     34.57 o 
  10   4   9        3.20      -25.20     29.56 o 
  11   4   9       91.87       90.91     43.40 o 
  12   4   9        6.00      -14.78     42.00 o 
 -16   5   9        0.68       17.94     45.87 o 
 -15   5   9      149.62      143.33     51.56 o 
 -14   5   9      120.98      140.45     52.82 o 
 -13   5   9      101.32       75.15     40.22 o 
 -12   5   9       40.42       81.62     37.83 o 
 -11   5   9       16.22        4.05     31.56 o 
 -10   5   9        0.83       23.07     30.98 o 
  -9   5   9      831.47      877.96     54.78 o 
  -8   5   9     1315.43     1256.82     63.26 o 
  -7   5   9      550.81      572.03     41.90 o 
  -6   5   9       44.93       53.24     18.48 o 
  -5   5   9      127.16      164.28     20.81 o 
  -4   5   9     1025.92     1117.08     45.51 o 
  -3   5   9      324.98      329.92     40.95 o 
  -2   5   9       42.98       59.40     21.37 o 
  -1   5   9       23.76        9.24     16.50 o 
   0   5   9      433.59      519.72     27.89 o 
   1   5   9      434.08      397.33     27.04 o 
   2   5   9      160.76      202.38     19.93 o 
   3   5   9        0.00       -2.46     15.13 o 
   4   5   9      580.49      619.32     37.10 o 
   5   5   9      229.39      237.74     26.60 o 
   6   5   9      145.20      120.19     25.76 o 
   7   5   9        0.02       22.83     20.62 o 
   8   5   9       34.29       24.90     24.79 o 
   9   5   9      301.28      234.08     47.70 o 
  10   5   9        2.42       34.60     51.08 o 
  11   5   9        0.04        3.84     42.15 o 
  12   5   9       40.01      115.42     51.98 o 
 -16   6   9       25.46       84.80     50.03 o 
 -15   6   9      637.37      602.42     94.42 o 
 -14   6   9      154.93       78.82     45.66 o 
 -13   6   9      407.14      378.75     55.86 o 
 -12   6   9      441.23      432.80     59.68 o 
 -11   6   9     1649.99     1610.33     95.09 o 
 -10   6   9      659.32      654.18     68.32 o 
  -9   6   9      527.43      497.18     51.05 o 
  -8   6   9     1347.81     1423.71     76.71 o 
  -7   6   9      410.13      447.95     43.54 o 
  -6   6   9       44.25       47.73     19.35 o 
  -5   6   9     3209.52     3239.87     69.17 o 
  -4   6   9      515.15      474.08     45.04 o 
  -3   6   9     7063.93     6957.98    155.97 o 
  -2   6   9      756.89      640.96     54.27 o 
  -1   6   9     2692.71     2563.44    100.48 o 
   0   6   9      221.18      144.35     29.72 o 
   1   6   9     8186.16     7843.43    151.63 o 
   2   6   9       47.38       41.75     15.95 o 
   3   6   9      846.78      836.93     45.11 o 
   4   6   9       20.47       22.92     16.96 o 
   5   6   9       46.24       55.47     27.38 o 
   6   6   9      233.08      238.24     26.81 o 
   7   6   9     1135.91     1113.91     53.04 o 
   8   6   9        6.14       21.84     27.71 o 
   9   6   9     1423.74     1422.06     96.19 o 
  10   6   9       18.65      109.76     42.87 o 
  11   6   9      235.44      198.02     63.12 o 
  12   6   9        7.54        9.48     57.38 o 
 -16   7   9       28.18      -54.86     61.81 o 
 -15   7   9       95.11      164.98     61.59 o 
 -14   7   9        1.33       12.39     42.07 o 
 -13   7   9       23.32       13.40     40.42 o 
 -12   7   9       84.06       84.07     38.51 o 
 -11   7   9      416.35      441.04     47.79 o 
 -10   7   9       96.37      122.08     31.39 o 
  -9   7   9      219.15      320.08     39.83 o 
  -8   7   9     3036.46     3227.79     85.58 o 
  -7   7   9       92.78       87.83     21.16 o 
  -6   7   9      202.89      189.17     24.47 o 
  -5   7   9      165.42      187.45     29.76 o 
  -4   7   9        0.81        4.54     20.06 o 
  -3   7   9      123.10       79.77     33.61 o 
  -2   7   9       55.28       56.98     25.02 o 
  -1   7   9     2408.77     2411.85     72.99 o 
   0   7   9      206.53      305.87     29.70 o 
   1   7   9       25.63      -11.94     17.98 o 
   2   7   9       48.79       46.72     23.30 o 
   3   7   9      186.82      217.80     26.62 o 
   4   7   9       33.76       41.18     20.28 o 
   5   7   9        8.15       37.98     20.98 o 
   6   7   9     1032.30     1085.01     49.76 o 
   7   7   9        0.46      -23.80     44.59 o 
   8   7   9      141.66      230.29     57.63 o 
   9   7   9       49.50       56.78     40.20 o 
  10   7   9       26.07        6.69     46.79 o 
  11   7   9       41.93       90.29     72.80 o 
  12   7   9       42.84      159.06     82.81 o 
 -16   8   9       12.36       37.43     77.14 o 
 -15   8   9      334.00      214.10     84.95 o 
 -14   8   9       27.46       -8.09     57.82 o 
 -13   8   9      679.87      825.70    116.32 o 
 -12   8   9        0.24       23.02     41.60 o 
 -11   8   9      164.68      194.53     75.05 o 
 -10   8   9      500.93      408.02     89.65 o 
  -9   8   9      261.89      276.29     71.59 o 
  -8   8   9      367.85      453.97     49.43 o 
  -7   8   9      630.30      629.31     47.20 o 
  -6   8   9     1321.95     1474.68     80.24 o 
  -5   8   9      732.54      770.38     49.41 o 
  -4   8   9      608.28      724.52     48.72 o 
  -3   8   9    14324.87    14616.57    247.13 o 
  -2   8   9      684.47      537.93     61.27 o 
  -1   8   9     1799.46     1741.83     63.69 o 
   0   8   9       13.09        3.16     19.06 o 
   1   8   9     2230.42     2332.07    100.32 o 
   2   8   9      293.10      314.70     38.19 o 
   3   8   9       10.67       -8.36     22.33 o 
   4   8   9       21.15        8.71     25.28 o 
   5   8   9      994.28     1092.93     57.42 o 
   6   8   9      868.57      809.90     66.49 o 
   7   8   9      355.39      312.69     60.55 o 
   8   8   9      448.12      361.60     64.47 o 
   9   8   9      442.37      430.27     73.73 o 
  10   8   9       46.14       39.72     64.85 o 
  11   8   9       33.16       50.32     72.94 o 
  12   8   9       17.16       84.92     81.40 o 
 -15   9   9      128.40      195.80     84.84 o 
 -14   9   9        8.32       30.96     63.60 o 
 -13   9   9       54.10       50.22     63.90 o 
 -12   9   9        4.98       72.80     61.64 o 
 -11   9   9      167.35      141.02     66.18 o 
 -10   9   9      404.27      593.21    166.03 o 
  -9   9   9       70.50       78.68     38.11 o 
  -8   9   9      115.01      176.85     43.31 o 
  -7   9   9       19.82       38.57     24.63 o 
  -6   9   9      147.41      142.34     29.96 o 
  -5   9   9       27.77       28.87     23.58 o 
  -4   9   9      185.10      218.35     32.72 o 
  -3   9   9      272.86      202.97     30.98 o 
  -2   9   9        0.29       34.92     23.24 o 
  -1   9   9       30.41       19.21     21.14 o 
   0   9   9      232.70      181.03     27.16 o 
   1   9   9      703.70      832.67     48.93 o 
   2   9   9       12.97      -20.40     20.40 o 
   3   9   9       17.92      -12.00     23.81 o 
   4   9   9       46.84       50.51     28.06 o 
   5   9   9       12.58       24.89     30.83 o 
   6   9   9      169.58      129.68     39.60 o 
   7   9   9        4.48       10.61     40.37 o 
   8   9   9       10.41      -34.23     42.88 o 
   9   9   9      132.73       93.21     53.51 o 
  10   9   9       59.96      108.28    119.62 o 
  11   9   9        3.84      118.54     75.88 o 
  12   9   9        7.12       71.54     90.35 o 
 -15  10   9      357.97      379.25     99.36 o 
 -14  10   9      185.50      223.30    116.41 o 
 -13  10   9      507.50      400.86     92.15 o 
 -12  10   9       16.79       14.49     58.37 o 
 -11  10   9       13.21      -24.61     53.47 o 
 -10  10   9      633.92      734.49     76.61 o 
  -9  10   9        9.35       36.93     36.43 o 
  -8  10   9      410.16      446.07     61.15 o 
  -7  10   9     1804.94     2032.79     97.00 o 
  -6  10   9      558.21      504.14     61.68 o 
  -5  10   9     1002.76      969.28     66.37 o 
  -4  10   9      330.51      293.40     36.64 o 
  -3  10   9     4269.15     4300.53    106.94 o 
  -2  10   9       69.48       65.12     22.99 o 
  -1  10   9     2948.08     2834.01     77.51 o 
   0  10   9      686.52      788.28     48.02 o 
   1  10   9      297.34      301.31     34.29 o 
   2  10   9      656.53      730.14     59.13 o 
   3  10   9      925.78     1132.28     63.76 o 
   4  10   9      175.73      124.27     35.63 o 
   5  10   9      720.82      563.88     58.92 o 
   6  10   9      165.05      129.02     39.30 o 
   7  10   9      172.50      134.61     50.38 o 
   8  10   9       10.18       52.42     48.08 o 
   9  10   9      105.03      104.75     53.28 o 
  10  10   9       17.35       48.95     67.03 o 
  11  10   9       53.57       -9.81     71.44 o 
 -15  11   9       52.31      121.37    100.63 o 
 -14  11   9       58.62       28.79     61.93 o 
 -13  11   9       87.77      157.82     75.81 o 
 -12  11   9      134.78      253.94     77.57 o 
 -11  11   9      133.94      108.43     63.93 o 
 -10  11   9      418.48      270.55     55.43 o 
  -9  11   9        6.53      -27.86     34.88 o 
  -8  11   9      789.57      643.95     71.29 o 
  -7  11   9      362.33      395.85     67.22 o 
  -6  11   9       21.41       20.87     26.05 o 
  -5  11   9      217.68      292.70     38.01 o 
  -4  11   9      979.53      954.36     57.79 o 
  -3  11   9        9.44      -16.13     23.14 o 
  -2  11   9      218.91      213.55     29.73 o 
  -1  11   9      400.24      470.08     39.47 o 
   0  11   9        4.27       28.61     24.08 o 
   1  11   9        5.58       20.79     23.48 o 
   2  11   9      779.83      796.23     57.21 o 
   3  11   9       16.08       31.56     31.55 o 
   4  11   9      665.08      686.32     62.89 o 
   5  11   9        0.63       29.38     32.62 o 
   6  11   9       94.71      124.89     42.40 o 
   7  11   9       47.05      101.89     46.92 o 
   8  11   9       37.17       82.39     59.76 o 
   9  11   9       84.53       73.27     54.82 o 
  10  11   9        3.92      -50.06     64.36 o 
  11  11   9       22.70       75.71     78.83 o 
 -15  12   9       74.42       80.82    113.72 o 
 -14  12   9        5.93        2.76     64.57 o 
 -13  12   9      289.03      365.90    113.22 o 
 -12  12   9       51.08      119.49    119.20 o 
 -11  12   9     1428.51     1195.71    192.67 o 
 -10  12   9        6.08       15.67     38.35 o 
  -9  12   9      548.47      648.96     77.15 o 
  -8  12   9       24.67       34.01     57.95 o 
  -7  12   9     1188.86     1358.85     99.36 o 
  -6  12   9     1145.06     1189.30     76.15 o 
  -5  12   9      578.68      401.17     62.31 o 
  -4  12   9      444.13      410.28     42.10 o 
  -3  12   9      867.91      980.20     59.23 o 
  -2  12   9       71.55       85.20     25.64 o 
  -1  12   9     2466.53     2685.79     80.23 o 
   0  12   9       49.39       56.56     26.03 o 
   1  12   9     2386.46     2122.86     90.27 o 
   2  12   9       13.30        0.35     25.69 o 
   3  12   9      340.05      257.96     45.34 o 
   4  12   9       16.10      -14.73     30.22 o 
   5  12   9       51.24       32.49     35.09 o 
   6  12   9      170.51      157.09     44.80 o 
   7  12   9      229.13      275.15    107.46 o 
   8  12   9      391.62      431.14     76.07 o 
   9  12   9      529.51      621.34     89.19 o 
  10  12   9        9.29        8.55     69.25 o 
  11  12   9      361.14      372.30    106.07 o 
 -14  13   9        2.81       31.49     66.96 o 
 -13  13   9      116.38       63.17     69.68 o 
 -12  13   9       19.64       -2.84     98.40 o 
 -11  13   9       82.98       49.17     57.43 o 
 -10  13   9      100.43      161.82     51.63 o 
  -9  13   9      314.94      245.51     54.66 o 
  -8  13   9      214.92      249.47     53.74 o 
  -7  13   9      184.75      292.61     66.20 o 
  -6  13   9      697.89      567.81     77.12 o 
  -5  13   9        0.44        0.09     33.46 o 
  -4  13   9      147.55      162.05     41.20 o 
  -3  13   9       53.66       35.67     28.72 o 
  -2  13   9     1715.37     1660.21     69.45 o 
  -1  13   9      157.67      177.44     31.42 o 
   0  13   9       36.86      135.63     33.20 o 
   1  13   9       29.95       59.90     31.92 o 
   2  13   9       77.17       41.10     29.28 o 
   3  13   9      129.37      123.27     39.45 o 
   4  13   9       78.88      104.99     54.46 o 
   5  13   9        0.83       35.78     35.81 o 
   6  13   9       25.26       16.22     36.84 o 
   7  13   9       86.27       47.14     49.54 o 
   8  13   9        2.43      -24.56     48.90 o 
   9  13   9       37.70      109.63     60.01 o 
  10  13   9      167.71      186.21     88.70 o 
 -14  14   9       82.08       68.11     76.17 o 
 -13  14   9       69.64      299.51     85.21 o 
 -12  14   9      470.11      442.04    120.35 o 
 -11  14   9      144.02      203.88     73.91 o 
 -10  14   9       69.85       44.01     46.20 o 
  -9  14   9     1270.96     1130.60     99.84 o 
  -8  14   9      936.04      914.15     87.37 o 
  -7  14   9     3131.82     2813.36    198.45 o 
  -6  14   9        9.67      -10.54     36.47 o 
  -5  14   9      667.31      699.09     84.85 o 
  -4  14   9     1184.14      991.52     76.72 o 
  -3  14   9     3586.03     3450.92    115.57 o 
  -2  14   9      447.57      506.33     71.19 o 
  -1  14   9        8.12       35.84     30.31 o 
   0  14   9      254.27      223.61     37.92 o 
   1  14   9      174.65      240.19     39.24 o 
   2  14   9      555.50      572.06     53.28 o 
   3  14   9      105.85      110.80     39.43 o 
   4  14   9      155.80       89.53     37.70 o 
   5  14   9      122.97       50.59     66.58 o 
   6  14   9      133.12      135.75     45.65 o 
   7  14   9        1.36        7.22     47.16 o 
   8  14   9       47.66       42.97     54.28 o 
   9  14   9      160.70      153.02     77.38 o 
  10  14   9       34.78       14.13     70.14 o 
 -13  15   9      129.97      182.25     98.33 o 
 -12  15   9       12.65       94.39     67.11 o 
 -11  15   9       13.27       12.33     57.11 o 
 -10  15   9      117.78      136.39     50.67 o 
  -9  15   9      130.91       44.99     45.50 o 
  -8  15   9      944.67      941.91     89.44 o 
  -7  15   9      396.69      413.97     60.87 o 
  -6  15   9      741.26      655.99     62.76 o 
  -5  15   9        0.03       38.65     33.99 o 
  -4  15   9      170.34      235.50     42.76 o 
  -3  15   9     1373.40     1753.57     94.33 o 
  -2  15   9       15.71       27.46     31.85 o 
  -1  15   9      657.04      623.82     61.34 o 
   0  15   9     2764.46     2743.54    142.07 o 
   1  15   9      137.56      184.72     39.35 o 
   2  15   9      143.70      208.11     39.18 o 
   3  15   9      333.68      284.65     50.43 o 
   4  15   9      121.40      110.03     42.54 o 
   5  15   9       11.05      -29.92     36.40 o 
   6  15   9      103.69       85.11     53.90 o 
   7  15   9       57.83        8.49     50.52 o 
   8  15   9        1.18       24.45     56.84 o 
   9  15   9       13.68       28.84     57.72 o 
  10  15   9        1.73       -8.41    102.59 o 
 -13  16   9      108.33       19.90    110.06 o 
 -12  16   9       25.61       12.51     57.43 o 
 -11  16   9       78.43      116.48     91.98 o 
 -10  16   9      214.43      137.83     52.99 o 
  -9  16   9      509.42      616.99     79.57 o 
  -8  16   9      353.93      552.42    117.85 o 
  -7  16   9      559.78      550.98     73.65 o 
  -6  16   9      125.91      108.97     40.12 o 
  -5  16   9      661.67      634.93     61.46 o 
  -4  16   9       55.85       53.75     36.15 o 
  -3  16   9     1764.51     1629.11    115.64 o 
  -2  16   9     2166.15     1999.21    208.16 o 
  -1  16   9     2906.91     3044.71    175.05 o 
   0  16   9      814.32      840.19     60.47 o 
   1  16   9      695.19      718.68     86.39 o 
   2  16   9      521.76      506.08     52.21 o 
   3  16   9      127.31      142.44     41.84 o 
   4  16   9      182.68      169.93     51.59 o 
   5  16   9      109.30      100.34     42.82 o 
   6  16   9        2.53       16.40     49.48 o 
   7  16   9       23.54       25.32     53.02 o 
   8  16   9        0.86        3.98     58.57 o 
   9  16   9       59.58       62.46     64.08 o 
 -12  17   9      176.92      187.94     87.79 o 
 -11  17   9       11.40      -12.39     59.91 o 
 -10  17   9       80.13       -4.56     50.06 o 
  -9  17   9       22.95       80.43     49.41 o 
  -8  17   9       51.03       38.68     47.43 o 
  -7  17   9      138.61      122.22     55.82 o 
  -6  17   9       68.67       37.72     96.07 o 
  -5  17   9        0.19       97.60     47.26 o 
  -4  17   9      130.94      114.88     52.50 o 
  -3  17   9     1421.60     1613.24    116.79 o 
  -2  17   9       31.42       -9.66     71.33 o 
  -1  17   9       50.43       73.05     49.60 o 
   0  17   9       11.81      -20.24     60.43 o 
   1  17   9       21.36       18.66     30.55 o 
   2  17   9       10.83       56.46     33.69 o 
   3  17   9       74.93       87.62     36.40 o 
   4  17   9       24.02       93.97     42.91 o 
   5  17   9      158.56      147.35     47.83 o 
   6  17   9      191.34      155.53     61.98 o 
   7  17   9      403.14      437.16     81.31 o 
   8  17   9       50.71       49.33     59.79 o 
   9  17   9       66.86       64.70     65.21 o 
 -12  18   9       28.04       59.47     71.37 o 
 -11  18   9      300.38      247.22     80.04 o 
 -10  18   9      140.88      197.66     60.35 o 
  -9  18   9       59.13       37.94     57.78 o 
  -8  18   9        5.91       53.21     47.73 o 
  -7  18   9      844.82      855.15    105.49 o 
  -6  18   9      140.54      294.24    130.39 o 
  -5  18   9      360.50      216.19     57.33 o 
  -4  18   9     1325.54     1633.95    118.12 o 
  -3  18   9      200.42      480.45     72.13 o 
  -2  18   9     1799.92     1662.42    122.86 o 
  -1  18   9      457.52      615.72    146.74 o 
   0  18   9       52.70       47.58     65.90 o 
   1  18   9      606.98      617.85     85.76 o 
   2  18   9      186.77      217.37     41.56 o 
   3  18   9      233.59      178.16     44.33 o 
   4  18   9      107.40       88.54     43.59 o 
   5  18   9       48.24       58.73     46.03 o 
   6  18   9      291.17      257.15     70.15 o 
   7  18   9      343.73      261.62     72.03 o 
   8  18   9      370.89      354.63    107.68 o 
 -11  19   9      180.93      256.63     84.90 o 
 -10  19   9       40.64       73.80     76.67 o 
  -9  19   9      233.36      343.84     81.83 o 
  -8  19   9       20.63        1.36     45.91 o 
  -7  19   9      411.90      478.56     96.89 o 
  -6  19   9       43.27       96.37     81.48 o 
  -5  19   9       29.84      -45.86     45.86 o 
  -4  19   9        4.73       -4.38     47.99 o 
  -3  19   9       32.96       43.47     50.43 o 
  -2  19   9      233.45      104.31     59.55 o 
  -1  19   9       38.27      -45.29     45.29 o 
   0  19   9       27.32       40.56     49.24 o 
   1  19   9       39.79      118.36     56.73 o 
   2  19   9       19.37       37.54     54.92 o 
   3  19   9       71.27       75.18     46.40 o 
   4  19   9        0.13       59.17     44.55 o 
   5  19   9      140.38       91.99     53.19 o 
   6  19   9       35.74       16.03     61.77 o 
   7  19   9        1.71        5.16     58.95 o 
 -10  20   9      231.25      173.73     66.26 o 
  -9  20   9        4.93       26.68     52.85 o 
  -8  20   9      289.24      379.71    130.53 o 
  -7  20   9      127.87      138.33     79.80 o 
  -6  20   9      120.88      202.18     76.80 o 
  -5  20   9      381.40      504.66     78.15 o 
  -4  20   9      211.54      190.00     58.38 o 
  -3  20   9      311.50      361.19     72.46 o 
  -2  20   9       30.31       -8.02     49.54 o 
  -1  20   9       27.30      106.21     56.67 o 
   0  20   9      220.90      275.81     70.51 o 
   1  20   9       88.66       79.96     57.79 o 
   2  20   9       16.34        0.82     58.92 o 
   3  20   9      159.41      223.97     63.10 o 
   4  20   9      232.68      179.29     53.83 o 
   5  20   9      208.01      170.11     65.33 o 
   6  20   9       45.45       31.08     57.56 o 
   7  20   9       48.97       -4.24     63.56 o 
 -10  21   9       79.35      145.24     75.69 o 
  -9  21   9        9.19       -7.98     67.80 o 
  -8  21   9       67.98      176.79     78.74 o 
  -7  21   9      152.39      199.76     82.15 o 
  -6  21   9        2.40       10.89     64.58 o 
  -5  21   9       12.66      -52.72     52.72 o 
  -4  21   9        9.46       38.07     52.74 o 
  -3  21   9       80.19      109.89     64.85 o 
  -2  21   9        2.48      -38.41     50.93 o 
  -1  21   9       46.23       55.49     52.65 o 
   0  21   9      343.67      331.63     74.58 o 
   1  21   9        1.53      -20.75     56.07 o 
   2  21   9       72.67       58.00     56.21 o 
   3  21   9       20.23       25.35     88.65 o 
   4  21   9        4.85       23.35     63.39 o 
   5  21   9       68.28       97.90     86.21 o 
   6  21   9       39.53       14.62     55.89 o 
  -8  22   9       67.43      117.23     77.29 o 
  -7  22   9       23.63       26.05     80.20 o 
  -6  22   9       55.86      115.56     78.17 o 
  -5  22   9        7.76      -22.15     62.17 o 
  -4  22   9        0.83        3.16     54.42 o 
  -3  22   9      140.21      101.67     57.86 o 
  -2  22   9      208.84      266.77    112.35 o 
  -1  22   9      579.68      675.00    186.01 o 
   0  22   9      131.26       70.87     60.81 o 
   1  22   9      195.03        9.51     57.77 o 
   2  22   9        0.61      -55.12     55.12 o 
   3  22   9       48.80       -9.60     56.80 o 
   4  22   9       96.50       37.42     68.19 o 
   5  22   9       80.16      140.69     94.22 o 
  -7  23   9        0.86       66.08     88.78 o 
  -6  23   9        4.27       29.71     71.65 o 
  -5  23   9      124.43      225.51     87.94 o 
  -4  23   9       27.55      108.44     62.50 o 
  -3  23   9       19.57      -43.69     54.83 o 
  -2  23   9        0.01       48.41     58.03 o 
  -1  23   9       43.22      105.69     68.98 o 
   0  23   9       64.57        4.85     60.76 o 
   1  23   9        4.36       82.41     61.77 o 
   2  23   9        0.11       39.15     62.60 o 
   3  23   9        4.35       95.60     67.20 o 
  -6  24   9       78.49       -4.88    104.55 o 
  -5  24   9       36.59       84.65     79.77 o 
  -4  24   9      124.40      157.96     68.16 o 
  -3  24   9       79.47       91.42     60.81 o 
  -2  24   9      314.94      355.95     82.86 o 
  -1  24   9      231.07      366.52     80.95 o 
   0  24   9       98.40      102.92     66.18 o 
   1  24   9      115.09       -3.23     66.21 o 
   2  24   9      105.03      176.06     73.50 o 
 -16   0  10      156.61      262.79     84.56 o 
 -14   0  10       48.67      -12.62     56.91 o 
 -12   0  10       24.97       51.36     48.02 o 
 -10   0  10     1141.62     1071.50    107.45 o 
  -8   0  10     5903.45     5398.97    153.21 o 
  -6   0  10       12.95       32.38     26.51 o 
  -4   0  10     1288.32     1268.13     66.51 o 
  -2   0  10    12063.89    11324.32    247.47 o 
   0   0  10    12020.35    11358.27    294.86 o 
   2   0  10       47.73      104.08     31.29 o 
   4   0  10      603.01      796.83     58.43 o 
   6   0  10      272.75      253.23     36.48 o 
   8   0  10     1601.67     1588.04     92.04 o 
  10   0  10       73.38       -5.40     43.58 o 
  12   0  10        0.38       40.33     58.00 o 
 -16   1  10      173.52      169.44     56.12 o 
 -15   1  10      262.85      315.50     57.64 o 
 -14   1  10        0.49        6.88     37.48 o 
 -13   1  10      175.06      207.56     46.79 o 
 -12   1  10      125.87       86.99     52.20 o 
 -11   1  10      554.17      501.09     54.86 o 
 -10   1  10     6460.15     5947.56    160.14 o 
  -9   1  10     4439.93     4482.23    130.69 o 
  -8   1  10      809.95      862.85     46.35 o 
  -7   1  10     6244.62     5863.78    113.05 o 
  -6   1  10       78.43       98.55     28.76 o 
  -5   1  10     1107.43     1016.72     46.74 o 
  -4   1  10       87.06       73.87     24.52 o 
  -3   1  10     1159.29     1167.09     55.74 o 
  -2   1  10       35.08       69.33     17.39 o 
  -1   1  10      140.62      145.65     32.65 o 
   0   1  10      181.26      238.26     22.46 o 
   1   1  10     1283.59     1177.80     44.57 o 
   2   1  10      501.93      510.54     31.28 o 
   3   1  10     1188.26     1186.71     49.62 o 
   4   1  10      266.63      229.27     26.18 o 
   5   1  10      412.50      476.37     32.54 o 
   6   1  10       39.91       56.50     19.94 o 
   7   1  10        1.27       -3.10     19.99 o 
   8   1  10       16.12       17.78     27.03 o 
   9   1  10      114.15       89.56     32.73 o 
  10   1  10        3.29       11.92     31.71 o 
  11   1  10      360.45      371.06     72.81 o 
  12   1  10       43.37       20.36     37.87 o 
 -16   2  10       47.05       55.28     46.25 o 
 -15   2  10       47.23       11.98     43.97 o 
 -14   2  10        4.60       34.30     40.27 o 
 -13   2  10      518.98      491.91     83.04 o 
 -12   2  10      218.02      253.19     73.51 o 
 -11   2  10      973.20      859.96     70.58 o 
 -10   2  10      670.98      646.73     61.34 o 
  -9   2  10     3700.09     3763.83    117.38 o 
  -8   2  10      360.90      350.25     32.19 o 
  -7   2  10      722.08      651.50     39.79 o 
  -6   2  10     1952.23     1679.37     56.85 o 
  -5   2  10       15.53      -13.05     14.34 o 
  -4   2  10     1501.06     1479.97     55.08 o 
  -3   2  10     1663.04     1859.37    101.68 o 
  -2   2  10     5575.09     5547.02    102.04 o 
  -1   2  10      701.49      738.20     38.62 o 
   0   2  10     1537.26     1498.34     48.50 o 
   1   2  10      598.07      702.21     36.39 o 
   2   2  10      193.83      174.67     21.30 o 
   3   2  10        0.52       -3.41     16.43 o 
   4   2  10      477.15      409.84     28.37 o 
   5   2  10      193.36      212.18     24.42 o 
   6   2  10       63.34       32.56     21.70 o 
   7   2  10      986.87      881.74     54.56 o 
   8   2  10      430.38      431.78     45.35 o 
   9   2  10       31.71       41.28     28.27 o 
  10   2  10      107.59      149.29     41.23 o 
  11   2  10        3.74      -28.89     32.30 o 
  12   2  10      158.62      188.89     49.87 o 
 -16   3  10        2.25        2.68     53.20 o 
 -15   3  10      134.49      146.11     48.77 o 
 -14   3  10        2.89        9.84     36.95 o 
 -13   3  10       14.00       -6.01     37.15 o 
 -12   3  10       46.64       52.62     36.51 o 
 -11   3  10      365.27      524.48     56.17 o 
 -10   3  10     3046.08     3072.34    116.65 o 
  -9   3  10     4140.14     3778.28    118.02 o 
  -8   3  10       14.81       26.85     20.32 o 
  -7   3  10     1602.96     1656.79     93.55 o 
  -6   3  10      127.46      113.16     21.01 o 
  -5   3  10        7.10      -14.82     14.82 o 
  -4   3  10      192.34      205.45     23.27 o 
  -3   3  10       98.09       52.49     18.79 o 
  -2   3  10     6574.54     7296.05    178.78 o 
  -1   3  10     2160.01     2378.65     71.25 o 
   0   3  10      895.35      993.53     54.29 o 
   1   3  10     7070.40     7320.31    121.15 o 
   2   3  10       39.47       35.22     17.06 o 
   3   3  10     2250.38     2074.32     55.35 o 
   4   3  10      927.15     1007.58     42.72 o 
   5   3  10     1402.49     1517.40     54.61 o 
   6   3  10     1004.39     1136.40     55.51 o 
   7   3  10      106.01       66.73     25.84 o 
   8   3  10       34.61       17.39     26.11 o 
   9   3  10       38.63        6.62     29.70 o 
  10   3  10       66.06       26.63     33.00 o 
  11   3  10      176.78      217.78     47.83 o 
  12   3  10       59.35       96.41     53.05 o 
 -16   4  10        2.46       -5.98     53.56 o 
 -15   4  10        0.11       30.78     51.17 o 
 -14   4  10      155.79      108.58     44.35 o 
 -13   4  10       43.85        2.81     34.07 o 
 -12   4  10       79.57       81.22     39.05 o 
 -11   4  10       25.36      -30.73     30.73 o 
 -10   4  10      398.67      479.18     53.91 o 
  -9   4  10      378.53      367.34     57.62 o 
  -8   4  10      176.15      146.83     28.94 o 
  -7   4  10       43.14       35.97     18.84 o 
  -6   4  10       37.62       27.48     18.44 o 
  -5   4  10      335.89      314.55     27.31 o 
  -4   4  10      197.03      205.72     28.98 o 
  -3   4  10     4551.72     4575.27     87.53 o 
  -2   4  10       72.69       62.34     29.15 o 
  -1   4  10     1974.20     2262.16     55.82 o 
   0   4  10     2241.83     2172.89     54.17 o 
   1   4  10      234.79      293.17     28.67 o 
   2   4  10       15.71       36.18     16.58 o 
   3   4  10      237.41      248.38     23.61 o 
   4   4  10      312.53      259.17     24.79 o 
   5   4  10      892.73      937.91     48.14 o 
   6   4  10      571.73      402.24     54.03 o 
   7   4  10        1.30       13.81     21.57 o 
   8   4  10       25.94       31.19     25.92 o 
   9   4  10       27.60       53.71     42.05 o 
  10   4  10      200.27      293.82     48.71 o 
  11   4  10        1.33        3.41     40.89 o 
  12   4  10       86.55       82.28     59.08 o 
 -16   5  10       56.03      167.21     61.73 o 
 -15   5  10      240.78      244.15     66.96 o 
 -14   5  10       49.78       50.15     50.37 o 
 -13   5  10      138.56      141.56     45.25 o 
 -12   5  10       12.80       49.11     35.28 o 
 -11   5  10     1823.16     1910.36    119.88 o 
 -10   5  10      562.47      592.84     58.56 o 
  -9   5  10      189.93      209.39     33.75 o 
  -8   5  10       66.75       52.49     28.02 o 
  -7   5  10       12.56       25.05     21.53 o 
  -6   5  10        3.48       -0.82     26.78 o 
  -5   5  10     2111.71     2048.93     71.79 o 
  -4   5  10     2263.53     2338.48     74.04 o 
  -3   5  10     4964.84     5067.07    114.37 o 
  -2   5  10      344.41      333.64     34.04 o 
  -1   5  10      382.10      515.79     37.24 o 
   0   5  10      996.74     1138.15     57.64 o 
   1   5  10     4850.99     4847.16    104.10 o 
   2   5  10      663.50      594.82     35.57 o 
   3   5  10      488.34      586.98     42.54 o 
   4   5  10      697.67      938.17     50.91 o 
   5   5  10      108.33      111.94     24.64 o 
   6   5  10     2247.18     2178.84     69.94 o 
   7   5  10     1400.09     1275.81     56.57 o 
   8   5  10        1.59       10.03     25.33 o 
   9   5  10        7.17       12.94     41.86 o 
  10   5  10       94.93       29.61     50.45 o 
  11   5  10      202.10      176.43    131.75 o 
  12   5  10        1.62      -65.42     69.26 o 
 -16   6  10       88.09       71.66    164.79 o 
 -15   6  10        3.26      -21.18     60.09 o 
 -14   6  10      312.70      365.40     84.86 o 
 -13   6  10        0.02       31.97     41.38 o 
 -12   6  10       39.40      -15.28     35.22 o 
 -11   6  10      287.82      201.64     43.67 o 
 -10   6  10      233.74      144.57     36.15 o 
  -9   6  10     2536.45     2360.09     85.49 o 
  -8   6  10     1943.58     2009.06     96.67 o 
  -7   6  10      727.77      597.68     54.19 o 
  -6   6  10      822.60      829.19     74.16 o 
  -5   6  10        0.13        4.49     29.94 o 
  -4   6  10      152.04      208.45     30.05 o 
  -3   6  10     1638.44     2036.70     74.00 o 
  -2   6  10      622.93      554.76     42.97 o 
  -1   6  10      926.57     1231.38     93.61 o 
   0   6  10        1.17       -0.42     18.85 o 
   1   6  10       44.06       37.82     27.13 o 
   2   6  10       77.58       81.01     27.34 o 
   3   6  10        1.67      -32.55     32.55 o 
   4   6  10       95.09       75.45     22.64 o 
   5   6  10       22.15       55.28     25.32 o 
   6   6  10      469.08      446.04     42.08 o 
   7   6  10       49.81       67.30     28.04 o 
   8   6  10     1163.59     1112.09     98.38 o 
   9   6  10       13.92       23.12     49.09 o 
  10   6  10      102.38      114.99     72.51 o 
  11   6  10        0.68      -15.16     67.15 o 
  12   6  10       93.53        9.87     73.75 o 
 -16   7  10       39.59       65.88     73.65 o 
 -15   7  10      119.44      140.73     73.57 o 
 -14   7  10       66.13      140.34     87.49 o 
 -13   7  10      265.18      237.96     78.34 o 
 -12   7  10      228.55      138.21    136.30 o 
 -11   7  10      152.49      182.48     50.13 o 
 -10   7  10        1.59       10.39     38.44 o 
  -9   7  10     1446.05     1375.62    138.37 o 
  -8   7  10       16.89       11.45     29.58 o 
  -7   7  10      484.95      570.56     46.10 o 
  -6   7  10        1.04      -22.77     22.77 o 
  -5   7  10     1232.63     1242.06     63.87 o 
  -4   7  10      587.25      661.33     53.71 o 
  -3   7  10      827.84      882.18     60.80 o 
  -2   7  10      355.96      434.96     45.39 o 
  -1   7  10     1575.13     1565.06     74.25 o 
   0   7  10       74.51      124.14     31.91 o 
   1   7  10      557.36      577.00     45.69 o 
   2   7  10      227.92      238.94     34.88 o 
   3   7  10     1120.18     1219.61     61.09 o 
   4   7  10      310.48      312.12     34.67 o 
   5   7  10     1024.98      992.80     57.17 o 
   6   7  10      440.54      351.55     39.31 o 
   7   7  10      116.66      143.08     41.40 o 
   8   7  10        7.44       89.25     48.46 o 
   9   7  10      319.73      248.96     64.33 o 
  10   7  10        4.99       39.95     66.71 o 
  11   7  10      271.06      141.96    166.65 o 
 -16   8  10       39.51       -4.14     75.90 o 
 -15   8  10       14.58       39.72     74.73 o 
 -14   8  10       90.34      164.69    120.80 o 
 -13   8  10       72.21        7.17     52.33 o 
 -12   8  10      284.21      302.02     79.04 o 
 -11   8  10      686.04      589.74     96.20 o 
 -10   8  10        4.91       53.20     40.40 o 
  -9   8  10       94.81       30.27     36.58 o 
  -8   8  10      405.85      416.04     73.46 o 
  -7   8  10      377.42      374.11     42.35 o 
  -6   8  10      644.40      649.52     49.17 o 
  -5   8  10       44.87       31.15     26.45 o 
  -4   8  10     1526.78     1490.32     70.01 o 
  -3   8  10       52.44       19.12     24.30 o 
  -2   8  10      818.20      930.83     56.78 o 
  -1   8  10       27.57       29.13     22.17 o 
   0   8  10      151.60      139.54     26.56 o 
   1   8  10      855.42      725.28     46.24 o 
   2   8  10      470.13      390.88     40.04 o 
   3   8  10      238.69      310.69     41.54 o 
   4   8  10      598.49      598.35     50.57 o 
   5   8  10       44.45       36.74     29.05 o 
   6   8  10      128.99       94.26     36.96 o 
   7   8  10        1.15       53.07     45.74 o 
   8   8  10      480.86      331.67     64.56 o 
   9   8  10       37.08      -12.14     45.48 o 
  10   8  10       95.09      181.38     86.79 o 
  11   8  10        0.82      -32.91     63.94 o 
 -15   9  10      171.75      243.06     84.39 o 
 -14   9  10      139.54      152.37    150.66 o 
 -13   9  10       89.51      164.25     74.03 o 
 -12   9  10      293.02      268.56     75.25 o 
 -11   9  10     1310.29     1453.96    144.34 o 
 -10   9  10      262.57      116.99    105.02 o 
  -9   9  10     2004.18     2173.56    100.24 o 
  -8   9  10      692.72      707.68     61.68 o 
  -7   9  10      265.05      327.57     39.79 o 
  -6   9  10       77.48       71.21     28.09 o 
  -5   9  10      250.39      225.70     35.21 o 
  -4   9  10      269.17      242.04     37.98 o 
  -3   9  10      633.17      725.53     51.69 o 
  -2   9  10     1050.03     1080.44     61.41 o 
  -1   9  10     6019.06     6057.88    123.83 o 
   0   9  10       24.80       32.46     23.02 o 
   1   9  10     1121.56     1160.91     77.54 o 
   2   9  10      987.54      852.11     51.78 o 
   3   9  10     1527.51     1592.09     71.19 o 
   4   9  10      110.66       96.53     30.99 o 
   5   9  10      654.37      648.43     62.77 o 
   6   9  10      148.49      108.04     38.62 o 
   7   9  10      139.48      122.16     50.49 o 
   8   9  10      221.18       86.11     53.86 o 
   9   9  10       70.02      106.06     53.36 o 
  10   9  10        2.67       71.35     74.05 o 
  11   9  10        2.89       16.89     79.13 o 
 -15  10  10       25.34       78.58     74.52 o 
 -14  10  10      186.69      121.68     72.59 o 
 -13  10  10       13.05      -23.44     58.96 o 
 -12  10  10      215.97      374.46    100.88 o 
 -11  10  10      209.12      306.21    140.97 o 
 -10  10  10      375.70      342.66     57.83 o 
  -9  10  10       35.63       62.95     39.79 o 
  -8  10  10        0.28       -5.37     35.20 o 
  -7  10  10       37.79      124.54     37.57 o 
  -6  10  10      585.87      608.06     67.53 o 
  -5  10  10      152.10      131.60     32.47 o 
  -4  10  10       30.78       21.04     32.10 o 
  -3  10  10      690.32      713.36     55.37 o 
  -2  10  10     2650.20     2653.58     93.48 o 
  -1  10  10      157.50      103.06     27.21 o 
   0  10  10      135.74      149.73     30.08 o 
   1  10  10      314.71      439.36     47.79 o 
   2  10  10      142.72      158.75     64.39 o 
   3  10  10      144.25       97.96     32.64 o 
   4  10  10       83.48      129.29     38.14 o 
   5  10  10       70.76       40.80     34.71 o 
   6  10  10       13.87       45.49     37.96 o 
   7  10  10       48.92       87.73     49.20 o 
   8  10  10       90.58       72.08     56.72 o 
   9  10  10        0.11       73.39     52.64 o 
  10  10  10       45.25      -13.29     67.30 o 
  11  10  10       30.13       77.32     81.73 o 
 -15  11  10      132.70      150.81     82.40 o 
 -14  11  10        4.16      -33.73     66.79 o 
 -13  11  10      264.96      203.25    119.35 o 
 -12  11  10       12.35      -22.40     56.40 o 
 -11  11  10      368.80      299.27     81.46 o 
 -10  11  10      111.62       65.28     43.36 o 
  -9  11  10       10.43      -34.91     34.91 o 
  -8  11  10       62.85       82.76     45.92 o 
  -7  11  10      829.67     1000.50     85.73 o 
  -6  11  10       59.13       29.69     29.27 o 
  -5  11  10      462.59      669.28     51.68 o 
  -4  11  10      527.76      564.81     48.88 o 
  -3  11  10      695.28      728.24     54.77 o 
  -2  11  10     1611.88     1472.77     73.48 o 
  -1  11  10       26.76       19.73     24.64 o 
   0  11  10        0.98       17.42     24.30 o 
   1  11  10      703.00      837.78     53.04 o 
   2  11  10      229.74      252.45     48.58 o 
   3  11  10     1282.69     1476.07     81.12 o 
   4  11  10      150.06      139.66     40.50 o 
   5  11  10      588.70      630.95     64.72 o 
   6  11  10       88.10       80.73     40.96 o 
   7  11  10      514.72      430.46     71.68 o 
   8  11  10      138.81      210.34     61.46 o 
   9  11  10       27.89      -41.04     49.65 o 
  10  11  10        0.84      -47.13     64.01 o 
 -14  12  10       65.96       26.12     75.76 o 
 -13  12  10        5.33      -28.75     62.91 o 
 -12  12  10        5.05        2.71     60.18 o 
 -11  12  10      180.36       70.30     88.80 o 
 -10  12  10        4.30       54.99     43.97 o 
  -9  12  10      362.45      268.69     95.40 o 
  -8  12  10      364.13      353.27    106.46 o 
  -7  12  10       39.89       65.71     43.40 o 
  -6  12  10      197.48      135.50     40.77 o 
  -5  12  10       51.39      -27.62     34.69 o 
  -4  12  10        5.13       10.73     28.55 o 
  -3  12  10      191.61      154.90     35.31 o 
  -2  12  10      285.18      180.82     35.35 o 
  -1  12  10     2982.47     2967.82     86.29 o 
   0  12  10      382.30      430.16     41.19 o 
   1  12  10      128.15      115.02     33.31 o 
   2  12  10      721.88      738.89     58.62 o 
   3  12  10      129.60       66.61     35.90 o 
   4  12  10      185.12      191.35     44.24 o 
   5  12  10        2.73       -0.77     35.40 o 
   6  12  10      491.53      588.93     66.86 o 
   7  12  10       24.05        1.18     46.58 o 
   8  12  10       13.52       13.56     53.54 o 
   9  12  10       66.66       48.79     57.46 o 
  10  12  10      146.36       35.19     78.66 o 
 -14  13  10        4.76       19.26     76.17 o 
 -13  13  10       16.74       31.86    137.36 o 
 -12  13  10        6.63        3.52     60.05 o 
 -11  13  10      185.16      146.37     83.97 o 
 -10  13  10      584.10      607.76     85.02 o 
  -9  13  10     4098.73     4041.67    180.17 o 
  -8  13  10     1233.50     1123.77    121.61 o 
  -7  13  10       34.09       23.28     39.56 o 
  -6  13  10      471.41      435.67     52.00 o 
  -5  13  10     1285.94     1270.52     82.40 o 
  -4  13  10      839.92      848.17     59.25 o 
  -3  13  10     2905.15     2855.95     97.69 o 
  -2  13  10     4935.60     4468.29    118.71 o 
  -1  13  10      301.49      396.35     40.35 o 
   0  13  10      660.94      726.88     56.96 o 
   1  13  10      119.83      112.42     32.70 o 
   2  13  10      128.47      131.30     33.87 o 
   3  13  10      233.60      194.02     40.51 o 
   4  13  10        0.42       -2.81     35.06 o 
   5  13  10       44.39       20.60     38.75 o 
   6  13  10       11.12       12.13     36.57 o 
   7  13  10       60.39       55.15     61.90 o 
   8  13  10       21.99      -21.78     49.93 o 
   9  13  10       30.30        3.69     56.91 o 
  10  13  10       10.82        0.34     74.72 o 
 -14  14  10       16.35      102.37     86.49 o 
 -13  14  10       29.11        6.68     63.84 o 
 -12  14  10        3.19      -40.68     57.81 o 
 -11  14  10       34.36       72.25     63.99 o 
 -10  14  10       44.90       10.12     72.56 o 
  -9  14  10      788.90      760.82     83.94 o 
  -8  14  10        8.36      -21.73     40.22 o 
  -7  14  10       95.46      113.46     82.08 o 
  -6  14  10       87.26       95.39     37.22 o 
  -5  14  10       27.03       -9.16     34.36 o 
  -4  14  10     2353.93     2543.94    177.51 o 
  -3  14  10      927.87      839.88     62.97 o 
  -2  14  10      983.25      970.47     66.29 o 
  -1  14  10     5748.35     5342.54    134.78 o 
   0  14  10     1437.11     1333.90     75.93 o 
   1  14  10      116.57      129.66     36.27 o 
   2  14  10        7.48       28.19     31.04 o 
   3  14  10      110.34      113.00     35.41 o 
   4  14  10       41.20       17.05     36.81 o 
   5  14  10       66.51      108.38     43.72 o 
   6  14  10       44.36       58.28     73.68 o 
   7  14  10      119.04       75.31     57.31 o 
   8  14  10        0.84      -49.69     49.80 o 
   9  14  10        2.35      -23.65     61.36 o 
 -13  15  10      366.20      487.13    176.47 o 
 -12  15  10      145.68       12.10     63.97 o 
 -11  15  10      257.65      322.09     84.96 o 
 -10  15  10       47.13        2.23     43.23 o 
  -9  15  10      625.91      552.98    112.33 o 
  -8  15  10        0.54      -14.52     58.02 o 
  -7  15  10     2102.85     2070.55    130.68 o 
  -6  15  10        7.55        8.49     34.98 o 
  -5  15  10      168.71      233.05     46.18 o 
  -4  15  10        8.27      -15.50     31.44 o 
  -3  15  10       30.99       17.05     33.39 o 
  -2  15  10       79.82       50.22     45.13 o 
  -1  15  10     6698.91     7088.37    163.38 o 
   0  15  10     2751.56     2768.51    103.30 o 
   1  15  10      131.20      120.07     36.12 o 
   2  15  10        4.15        0.35     29.46 o 
   3  15  10      271.39      287.33     45.56 o 
   4  15  10        1.45       11.97     36.73 o 
   5  15  10      278.68      417.57     59.57 o 
   6  15  10       19.21       18.84     50.76 o 
   7  15  10        1.79      -43.92     43.92 o 
   8  15  10        2.21       -8.79     54.15 o 
   9  15  10       46.59       34.61     63.85 o 
 -13  16  10       42.88       41.86     70.29 o 
 -12  16  10       81.58      160.09     74.76 o 
 -11  16  10       26.81      157.39     71.79 o 
 -10  16  10        1.46        5.73     56.54 o 
  -9  16  10       23.29       30.31     55.51 o 
  -8  16  10      216.03      270.10     86.19 o 
  -7  16  10        1.97        2.29     43.11 o 
  -6  16  10      183.14      149.43     62.72 o 
  -5  16  10      107.78       66.85     38.43 o 
  -4  16  10      372.64      480.82     76.13 o 
  -3  16  10      490.77      337.68     81.39 o 
  -2  16  10      532.93      460.23     67.84 o 
  -1  16  10      239.89      258.27     48.70 o 
   0  16  10     1100.01     1172.60     99.16 o 
   1  16  10        9.84      -25.29     29.46 o 
   2  16  10      400.94      448.33     52.76 o 
   3  16  10      219.95      109.51     45.75 o 
   4  16  10       14.88       62.27     40.79 o 
   5  16  10      109.73      134.02     64.61 o 
   6  16  10      215.98      205.57     63.39 o 
   7  16  10       71.55       62.28     61.40 o 
   8  16  10      408.44      637.28     96.75 o 
 -12  17  10       38.51       94.00     71.59 o 
 -11  17  10      116.81      127.54     76.44 o 
 -10  17  10        2.40       44.66     46.62 o 
  -9  17  10        2.15       71.86     52.73 o 
  -8  17  10      920.01      958.05     95.68 o 
  -7  17  10     1173.81     1042.21     98.19 o 
  -6  17  10      416.38      282.37     60.77 o 
  -5  17  10     1700.30     1666.87    119.86 o 
  -4  17  10      383.33      366.35     64.42 o 
  -3  17  10      274.22      169.41     85.08 o 
  -2  17  10      943.67     1153.25    102.65 o 
  -1  17  10      222.72      318.76     65.21 o 
   0  17  10       34.69        6.38     36.48 o 
   1  17  10     1471.00     1431.51     82.57 o 
   2  17  10      432.67      460.06     53.39 o 
   3  17  10      121.50      151.94     42.21 o 
   4  17  10       29.11       16.46     37.29 o 
   5  17  10      117.71      178.74     51.43 o 
   6  17  10        8.64       89.57     57.02 o 
   7  17  10       35.12       32.60     58.67 o 
   8  17  10       36.37       35.59     61.59 o 
 -12  18  10        8.14       87.31     75.32 o 
 -11  18  10       76.86      148.58     70.80 o 
 -10  18  10        5.54      121.97     54.19 o 
  -9  18  10      272.00      269.55     69.32 o 
  -8  18  10      176.43      124.82     55.88 o 
  -7  18  10        7.77       44.51     49.63 o 
  -6  18  10      124.87      220.94     76.79 o 
  -5  18  10        0.58       16.64     47.23 o 
  -4  18  10      106.12        5.37     48.75 o 
  -3  18  10      481.71      521.11    111.56 o 
  -2  18  10      261.70      311.44     67.42 o 
  -1  18  10      183.42      234.89     64.33 o 
   0  18  10      185.48      136.21     54.68 o 
   1  18  10      228.57      125.33     58.33 o 
   2  18  10      136.25      215.00     44.40 o 
   3  18  10        3.54      -26.75     34.83 o 
   4  18  10       89.37       94.29     41.08 o 
   5  18  10       23.20       14.65     44.63 o 
   6  18  10       42.11       56.14     59.74 o 
   7  18  10       20.72       -0.21     60.16 o 
 -11  19  10       93.70       20.09     79.10 o 
 -10  19  10       75.84      239.94     63.26 o 
  -9  19  10      387.96      433.51     75.56 o 
  -8  19  10     1000.96      954.46     95.90 o 
  -7  19  10        1.30      -46.55     59.19 o 
  -6  19  10        3.30        5.84     55.70 o 
  -5  19  10       80.75       33.87     52.40 o 
  -4  19  10      521.46      493.25     76.41 o 
  -3  19  10      225.95      201.75     63.46 o 
  -2  19  10      332.61      474.19     79.51 o 
  -1  19  10       15.53       20.42     50.28 o 
   0  19  10      166.79      293.80     69.07 o 
   1  19  10       59.66       64.92     57.48 o 
   2  19  10      291.94      236.94     67.73 o 
   3  19  10      269.96      331.72     64.42 o 
   4  19  10       94.46      117.53     43.43 o 
   5  19  10      133.89      229.62     60.41 o 
   6  19  10        0.30      -40.15     77.20 o 
   7  19  10       38.23       62.47     66.66 o 
 -10  20  10      177.24      297.81     70.30 o 
  -9  20  10       84.04       80.30     90.60 o 
  -8  20  10       74.83      118.76     78.67 o 
  -7  20  10       17.35       28.05     67.31 o 
  -6  20  10       31.82      103.48     70.21 o 
  -5  20  10       61.56      -23.89     45.21 o 
  -4  20  10       44.87       28.06     53.33 o 
  -3  20  10      339.38      500.06     78.47 o 
  -2  20  10       21.76      -24.77     50.30 o 
  -1  20  10       20.18       35.25     56.11 o 
   0  20  10       35.45      -12.53     53.17 o 
   1  20  10       67.18      154.03     63.51 o 
   2  20  10       22.95      -14.17     54.26 o 
   3  20  10       11.30      -29.49     60.24 o 
   4  20  10       93.62      176.32     53.28 o 
   5  20  10       70.69       70.63     48.26 o 
   6  20  10      203.10      242.59     74.33 o 
  -9  21  10        8.66      -77.35     77.35 o 
  -8  21  10      149.77      142.97     78.35 o 
  -7  21  10        7.38       54.82     70.27 o 
  -6  21  10       70.70       80.11     71.21 o 
  -5  21  10       17.86       36.79     53.65 o 
  -4  21  10      169.88       88.88     58.94 o 
  -3  21  10      420.45      615.36    156.06 o 
  -2  21  10       73.14       87.69     59.62 o 
  -1  21  10      422.18      382.01     76.66 o 
   0  21  10       30.91       31.07     60.36 o 
   1  21  10      297.14      218.25     71.38 o 
   2  21  10       97.27       74.47     61.85 o 
   3  21  10      107.29      -22.94     54.50 o 
   4  21  10        1.27      -28.51     68.84 o 
   5  21  10        9.49       -9.96     86.73 o 
  -8  22  10       55.62        8.16     78.31 o 
  -7  22  10      350.01      466.41    103.44 o 
  -6  22  10       52.53       38.13     75.96 o 
  -5  22  10      267.43      298.57    142.21 o 
  -4  22  10       86.68      204.81     65.86 o 
  -3  22  10        9.00       -2.77     61.34 o 
  -2  22  10       41.72       89.37     67.77 o 
  -1  22  10      135.55      131.69     64.76 o 
   0  22  10      314.32      361.72    103.97 o 
   1  22  10        7.26       59.51     57.30 o 
   2  22  10       22.70       80.06     61.74 o 
   3  22  10       26.19       32.88     59.98 o 
   4  22  10       15.70      -46.98     63.37 o 
  -7  23  10      141.19      213.64     87.28 o 
  -6  23  10      236.82      465.83    132.75 o 
  -5  23  10        3.45       29.20     77.48 o 
  -4  23  10      182.61      142.74     69.33 o 
  -3  23  10        1.87      -14.53     61.22 o 
  -2  23  10       19.71       95.78     63.97 o 
  -1  23  10      180.98      108.30     70.37 o 
   0  23  10      159.53      283.38     78.26 o 
   1  23  10      127.52      176.73     69.17 o 
   2  23  10      143.82      136.42     71.93 o 
  -4  24  10       26.21       10.61     63.80 o 
  -3  24  10       71.39       13.85     59.05 o 
  -2  24  10       15.19      116.37     69.22 o 
  -1  24  10        1.17      -21.25     62.02 o 
   0  24  10       53.40       82.57     68.61 o 
 -15   0  11       38.85       70.81     62.86 o 
 -13   0  11      361.12      439.25    198.04 o 
 -11   0  11        7.98      -23.87     41.13 o 
  -9   0  11    18523.86    19293.35    514.02 o 
  -7   0  11     9033.64     8603.64    213.60 o 
  -5   0  11     2610.19     2759.91     99.67 o 
  -3   0  11       38.04       11.91     22.21 o 
  -1   0  11       17.43        5.25     23.31 o 
   1   0  11     1361.67     1319.08     69.92 o 
   3   0  11     3846.60     3669.05    110.09 o 
   5   0  11      214.81      229.67     39.79 o 
   7   0  11       35.54       44.30     29.98 o 
   9   0  11        1.27       15.25     40.38 o 
  11   0  11       57.21      100.39     60.72 o 
 -16   1  11       21.51        0.55     45.92 o 
 -15   1  11        2.27        5.07     41.00 o 
 -14   1  11       42.17      136.74     45.43 o 
 -13   1  11      183.84      116.69     44.25 o 
 -12   1  11        7.59       -7.38     33.27 o 
 -11   1  11      221.46      184.59     40.73 o 
 -10   1  11       30.26       -6.56     35.98 o 
  -9   1  11     4692.11     5234.59    145.76 o 
  -8   1  11     3397.70     3087.78     79.12 o 
  -7   1  11        0.40       25.77     19.55 o 
  -6   1  11     1264.77     1379.48     57.31 o 
  -5   1  11     1417.41     1419.38     54.38 o 
  -4   1  11     1912.36     2185.93     69.74 o 
  -3   1  11        9.54       23.16     16.73 o 
  -2   1  11     1387.48     1457.49     54.44 o 
  -1   1  11     1559.54     1751.50     70.67 o 
   0   1  11     3843.06     3799.82     91.02 o 
   1   1  11      803.42      905.59     40.69 o 
   2   1  11     3594.22     3582.10     75.09 o 
   3   1  11       70.77       54.61     27.72 o 
   4   1  11     1905.57     1904.54     65.27 o 
   5   1  11      276.22      227.82     28.22 o 
   6   1  11       36.46       40.99     20.97 o 
   7   1  11      146.15      166.88     27.45 o 
   8   1  11      503.54      593.90     47.52 o 
   9   1  11       51.74        9.08     29.45 o 
  10   1  11      197.93      155.84     41.22 o 
  11   1  11        9.57        3.68     33.55 o 
 -16   2  11      109.23      145.93     51.78 o 
 -15   2  11      304.30      482.87     68.11 o 
 -14   2  11      216.46      235.19     57.72 o 
 -13   2  11       93.34      103.72     42.53 o 
 -12   2  11      604.33      547.59     78.87 o 
 -11   2  11       60.40       77.80     37.00 o 
 -10   2  11     1053.71      969.53     72.45 o 
  -9   2  11     4310.73     4278.24    226.45 o 
  -8   2  11     1893.05     1840.20     71.15 o 
  -7   2  11     2393.87     2341.52     69.01 o 
  -6   2  11       12.58       -7.14     17.49 o 
  -5   2  11    11858.10    12079.37    190.85 o 
  -4   2  11      157.00      157.07     23.53 o 
  -3   2  11      137.60       88.80     19.22 o 
  -2   2  11      115.81       79.93     30.33 o 
  -1   2  11      447.53      474.01     32.36 o 
   0   2  11     1246.00     1435.20     68.98 o 
   1   2  11        1.29        5.95     20.14 o 
   2   2  11      552.91      550.86     33.94 o 
   3   2  11       12.24       34.44     19.64 o 
   4   2  11      285.95      346.50     31.59 o 
   5   2  11      314.96      344.86     30.03 o 
   6   2  11     1210.60     1262.35     67.30 o 
   7   2  11     1158.00     1027.09     58.68 o 
   8   2  11        5.92       35.01     29.32 o 
   9   2  11       27.48       52.00     33.15 o 
  10   2  11        1.16      -20.45     32.73 o 
  11   2  11        6.81       26.14     36.88 o 
 -16   3  11      224.19      299.88     91.06 o 
 -15   3  11        2.07      -40.41     40.41 o 
 -14   3  11       44.27       20.78     40.36 o 
 -13   3  11        0.07      -14.43     38.34 o 
 -12   3  11        6.27       -8.36     31.01 o 
 -11   3  11      176.64       68.80     44.21 o 
 -10   3  11       25.92      -21.77     31.34 o 
  -9   3  11      459.86      474.28     43.96 o 
  -8   3  11     3330.30     3206.03     82.77 o 
  -7   3  11     1635.03     1806.40     79.48 o 
  -6   3  11     2581.54     2566.68     70.83 o 
  -5   3  11       20.04       13.07     18.20 o 
  -4   3  11     4319.23     4635.58    110.00 o 
  -3   3  11        3.35      -16.60     19.40 o 
  -2   3  11     5825.09     5450.40    121.37 o 
  -1   3  11       73.05       99.65     27.47 o 
   0   3  11      894.60      903.16     41.63 o 
   1   3  11      610.09      613.48     36.59 o 
   2   3  11       31.37       57.55     18.47 o 
   3   3  11      118.29      153.54     23.31 o 
   4   3  11      400.01      489.25     38.07 o 
   5   3  11      348.01      355.93     30.19 o 
   6   3  11     1463.70     1717.88     83.62 o 
   7   3  11       16.02       16.11     25.12 o 
   8   3  11      304.89      327.19     38.73 o 
   9   3  11       23.67       48.52     36.58 o 
  10   3  11       83.63      144.15     42.83 o 
  11   3  11        1.94        3.72     70.97 o 
 -16   4  11        0.03       13.93     71.81 o 
 -15   4  11      263.67      280.63    113.76 o 
 -14   4  11        2.90       45.32     48.51 o 
 -13   4  11       64.45       35.07     37.97 o 
 -12   4  11      241.45      193.82     45.32 o 
 -11   4  11      178.15      210.15     47.83 o 
 -10   4  11      824.05      760.35     65.49 o 
  -9   4  11      878.96      779.23     53.90 o 
  -8   4  11       19.15       -9.37     19.45 o 
  -7   4  11        8.90       14.19     22.41 o 
  -6   4  11     1834.65     1925.51    118.68 o 
  -5   4  11     3580.24     3536.81     95.54 o 
  -4   4  11      318.88      330.43     36.49 o 
  -3   4  11      885.07      867.45     79.20 o 
  -2   4  11      452.03      478.16     40.61 o 
  -1   4  11        4.30       42.90     22.57 o 
   0   4  11     3840.74     3688.87     89.52 o 
   1   4  11      360.88      353.28     34.75 o 
   2   4  11       12.51       -0.84     21.25 o 
   3   4  11      548.21      612.85     41.69 o 
   4   4  11      189.20      227.48     34.15 o 
   5   4  11     1326.77     1456.93     70.53 o 
   6   4  11        0.95       14.87     25.42 o 
   7   4  11      157.04      107.51     30.96 o 
   8   4  11      110.17       76.41     35.08 o 
   9   4  11        0.43      -35.06     35.75 o 
  10   4  11       15.55       40.69     66.24 o 
  11   4  11      117.17      155.45     79.77 o 
 -16   5  11       24.63       70.78     75.40 o 
 -15   5  11        1.57      -31.70     76.86 o 
 -14   5  11      323.80      326.27     88.08 o 
 -13   5  11       72.16       26.03     57.79 o 
 -12   5  11       11.83      -26.29     39.17 o 
 -11   5  11       37.63       71.65     43.97 o 
 -10   5  11       73.44       93.08     45.67 o 
  -9   5  11     1266.10     1180.00     81.31 o 
  -8   5  11      933.04      928.35    102.78 o 
  -7   5  11      301.95      231.94     33.02 o 
  -6   5  11     1700.04     1736.77     76.18 o 
  -5   5  11      177.52      262.83     37.83 o 
  -4   5  11     1482.39     1567.70     71.15 o 
  -3   5  11     1428.13     1715.38     86.28 o 
  -2   5  11       41.84      143.54     28.60 o 
  -1   5  11       95.91      126.32     28.32 o 
   0   5  11       31.75       53.96     22.94 o 
   1   5  11      151.36      153.02     36.60 o 
   2   5  11     1719.01     1777.57     72.52 o 
   3   5  11       39.72       75.37     23.64 o 
   4   5  11     2757.50     2855.55     85.47 o 
   5   5  11     1197.42     1355.54     81.83 o 
   6   5  11       11.19       26.56     25.69 o 
   7   5  11      223.19      203.03     35.39 o 
   8   5  11      367.83      422.67     50.83 o 
   9   5  11        2.19       39.70     61.14 o 
  10   5  11      147.88      115.25     72.13 o 
  11   5  11        5.46      -45.64     74.16 o 
 -16   6  11       69.70      178.59     81.60 o 
 -15   6  11       32.45      100.68     69.16 o 
 -14   6  11       50.56       23.54     60.88 o 
 -13   6  11       31.36      -29.52     56.22 o 
 -12   6  11       41.90       66.28     45.95 o 
 -11   6  11     1346.34     1311.19    118.77 o 
 -10   6  11       58.61       44.40     42.80 o 
  -9   6  11     3074.49     2997.98    109.97 o 
  -8   6  11      155.02      211.55     40.28 o 
  -7   6  11       67.26       76.02     37.19 o 
  -6   6  11       36.85       16.04     53.78 o 
  -5   6  11     1350.73     1481.41     70.75 o 
  -4   6  11      946.39      991.22     58.53 o 
  -3   6  11      613.95      636.21     51.73 o 
  -2   6  11      480.29      392.48     38.70 o 
  -1   6  11        1.66        1.41     20.92 o 
   0   6  11      279.09      366.85     36.03 o 
   1   6  11       94.04       47.67     36.59 o 
   2   6  11     1354.86     1280.54     68.10 o 
   3   6  11      253.10      219.51     41.58 o 
   4   6  11       80.61       96.27     34.28 o 
   5   6  11        0.35      -23.01     24.47 o 
   6   6  11      126.84      120.76     30.87 o 
   7   6  11      529.11      584.43     59.51 o 
   8   6  11      311.97      223.10     60.64 o 
   9   6  11        0.21       23.80     64.28 o 
  10   6  11        0.49       60.33     69.71 o 
  11   6  11        1.77       12.60     70.62 o 
 -16   7  11       67.52      205.01     87.13 o 
 -15   7  11       19.00       94.75    144.33 o 
 -14   7  11      227.68      326.14    226.36 o 
 -13   7  11       13.42       56.83     59.25 o 
 -12   7  11      522.43      659.44    106.11 o 
 -11   7  11      267.21      206.16     60.92 o 
 -10   7  11      213.84      149.05     48.19 o 
  -9   7  11      159.39      188.10     41.95 o 
  -8   7  11     3342.77     3129.64    151.06 o 
  -7   7  11     1741.95     1797.55     76.49 o 
  -6   7  11       44.58       37.52     27.44 o 
  -5   7  11      185.81      152.34     64.11 o 
  -4   7  11     3491.15     3879.43    141.44 o 
  -3   7  11        0.29      -24.95     24.95 o 
  -2   7  11     1093.58     1270.70     73.62 o 
  -1   7  11     3522.25     3728.57    101.10 o 
   0   7  11      215.79      411.94     42.73 o 
   1   7  11      253.63      244.99     44.43 o 
   2   7  11       98.97      117.28     31.00 o 
   3   7  11       81.35       81.37     27.53 o 
   4   7  11      507.66      450.55     42.66 o 
   5   7  11      132.29       88.36     26.86 o 
   6   7  11       39.33       28.16     35.73 o 
   7   7  11       30.03       -6.39     36.28 o 
   8   7  11      459.93      422.53    141.43 o 
   9   7  11        2.22      -46.07     46.07 o 
  10   7  11      251.81      235.34     87.58 o 
  11   7  11       14.03       96.47     79.47 o 
 -15   8  11      410.66      466.45    244.38 o 
 -14   8  11       13.50        0.56     66.72 o 
 -13   8  11      146.57       85.70     65.88 o 
 -12   8  11       10.24       20.94     55.86 o 
 -11   8  11       17.83      103.06     59.06 o 
 -10   8  11       27.27        0.67     43.88 o 
  -9   8  11     3254.48     3110.95    124.42 o 
  -8   8  11        7.42       -0.87     32.01 o 
  -7   8  11      205.97      132.00     47.52 o 
  -6   8  11        5.81       22.72     26.30 o 
  -5   8  11     1875.25     1934.25     82.92 o 
  -4   8  11       48.20        7.81     26.02 o 
  -3   8  11      171.03      221.60     36.87 o 
  -2   8  11      611.57      579.85     51.86 o 
  -1   8  11      904.58      867.33     52.24 o 
   0   8  11       26.26       46.81     24.82 o 
   1   8  11      236.34      204.85     35.95 o 
   2   8  11       96.56       65.49     27.22 o 
   3   8  11     1035.48     1204.03     83.90 o 
   4   8  11       46.42       42.14     27.38 o 
   5   8  11      205.97      156.44     32.51 o 
   6   8  11      398.03      368.38     74.22 o 
   7   8  11      391.56      432.87     70.48 o 
   8   8  11      210.64      249.67     60.46 o 
   9   8  11        5.08        4.91     53.09 o 
  10   8  11       21.92      -27.25     83.88 o 
  11   8  11       20.02      -44.43     69.54 o 
 -15   9  11       17.39      -64.07     64.07 o 
 -14   9  11      194.81      116.11     72.36 o 
 -13   9  11       43.96       45.25     61.05 o 
 -12   9  11       40.94       67.28     61.80 o 
 -11   9  11        6.24       19.00     55.41 o 
 -10   9  11        5.19      -36.47     55.29 o 
  -9   9  11      154.09      208.30     43.45 o 
  -8   9  11     2651.03     3012.55    110.01 o 
  -7   9  11       66.04       75.70     33.42 o 
  -6   9  11      553.62      554.17     48.88 o 
  -5   9  11        1.80       36.46     27.46 o 
  -4   9  11     1247.63     1236.00     68.46 o 
  -3   9  11     1009.96     1239.91     67.75 o 
  -2   9  11     1169.90     1330.25     70.16 o 
  -1   9  11      274.60      382.21     39.27 o 
   0   9  11     2029.23     2138.30     82.05 o 
   1   9  11      274.23      332.51     39.68 o 
   2   9  11        3.08       33.46     25.14 o 
   3   9  11      345.47      331.98     38.66 o 
   4   9  11      392.67      431.60     51.45 o 
   5   9  11       36.14       39.93     48.28 o 
   6   9  11      219.80      239.62     80.41 o 
   7   9  11        8.29       -0.66     44.16 o 
   8   9  11      759.83      546.13     79.04 o 
   9   9  11      206.93      306.09     70.83 o 
  10   9  11      273.34       99.44     81.14 o 
 -15  10  11      120.59      101.03     96.68 o 
 -14  10  11       69.99      191.39     74.95 o 
 -13  10  11        1.84       22.17     61.76 o 
 -12  10  11        8.39      -22.33     47.46 o 
 -11  10  11      573.75      445.90     92.23 o 
 -10  10  11      498.42      505.70     77.14 o 
  -9  10  11      205.65      230.85     50.99 o 
  -8  10  11      261.71      262.71     91.28 o 
  -7  10  11      276.91      329.55     42.66 o 
  -6  10  11        5.41      -25.74     25.74 o 
  -5  10  11     1471.24     1437.40     73.39 o 
  -4  10  11       80.41       69.70     34.80 o 
  -3  10  11      929.89      872.10     58.97 o 
  -2  10  11     1268.09     1304.35     70.41 o 
  -1  10  11      113.87       96.82     28.25 o 
   0  10  11      366.49      303.80     37.04 o 
   1  10  11      187.01      156.82     31.27 o 
   2  10  11     1396.91     1476.51     71.16 o 
   3  10  11      291.63      308.38     44.12 o 
   4  10  11      749.38      874.98     65.59 o 
   5  10  11       96.87      209.85     66.45 o 
   6  10  11       22.61       18.92     37.65 o 
   7  10  11       74.82       45.02     48.25 o 
   8  10  11       51.61      148.86     60.96 o 
   9  10  11        5.49       56.27     56.86 o 
  10  10  11      105.99      140.23     85.22 o 
 -15  11  11        0.73      -16.50     68.75 o 
 -14  11  11        0.62       51.39     74.64 o 
 -13  11  11       25.66       74.15     67.87 o 
 -12  11  11      182.09       52.55     59.57 o 
 -11  11  11       11.92      -31.15     49.61 o 
 -10  11  11       65.35       28.52     41.49 o 
  -9  11  11     3503.80     3399.28    143.57 o 
  -8  11  11      306.46      331.32     56.67 o 
  -7  11  11        9.70      -13.03     38.74 o 
  -6  11  11     1575.52     1829.68     88.40 o 
  -5  11  11       13.64        3.93     32.63 o 
  -4  11  11      234.19      216.46     39.68 o 
  -3  11  11     1169.03     1292.51     73.08 o 
  -2  11  11       36.23      -21.90     26.45 o 
  -1  11  11      225.83      376.93     61.42 o 
   0  11  11      172.33      151.79     32.79 o 
   1  11  11        0.42        8.76     27.03 o 
   2  11  11      904.84      850.13     66.36 o 
   3  11  11       52.60      109.49     46.04 o 
   4  11  11     1009.23     1116.33     73.89 o 
   5  11  11       15.87      -20.88     36.31 o 
   6  11  11        9.99       37.54     40.19 o 
   7  11  11       89.65      143.73     56.39 o 
   8  11  11        1.42      -28.63     46.84 o 
   9  11  11       89.29       10.49     61.32 o 
  10  11  11       76.34      129.65     85.09 o 
 -14  12  11        7.44       44.98     71.39 o 
 -13  12  11        5.48       40.52     62.17 o 
 -12  12  11      127.74      154.70     69.86 o 
 -11  12  11      146.61      134.56     65.80 o 
 -10  12  11        4.26       31.87     42.02 o 
  -9  12  11     3278.82     3246.40    267.08 o 
  -8  12  11      268.51      312.00     70.07 o 
  -7  12  11      229.66      123.43     90.21 o 
  -6  12  11        1.89       44.23     37.18 o 
  -5  12  11        3.77      -26.97     26.97 o 
  -4  12  11     2989.03     2827.38     93.51 o 
  -3  12  11      726.13      892.21     65.18 o 
  -2  12  11      339.07      331.65     43.15 o 
  -1  12  11     1273.56     1374.38     67.69 o 
   0  12  11      627.92      842.59     54.02 o 
   1  12  11       12.03       -8.51     30.86 o 
   2  12  11      193.58      139.88     35.76 o 
   3  12  11      367.10      290.55     44.21 o 
   4  12  11       68.09       62.48     36.14 o 
   5  12  11       73.05       70.06     46.57 o 
   6  12  11      129.13       86.33     44.32 o 
   7  12  11       59.58       52.10     51.63 o 
   8  12  11       20.74        7.45     64.23 o 
   9  12  11       39.83       79.85     58.85 o 
 -14  13  11        7.44      -33.63    146.41 o 
 -13  13  11        4.69       66.34     69.68 o 
 -12  13  11       50.03       15.65     62.23 o 
 -11  13  11       33.36       55.45     58.39 o 
 -10  13  11       11.87       34.08     45.52 o 
  -9  13  11      374.95      339.12     63.30 o 
  -8  13  11      595.63      578.03     74.19 o 
  -7  13  11      887.84      927.80     88.69 o 
  -6  13  11        9.94       26.21     33.49 o 
  -5  13  11      105.53       63.39     35.55 o 
  -4  13  11      642.89      750.43     84.40 o 
  -3  13  11       64.60       41.88     31.77 o 
  -2  13  11     1307.75     1447.58     77.44 o 
  -1  13  11      692.01      738.91     52.26 o 
   0  13  11     1127.33     1143.32     71.27 o 
   1  13  11       82.39       44.32     31.97 o 
   2  13  11      127.81       57.68     31.31 o 
   3  13  11      548.55      390.41     49.56 o 
   4  13  11      150.60      134.46     39.23 o 
   5  13  11       31.76       50.96     46.59 o 
   6  13  11        1.02        5.35     39.74 o 
   7  13  11       53.65       16.18     51.72 o 
   8  13  11      101.52      109.91     63.85 o 
   9  13  11       52.35       35.75     76.96 o 
 -13  14  11       89.89      129.01     69.45 o 
 -12  14  11        0.18      -25.80     64.87 o 
 -11  14  11       36.83       96.25     66.98 o 
 -10  14  11      273.74      282.51     62.13 o 
  -9  14  11     1231.73     1085.90     99.42 o 
  -8  14  11      338.83      416.10     63.00 o 
  -7  14  11     3196.72     2946.59    188.59 o 
  -6  14  11      611.52      590.26     62.36 o 
  -5  14  11     2025.37     1755.45    142.99 o 
  -4  14  11       42.74       -6.36     34.53 o 
  -3  14  11       58.41      169.97     36.11 o 
  -2  14  11      349.67      301.93     43.99 o 
  -1  14  11      871.87      899.48     63.81 o 
   0  14  11        1.67       11.69     31.73 o 
   1  14  11      199.44      198.94     40.38 o 
   2  14  11      154.60       64.54     35.76 o 
   3  14  11       84.29       79.32     37.22 o 
   4  14  11       10.42       40.17     36.48 o 
   5  14  11        3.62        5.08     41.37 o 
   6  14  11       17.81        5.08     49.84 o 
   7  14  11        9.41       18.55     52.37 o 
   8  14  11        5.58       -4.85     54.72 o 
   9  14  11        5.90       80.12     64.31 o 
 -13  15  11       33.29       69.65    140.95 o 
 -12  15  11        5.91       68.70     71.66 o 
 -11  15  11      375.84      514.05     99.70 o 
 -10  15  11        7.23       71.59     48.88 o 
  -9  15  11      466.61      358.80     66.55 o 
  -8  15  11     1536.87     1433.35    112.24 o 
  -7  15  11        2.80      -40.75     40.75 o 
  -6  15  11      130.18      193.62     46.80 o 
  -5  15  11      143.11       62.79     38.23 o 
  -4  15  11     1944.79     2115.88    142.96 o 
  -3  15  11      314.31      196.44     53.98 o 
  -2  15  11      524.04      430.87     56.33 o 
  -1  15  11      383.80      402.15     48.80 o 
   0  15  11     2007.82     1987.80    140.82 o 
   1  15  11     1023.58      962.38     69.56 o 
   2  15  11      163.49      127.56     38.33 o 
   3  15  11      480.78      464.50     64.00 o 
   4  15  11       46.35       23.88     35.19 o 
   5  15  11        7.62      -27.35     34.53 o 
   6  15  11      104.04      106.83     60.73 o 
   7  15  11        5.50       -7.18     59.17 o 
   8  15  11      190.56        7.64     63.58 o 
 -12  16  11        4.14       53.22     70.16 o 
 -11  16  11      170.95       96.11     67.76 o 
 -10  16  11      116.31       36.46     48.87 o 
  -9  16  11       60.67      134.23     52.60 o 
  -8  16  11      133.23      105.20     52.38 o 
  -7  16  11      596.88      532.37     74.40 o 
  -6  16  11      491.64      527.56     61.56 o 
  -5  16  11      223.63      195.63     45.66 o 
  -4  16  11        3.27       29.92     46.51 o 
  -3  16  11       74.86       61.86     48.69 o 
  -2  16  11      199.95      232.65     59.31 o 
  -1  16  11      139.48      115.52     36.08 o 
   0  16  11     1140.59     1062.92     72.18 o 
   1  16  11      559.42      576.21     57.72 o 
   2  16  11      674.62      663.73     66.52 o 
   3  16  11       94.04      151.91     43.44 o 
   4  16  11       43.45       49.11     38.64 o 
   5  16  11       26.57       32.89     39.10 o 
   6  16  11       71.22      144.84     64.40 o 
   7  16  11       23.44       26.01     60.81 o 
   8  16  11       88.68      141.10     71.31 o 
 -12  17  11       65.22        0.90     71.39 o 
 -11  17  11      145.42      112.64     72.94 o 
 -10  17  11       29.70       25.96     47.63 o 
  -9  17  11      232.81      273.59     64.36 o 
  -8  17  11      131.66      112.10     53.67 o 
  -7  17  11        0.76       29.41     44.62 o 
  -6  17  11      468.66      411.10     67.75 o 
  -5  17  11       72.70       37.88     47.01 o 
  -4  17  11       27.74       61.05     47.50 o 
  -3  17  11        6.27      -19.51     44.40 o 
  -2  17  11      170.87      125.95     55.67 o 
  -1  17  11       66.94      149.46     54.97 o 
   0  17  11      119.51      109.16     44.51 o 
   1  17  11       21.83       79.02     37.96 o 
   2  17  11      599.11      614.15     67.33 o 
   3  17  11      314.60      275.97     52.86 o 
   4  17  11      388.37      349.61     53.89 o 
   5  17  11      312.40      231.69     50.39 o 
   6  17  11       42.15       58.83     63.58 o 
   7  17  11      466.92      452.12     88.06 o 
 -11  18  11        4.18       70.07     71.79 o 
 -10  18  11       47.31       77.27     50.90 o 
  -9  18  11      218.38      181.32     59.11 o 
  -8  18  11        4.77       41.08     48.55 o 
  -7  18  11       43.27       -0.58     45.56 o 
  -6  18  11       58.31        7.20     58.25 o 
  -5  18  11      445.62      522.37     95.20 o 
  -4  18  11      753.45      667.32     84.07 o 
  -3  18  11      446.94      396.30     96.63 o 
  -2  18  11     2198.01     2580.96    212.48 o 
  -1  18  11        0.53       36.67     51.60 o 
   0  18  11      168.18      113.59     58.76 o 
   1  18  11       13.73       -4.98     40.95 o 
   2  18  11      135.29      152.79     42.14 o 
   3  18  11       50.25       21.57     36.97 o 
   4  18  11       20.29       35.95     39.05 o 
   5  18  11        5.42      -27.87     36.27 o 
   6  18  11        4.78      -57.27     57.27 o 
   7  18  11       38.39       83.94    123.42 o 
 -10  19  11       19.34       91.58     71.56 o 
  -9  19  11       10.58       -6.05     48.71 o 
  -8  19  11      119.15       26.94     64.66 o 
  -7  19  11        5.57        4.97     71.96 o 
  -6  19  11       45.60      113.93     69.11 o 
  -5  19  11      218.96      205.07     66.95 o 
  -4  19  11       50.20       58.11     61.91 o 
  -3  19  11      243.78      208.66     63.06 o 
  -2  19  11      314.81      375.32     76.27 o 
  -1  19  11      110.01       64.44     55.17 o 
   0  19  11       79.18      148.36     58.97 o 
   1  19  11      144.35       45.02     56.85 o 
   2  19  11        5.41       -8.50     54.61 o 
   3  19  11      389.21      351.04     69.79 o 
   4  19  11      103.10      106.01     52.96 o 
   5  19  11      134.22       96.60     52.36 o 
   6  19  11      138.28      146.49     65.04 o 
 -10  20  11      147.11      183.04     62.21 o 
  -9  20  11       45.25      125.00     75.28 o 
  -8  20  11       18.36       26.99     66.81 o 
  -7  20  11       27.63      110.90     76.54 o 
  -6  20  11       40.01       50.15     66.65 o 
  -5  20  11       65.41      139.16     60.07 o 
  -4  20  11        6.18       15.76     52.50 o 
  -3  20  11       10.86       44.09     61.23 o 
  -2  20  11        7.46       17.15     58.43 o 
  -1  20  11        0.29      -30.31     49.63 o 
   0  20  11       18.13       26.83     60.00 o 
   1  20  11        9.22      -29.99     54.63 o 
   2  20  11       22.89      -29.90     52.13 o 
   3  20  11      115.29      145.66     63.16 o 
   4  20  11        0.10      -19.64     48.05 o 
   5  20  11       17.97      -15.37     49.86 o 
  -9  21  11      173.58      179.70     85.18 o 
  -8  21  11      222.16      251.00     90.46 o 
  -7  21  11       30.44      128.75     77.54 o 
  -6  21  11        2.68      113.88     80.78 o 
  -5  21  11      199.60      278.94     83.25 o 
  -4  21  11      198.37      196.08     85.17 o 
  -3  21  11      121.38      124.57     59.53 o 
  -2  21  11        8.70      -35.24     54.29 o 
  -1  21  11       37.27       52.41     56.23 o 
   0  21  11       49.12       38.50     82.05 o 
   1  21  11      133.49       29.07     59.37 o 
   2  21  11        3.31      -49.94     58.17 o 
   3  21  11      415.33      433.89     83.47 o 
   4  21  11      121.05      273.72     77.45 o 
  -7  22  11       20.56       10.54     80.55 o 
  -6  22  11       12.22       41.49     75.39 o 
  -5  22  11       27.62       72.00     77.17 o 
  -4  22  11       87.72      158.54     67.89 o 
  -3  22  11       40.64       32.22     59.90 o 
  -2  22  11        3.93       24.38     61.74 o 
  -1  22  11       90.76       68.90     64.48 o 
   0  22  11        4.73      -25.65     59.85 o 
   1  22  11       30.56       37.49     76.64 o 
   2  22  11       39.65       78.55     75.77 o 
   3  22  11      194.56      166.93     69.69 o 
  -6  23  11      151.05      198.62    118.13 o 
  -5  23  11       22.30       35.63     78.12 o 
  -4  23  11        3.53      106.50     62.95 o 
  -3  23  11      252.35      138.38    113.76 o 
  -2  23  11       52.55       87.52     65.49 o 
  -1  23  11      168.71      361.45     81.26 o 
   0  23  11       15.85       29.32     66.50 o 
   1  23  11        1.75       -5.59     60.29 o 
 -16   0  12      366.43      409.99     94.62 o 
 -14   0  12        1.41        4.53     97.57 o 
 -12   0  12      292.55      283.91    146.86 o 
 -10   0  12     1950.41     1701.32    158.50 o 
  -8   0  12      166.29       98.24     36.51 o 
  -6   0  12     2567.76     2859.60    138.83 o 
  -4   0  12     8014.69     7931.25    198.87 o 
  -2   0  12     2763.81     2766.13    100.71 o 
   0   0  12     1837.87     2073.37     95.11 o 
   2   0  12     6007.96     5770.76    162.13 o 
   4   0  12      724.66      816.81     65.49 o 
   6   0  12     4308.17     4144.72    134.06 o 
   8   0  12       69.67      104.20     49.61 o 
  10   0  12      112.11      125.30     55.60 o 
 -16   1  12      262.06      243.25     57.05 o 
 -15   1  12      191.30      370.76     60.45 o 
 -14   1  12      334.51      420.62     59.11 o 
 -13   1  12       56.29       34.54     51.79 o 
 -12   1  12      296.31      367.23     65.96 o 
 -11   1  12      135.86       64.97     38.00 o 
 -10   1  12      341.68      265.33     50.30 o 
  -9   1  12      170.51      160.69     67.76 o 
  -8   1  12     2429.04     2316.25     83.70 o 
  -7   1  12     1017.31     1042.90     52.58 o 
  -6   1  12        0.71       31.90     21.19 o 
  -5   1  12      209.15      262.22     28.71 o 
  -4   1  12      835.73      700.19     50.44 o 
  -3   1  12      101.51      130.28     24.67 o 
  -2   1  12     1612.17     1549.58     55.90 o 
  -1   1  12       84.87       68.82     20.69 o 
   0   1  12      980.65     1024.72     50.05 o 
   1   1  12      280.06      254.81     28.08 o 
   2   1  12       96.23      116.79     27.49 o 
   3   1  12      258.35      224.25     39.34 o 
   4   1  12      156.35      166.21     25.71 o 
   5   1  12      292.49      308.69     32.33 o 
   6   1  12      216.36      208.09     35.56 o 
   7   1  12      165.83       79.73     27.67 o 
   8   1  12        9.95       24.11     29.20 o 
   9   1  12       19.56       30.62     36.07 o 
  10   1  12        9.49       46.64     41.73 o 
  11   1  12        1.88       41.98     43.41 o 
 -16   2  12        1.70       33.28     57.31 o 
 -15   2  12      106.74       76.63     72.33 o 
 -14   2  12      117.08       85.04     45.03 o 
 -13   2  12       41.87      101.17     40.98 o 
 -12   2  12      250.15      214.93     63.07 o 
 -11   2  12      875.68      743.46     68.23 o 
 -10   2  12     4356.47     4738.83    142.04 o 
  -9   2  12     7832.88     7664.10    185.28 o 
  -8   2  12     4439.94     4081.12     98.27 o 
  -7   2  12      996.95      967.58     58.85 o 
  -6   2  12     3778.56     3585.09    161.27 o 
  -5   2  12       13.87       11.03     22.50 o 
  -4   2  12     1527.01     1647.48     73.01 o 
  -3   2  12      142.42      136.79     29.26 o 
  -2   2  12        5.95       30.18     33.73 o 
  -1   2  12       52.68       52.13     24.32 o 
   0   2  12     2326.97     2356.63     81.40 o 
   1   2  12       87.07       82.89     25.50 o 
   2   2  12     5767.72     5711.45    113.81 o 
   3   2  12      185.81      204.09     33.28 o 
   4   2  12      543.99      570.88     42.45 o 
   5   2  12      104.96      109.27     28.24 o 
   6   2  12      155.53      151.73     28.62 o 
   7   2  12       14.89       37.66     30.62 o 
   8   2  12      143.53      191.72     43.40 o 
   9   2  12       25.02       62.75     40.41 o 
  10   2  12       64.35      126.15     44.91 o 
  11   2  12        1.07       -3.14     43.82 o 
 -16   3  12      136.57      168.89     66.78 o 
 -15   3  12       25.16       30.79     53.18 o 
 -14   3  12      174.87      195.49     62.16 o 
 -13   3  12       14.89       38.97     56.92 o 
 -12   3  12      282.77      175.06     61.88 o 
 -11   3  12      518.32      492.48     69.31 o 
 -10   3  12       36.44       57.19     45.53 o 
  -9   3  12     3502.23     3093.87    118.95 o 
  -8   3  12     1375.97     1563.33     75.42 o 
  -7   3  12       52.23       50.08     25.66 o 
  -6   3  12      459.02      498.57     44.39 o 
  -5   3  12       47.52       18.77     23.93 o 
  -4   3  12      610.31      639.13     48.33 o 
  -3   3  12     1753.22     1866.53    106.29 o 
  -2   3  12      106.70       79.93     43.32 o 
  -1   3  12       15.27        9.96     23.23 o 
   0   3  12     3931.14     3876.22     94.79 o 
   1   3  12      369.07      362.52     35.66 o 
   2   3  12      260.58      185.12     31.55 o 
   3   3  12      834.14      897.44     56.16 o 
   4   3  12       29.86       12.28     23.39 o 
   5   3  12       51.06       65.49     27.29 o 
   6   3  12      435.74      363.09     43.23 o 
   7   3  12       50.14       28.44     30.92 o 
   8   3  12       20.88       18.55     31.37 o 
   9   3  12      161.76      139.53     44.74 o 
  10   3  12       42.09       39.27     42.82 o 
  11   3  12       14.77       69.21     60.31 o 
 -16   4  12      478.68      567.63    107.96 o 
 -15   4  12       22.42       53.25     54.86 o 
 -14   4  12      515.33      691.39     87.80 o 
 -13   4  12       11.24       30.39     46.13 o 
 -12   4  12       89.86      154.01     52.55 o 
 -11   4  12       75.34       61.62     73.28 o 
 -10   4  12     1669.61     1653.50    114.16 o 
  -9   4  12     4304.99     3967.86    126.16 o 
  -8   4  12      322.94      323.87     39.91 o 
  -7   4  12       30.40       31.52     25.76 o 
  -6   4  12     1111.06      951.28     95.54 o 
  -5   4  12        9.82       12.60     23.63 o 
  -4   4  12     1920.40     2131.06     85.53 o 
  -3   4  12        1.83      -15.42     23.06 o 
  -2   4  12     1428.83     1565.25     73.08 o 
  -1   4  12      172.90      166.33     30.84 o 
   0   4  12       71.53      113.76     25.78 o 
   1   4  12      203.77      140.13     27.87 o 
   2   4  12     5222.50     5339.48    119.86 o 
   3   4  12      643.82      640.79     54.87 o 
   4   4  12     1224.01     1207.85     59.79 o 
   5   4  12      189.26      133.37     31.85 o 
   6   4  12     1435.31     1499.97     90.30 o 
   7   4  12      122.15      156.47     31.74 o 
   8   4  12      398.88      385.23     47.64 o 
   9   4  12        2.92      -13.02     34.64 o 
  10   4  12        8.80       34.53     68.66 o 
  11   4  12        1.41       39.21     73.12 o 
 -16   5  12       47.30       92.36     76.39 o 
 -15   5  12       65.18      117.88     73.69 o 
 -14   5  12       86.26      119.84     55.18 o 
 -13   5  12       16.71       46.64     49.23 o 
 -12   5  12       32.91       78.27     47.42 o 
 -11   5  12      348.16      384.29     72.80 o 
 -10   5  12       26.83       45.95     42.47 o 
  -9   5  12      255.48      230.24     49.62 o 
  -8   5  12      194.18      240.75     67.51 o 
  -7   5  12     1284.58     1275.21     68.68 o 
  -6   5  12       19.16      -23.39     23.39 o 
  -5   5  12      294.14      311.14     38.44 o 
  -4   5  12      715.64      837.41     55.67 o 
  -3   5  12        3.56       51.11     26.35 o 
  -2   5  12     1173.24     1175.40     64.52 o 
  -1   5  12     1478.62     1505.84     72.85 o 
   0   5  12      296.43      348.70     35.43 o 
   1   5  12      355.12      422.64     41.21 o 
   2   5  12      465.05      367.53     46.54 o 
   3   5  12      332.25      384.60     39.39 o 
   4   5  12       93.47       65.21     29.06 o 
   5   5  12        1.92       17.97     25.99 o 
   6   5  12      220.73      125.24     32.09 o 
   7   5  12      352.77      404.37     51.38 o 
   8   5  12      761.17      625.52     61.22 o 
   9   5  12        5.09       37.39     66.67 o 
  10   5  12       64.16       27.06     66.27 o 
 -15   6  12       49.97       94.79     72.38 o 
 -14   6  12      917.30      815.72    363.17 o 
 -13   6  12       81.03       43.18     50.33 o 
 -12   6  12      719.22      808.12    108.40 o 
 -11   6  12      215.41      320.68     67.37 o 
 -10   6  12     3012.08     2968.58    176.03 o 
  -9   6  12      483.43      474.17     54.45 o 
  -8   6  12      868.60      927.46     71.19 o 
  -7   6  12       28.43       12.42     32.02 o 
  -6   6  12      465.76      554.98     48.03 o 
  -5   6  12     1483.35     1427.22     72.22 o 
  -4   6  12     4615.84     4169.23    110.36 o 
  -3   6  12      221.25      327.75     40.40 o 
  -2   6  12     4177.54     4032.77    108.21 o 
  -1   6  12      390.10      306.04     39.27 o 
   0   6  12      165.01      150.37     29.16 o 
   1   6  12       96.05      136.06     30.07 o 
   2   6  12      967.62      901.64     60.84 o 
   3   6  12      165.54      212.78     37.11 o 
   4   6  12      740.54      786.40     58.55 o 
   5   6  12      124.22      105.98     28.92 o 
   6   6  12     1329.03     1285.42     66.43 o 
   7   6  12      178.46      233.47     50.07 o 
   8   6  12       80.91       93.66     67.93 o 
   9   6  12       45.13        5.25     61.96 o 
  10   6  12       29.71      -41.83    114.44 o 
 -15   7  12      119.71      111.35     74.82 o 
 -14   7  12       47.98      160.61     75.05 o 
 -13   7  12        4.98      105.60     62.78 o 
 -12   7  12       28.37      -24.41    113.84 o 
 -11   7  12      422.36      417.11     66.56 o 
 -10   7  12       49.40       58.79     43.46 o 
  -9   7  12      803.07     1020.45     76.02 o 
  -8   7  12       92.64       72.27     36.24 o 
  -7   7  12      115.74      171.82     34.57 o 
  -6   7  12      341.12      244.26     52.22 o 
  -5   7  12       84.50      109.36     35.33 o 
  -4   7  12      122.46       33.77     36.11 o 
  -3   7  12        8.05       26.31     47.14 o 
  -2   7  12        7.83      -20.69     41.82 o 
  -1   7  12       41.46       41.65     27.27 o 
   0   7  12     1223.45     1226.92     68.84 o 
   1   7  12     1416.43     1394.80     80.79 o 
   2   7  12      201.54      223.35     37.46 o 
   3   7  12      131.49       92.68     29.55 o 
   4   7  12        1.63       -9.53     24.93 o 
   5   7  12      214.71      180.21     41.87 o 
   6   7  12        2.77       29.22     35.30 o 
   7   7  12        1.83      -20.33     37.79 o 
   8   7  12      112.63       90.19     56.54 o 
   9   7  12        1.29        4.21     63.27 o 
  10   7  12       27.38      -20.44     72.44 o 
 -15   8  12       19.90      120.47     79.66 o 
 -14   8  12     1130.16     1260.70    160.63 o 
 -13   8  12        0.84       45.62     64.90 o 
 -12   8  12       91.14       59.29     59.86 o 
 -11   8  12       23.66      -22.80     48.65 o 
 -10   8  12     1486.76     1431.71    108.61 o 
  -9   8  12      530.94      398.77     59.89 o 
  -8   8  12      652.05      704.61     64.85 o 
  -7   8  12       70.59       80.05     40.08 o 
  -6   8  12     2381.11     2491.32     99.34 o 
  -5   8  12      608.98      592.61     51.64 o 
  -4   8  12      554.68      513.62     49.46 o 
  -3   8  12       52.91       -1.83     36.35 o 
  -2   8  12      104.10       47.58     33.37 o 
  -1   8  12      506.20      401.62     44.14 o 
   0   8  12     2195.59     2346.10     85.34 o 
   1   8  12      130.86      142.34     32.09 o 
   2   8  12     2039.56     2021.67     93.43 o 
   3   8  12        0.66       -9.10     28.31 o 
   4   8  12     1215.16     1368.37     70.16 o 
   5   8  12        3.49       -8.47     31.61 o 
   6   8  12      876.26      946.78     74.83 o 
   7   8  12        1.37       -5.32     49.07 o 
   8   8  12      189.37      138.54     57.97 o 
   9   8  12       16.94       64.14     56.88 o 
  10   8  12      141.02      144.03     83.43 o 
 -15   9  12      116.76       53.54     77.03 o 
 -14   9  12      158.90      203.67     83.67 o 
 -13   9  12       11.79      -30.59     56.70 o 
 -12   9  12       90.33       99.35     78.71 o 
 -11   9  12      121.29       66.04     59.35 o 
 -10   9  12      407.82      399.13    139.76 o 
  -9   9  12      925.55      862.79     70.38 o 
  -8   9  12       39.50       30.75     34.39 o 
  -7   9  12       21.07        3.36     29.00 o 
  -6   9  12       73.29       72.14     37.75 o 
  -5   9  12       74.06       62.78     36.20 o 
  -4   9  12      121.23      123.82     33.57 o 
  -3   9  12       97.66       54.65     30.85 o 
  -2   9  12      796.84      885.89     66.73 o 
  -1   9  12      174.81      127.73     31.07 o 
   0   9  12       10.79        1.38     25.44 o 
   1   9  12      585.29      655.20     51.50 o 
   2   9  12      333.07      429.78     42.38 o 
   3   9  12      255.26      196.88     41.80 o 
   4   9  12        0.43       -8.10     31.90 o 
   5   9  12       40.68      -11.77     38.45 o 
   6   9  12       19.00        9.46     33.56 o 
   7   9  12        3.38      -34.62     43.41 o 
   8   9  12       17.42      -20.64     50.33 o 
   9   9  12       90.64       68.00     62.18 o 
  10   9  12       29.22      109.13     82.99 o 
 -15  10  12        0.35       98.78     84.57 o 
 -14  10  12      124.52       52.98     71.02 o 
 -13  10  12        8.62       78.89     71.94 o 
 -12  10  12      405.24      247.68     77.96 o 
 -11  10  12       72.91       68.43     59.75 o 
 -10  10  12     1818.46     1653.15    115.15 o 
  -9  10  12      207.98      237.39     55.18 o 
  -8  10  12      671.24      506.78     58.99 o 
  -7  10  12      229.49      275.34     41.43 o 
  -6  10  12     2517.12     2522.58     97.60 o 
  -5  10  12      755.46      892.44     62.14 o 
  -4  10  12      670.34      857.52    100.69 o 
  -3  10  12      190.82      173.41     37.71 o 
  -2  10  12      110.40      122.90     34.19 o 
  -1  10  12     1159.30     1152.67     63.41 o 
   0  10  12       91.35      105.02     31.00 o 
   1  10  12      272.39      301.32     38.33 o 
   2  10  12     1854.57     1942.26    100.74 o 
   3  10  12      166.69       86.56     38.39 o 
   4  10  12      353.67      336.59     49.80 o 
   5  10  12       44.07       44.56     36.00 o 
   6  10  12      529.94      525.00     59.78 o 
   7  10  12        5.40       -3.15     48.84 o 
   8  10  12       43.29       24.13     53.84 o 
   9  10  12       89.14      100.73     64.61 o 
 -14  11  12        9.37       -2.37     69.92 o 
 -13  11  12       38.82       39.80     60.64 o 
 -12  11  12        0.04       52.48    113.90 o 
 -11  11  12       26.13       66.25     65.91 o 
 -10  11  12      273.53      435.45     66.07 o 
  -9  11  12       11.61       -1.23     40.82 o 
  -8  11  12      877.34      564.92    124.22 o 
  -7  11  12      241.25      183.77     90.28 o 
  -6  11  12      141.06      154.09     37.87 o 
  -5  11  12        4.56       29.12     30.65 o 
  -4  11  12       29.58       11.79     34.54 o 
  -3  11  12      128.16      151.10     46.80 o 
  -2  11  12       47.36        0.67     28.75 o 
  -1  11  12      283.22      274.95     39.48 o 
   0  11  12      514.03      539.43     68.62 o 
   1  11  12        6.31       36.18     26.04 o 
   2  11  12        6.23        8.43     28.25 o 
   3  11  12       32.38       39.42     33.44 o 
   4  11  12      129.52      157.03     42.19 o 
   5  11  12      194.52      104.44     56.45 o 
   6  11  12       51.33        2.74     35.06 o 
   7  11  12       63.84       26.15     53.02 o 
   8  11  12       33.89       68.51     59.39 o 
   9  11  12      100.91      106.42     63.58 o 
 -14  12  12      133.57      186.94    142.91 o 
 -13  12  12       31.62      119.66     75.76 o 
 -12  12  12      183.70      141.41     74.53 o 
 -11  12  12       16.05        0.80    121.70 o 
 -10  12  12      475.87      627.51     78.42 o 
  -9  12  12     1240.80     1007.09     95.37 o 
  -8  12  12      227.29      266.19     59.50 o 
  -7  12  12     2546.81     2206.73    194.65 o 
  -6  12  12      862.52      846.36     61.92 o 
  -5  12  12      368.22      382.59     54.68 o 
  -4  12  12     1061.82     1189.30     72.08 o 
  -3  12  12       83.02      117.68     36.08 o 
  -2  12  12     2200.13     2379.89    110.56 o 
  -1  12  12       85.95       63.00     43.90 o 
   0  12  12       14.58       60.92     29.27 o 
   1  12  12      303.23      251.14     42.42 o 
   2  12  12      890.25      915.67     68.39 o 
   3  12  12      167.43      166.14     40.94 o 
   4  12  12     1017.36     1164.25     79.10 o 
   5  12  12        5.21       31.54     37.00 o 
   6  12  12      680.93      744.37     86.55 o 
   7  12  12       53.99      117.26     66.81 o 
   8  12  12      125.05       67.99     58.40 o 
   9  12  12        0.17      -23.22     60.96 o 
 -14  13  12       19.14      -39.75     75.70 o 
 -13  13  12       36.18       92.88     72.27 o 
 -12  13  12        0.03      157.97     73.86 o 
 -11  13  12      192.37      132.36     78.62 o 
 -10  13  12      232.47      117.63     59.33 o 
  -9  13  12       97.44      156.17     53.11 o 
  -8  13  12        3.78      -30.26     39.46 o 
  -7  13  12      574.13      432.36    104.26 o 
  -6  13  12     1004.77     1035.90     77.64 o 
  -5  13  12       80.50      182.46     44.62 o 
  -4  13  12       22.64      -28.31     28.31 o 
  -3  13  12      176.19      165.38     38.88 o 
  -2  13  12      478.08      593.38     77.07 o 
  -1  13  12      733.69     1004.88     79.39 o 
   0  13  12     4434.48     4451.22    144.55 o 
   1  13  12      166.84      220.21     43.41 o 
   2  13  12      932.55      941.50     95.08 o 
   3  13  12      299.31      186.17     42.58 o 
   4  13  12        0.30      -23.82     35.31 o 
   5  13  12       48.38       19.53     38.98 o 
   6  13  12       18.86       85.63     49.74 o 
   7  13  12       58.31      -16.96     52.55 o 
   8  13  12        0.24       15.76     55.92 o 
 -13  14  12        1.49      -37.46     62.11 o 
 -12  14  12        1.00       72.62     71.97 o 
 -11  14  12      123.02      215.89     76.57 o 
 -10  14  12      972.19      903.78     95.20 o 
  -9  14  12      986.89     1096.43    100.74 o 
  -8  14  12      695.57      573.34    252.33 o 
  -7  14  12      225.03      130.09     50.83 o 
  -6  14  12     1725.12     1897.62    152.18 o 
  -5  14  12      240.63      126.66     43.01 o 
  -4  14  12     1675.39     1747.35    101.48 o 
  -3  14  12     1323.67     1294.63     79.43 o 
  -2  14  12      230.14      121.34     42.73 o 
  -1  14  12      199.15      251.81     43.32 o 
   0  14  12     1091.62     1135.76    108.54 o 
   1  14  12     1150.09     1196.36     78.02 o 
   2  14  12     1258.80     1296.10     82.61 o 
   3  14  12        0.48       25.37     34.20 o 
   4  14  12      551.20      528.86     59.43 o 
   5  14  12        5.27       -2.37     35.53 o 
   6  14  12       53.03       70.24     56.98 o 
   7  14  12        2.02       22.98     58.05 o 
   8  14  12       42.47       12.20     61.46 o 
 -13  15  12        3.17       -4.15     68.32 o 
 -12  15  12       65.94       -7.72     88.58 o 
 -11  15  12      138.74      173.42     73.47 o 
 -10  15  12        2.79       34.20     47.24 o 
  -9  15  12      116.44       67.39     58.61 o 
  -8  15  12        0.31        0.14     41.68 o 
  -7  15  12       55.64       -7.76     53.83 o 
  -6  15  12       37.91       62.85     40.96 o 
  -5  15  12      457.18      439.74     57.22 o 
  -4  15  12       34.61       -0.95     42.10 o 
  -3  15  12       51.83       32.09     49.10 o 
  -2  15  12       15.02      -22.47     37.45 o 
  -1  15  12      165.77      204.66     42.08 o 
   0  15  12       62.06       87.76     36.56 o 
   1  15  12      112.46      149.58     42.44 o 
   2  15  12       56.13        9.73     35.62 o 
   3  15  12      246.81      215.95     45.76 o 
   4  15  12       72.00       88.82     42.48 o 
   5  15  12       12.71      -17.83     36.72 o 
   6  15  12        2.87      -16.48     52.90 o 
   7  15  12        8.73       96.47     52.87 o 
   8  15  12       84.71      -13.98    113.59 o 
 -12  16  12       31.87      131.56     79.06 o 
 -11  16  12       63.03       87.32     66.56 o 
 -10  16  12      372.65      426.41     72.95 o 
  -9  16  12      439.57      241.60     66.04 o 
  -8  16  12        9.53       88.96     49.73 o 
  -7  16  12      162.01       92.37     90.16 o 
  -6  16  12      936.25      977.64    101.50 o 
  -5  16  12        1.33       33.16     37.96 o 
  -4  16  12      651.06      641.59     80.60 o 
  -3  16  12       37.10       95.46     52.42 o 
  -2  16  12       49.93       66.83     50.65 o 
  -1  16  12        1.14       -3.98     33.60 o 
   0  16  12      234.35      249.09     44.77 o 
   1  16  12        0.58      -18.37     34.44 o 
   2  16  12     1625.55     1661.86     96.42 o 
   3  16  12       69.75       47.13     39.87 o 
   4  16  12      164.48      100.88     43.07 o 
   5  16  12       28.65       35.09     52.19 o 
   6  16  12      160.03      159.00     60.50 o 
   7  16  12      289.54      191.72     61.02 o 
 -11  17  12        2.49       14.20     63.25 o 
 -10  17  12       14.24       55.03     52.00 o 
  -9  17  12        0.06      -33.13     48.37 o 
  -8  17  12        2.22        4.08     47.39 o 
  -7  17  12        5.60       -1.14     47.26 o 
  -6  17  12      287.13      265.90     61.32 o 
  -5  17  12       15.73       50.40     58.63 o 
  -4  17  12        9.68       31.75     47.40 o 
  -3  17  12      233.52      153.76     55.86 o 
  -2  17  12        0.00       24.26     52.03 o 
  -1  17  12       58.29      -43.81     43.81 o 
   0  17  12       66.94       45.89     36.94 o 
   1  17  12      271.20      356.33     70.31 o 
   2  17  12        9.02       42.37     39.39 o 
   3  17  12       24.71       56.29     41.95 o 
   4  17  12       20.60       67.54     42.24 o 
   5  17  12        4.02      -38.07     38.07 o 
   6  17  12       38.76       45.33     49.46 o 
 -11  18  12        6.82      180.63     76.17 o 
 -10  18  12       27.53      108.72     56.65 o 
  -9  18  12        0.89        5.61     47.72 o 
  -8  18  12      169.27      321.66     69.74 o 
  -7  18  12      140.72      192.59     74.10 o 
  -6  18  12      301.81      199.89     74.04 o 
  -5  18  12      418.16      463.76     84.67 o 
  -4  18  12      362.35      366.14    103.08 o 
  -3  18  12        5.10       15.49     46.83 o 
  -2  18  12      570.31      547.71     78.94 o 
  -1  18  12      100.74      154.81     57.84 o 
   0  18  12       88.06      165.55     58.58 o 
   1  18  12      267.61      209.98     52.07 o 
   2  18  12       69.01       43.38     41.79 o 
   3  18  12       24.30       35.82     47.80 o 
   4  18  12      373.10      419.54     89.23 o 
   5  18  12       84.25       35.03     43.58 o 
   6  18  12      292.19      211.91     61.70 o 
 -10  19  12      347.52      242.32     84.16 o 
  -9  19  12       76.42       99.14     55.48 o 
  -8  19  12       15.51      139.46     73.65 o 
  -7  19  12        4.70       25.87     69.45 o 
  -6  19  12       86.48      116.20     79.51 o 
  -5  19  12        0.94       10.10     50.67 o 
  -4  19  12        3.42      -28.56     54.49 o 
  -3  19  12       44.80      108.10     64.84 o 
  -2  19  12       27.76       53.84     57.53 o 
  -1  19  12       23.51       27.15     58.29 o 
   0  19  12      131.07      122.52     62.84 o 
   1  19  12        8.69       15.01     55.15 o 
   2  19  12        4.12       59.71     55.26 o 
   3  19  12       12.28       90.61     63.77 o 
   4  19  12        1.37        0.36     41.65 o 
   5  19  12        0.01       29.62     49.53 o 
  -9  20  12        3.33      103.28     75.74 o 
  -8  20  12      394.03      300.65    157.19 o 
  -7  20  12      152.80      296.25     90.50 o 
  -6  20  12       30.81      -14.53     64.96 o 
  -5  20  12      199.46      189.11     89.08 o 
  -4  20  12       92.38      129.27     61.43 o 
  -3  20  12      484.79      678.19    174.51 o 
  -2  20  12      199.46       70.21     63.53 o 
  -1  20  12      285.73      262.71     73.08 o 
   0  20  12       10.46      -16.60     56.56 o 
   1  20  12        1.27      -55.95     55.95 o 
   2  20  12      124.57      267.25     75.82 o 
   3  20  12       73.90       73.55     61.69 o 
   4  20  12      263.00      100.82     50.20 o 
  -8  21  12       22.56       36.78     82.12 o 
  -7  21  12       73.59      181.45     77.12 o 
  -6  21  12       23.93       92.80     96.88 o 
  -5  21  12       40.47       68.79     87.17 o 
  -4  21  12       36.88        1.31     63.48 o 
  -3  21  12       52.48       58.96     60.05 o 
  -2  21  12        4.61        1.15     58.03 o 
  -1  21  12       14.18       86.41     59.60 o 
   0  21  12      263.55      124.75     65.93 o 
   1  21  12       34.21        1.87     61.07 o 
   2  21  12       95.71      104.99     68.86 o 
   3  21  12       12.04       59.89     78.53 o 
  -6  22  12      480.50      338.29     97.49 o 
  -5  22  12      470.74      678.38    122.63 o 
  -4  22  12       30.20       50.71     82.48 o 
  -3  22  12      284.19      513.66     89.08 o 
  -2  22  12      107.60      131.54     92.46 o 
  -1  22  12       30.02       63.93     64.19 o 
   0  22  12       42.37       30.73     65.63 o 
   1  22  12      147.63      201.68     74.10 o 
  -3  23  12       15.08       26.48     86.81 o 
  -2  23  12        8.83      -36.90     58.72 o 
 -15   0  13        2.12      -78.67     78.67 o 
 -13   0  13      152.10      187.10    104.25 o 
 -11   0  13      479.37      582.77    246.08 o 
  -9   0  13     4174.73     4079.83    179.23 o 
  -7   0  13      117.53      217.13     49.56 o 
  -5   0  13       42.94        8.28     39.20 o 
  -3   0  13       17.10       -6.40     38.59 o 
  -1   0  13      999.33      983.53    204.53 o 
   1   0  13       35.21       36.88     40.74 o 
   3   0  13      340.94      301.66     45.23 o 
   5   0  13       34.32       14.07     33.66 o 
   7   0  13      461.03      489.15     70.86 o 
   9   0  13       15.52       47.35     65.03 o 
 -16   1  13       43.54       99.13     60.02 o 
 -15   1  13        3.94        0.56     49.82 o 
 -14   1  13        1.67      -39.90     54.42 o 
 -13   1  13       25.58       92.47     51.09 o 
 -12   1  13       68.89      174.10     54.96 o 
 -11   1  13     1110.43     1143.73    134.88 o 
 -10   1  13     1527.42     1422.06    104.99 o 
  -9   1  13     3929.13     3331.97    136.67 o 
  -8   1  13     1161.14     1175.37     75.30 o 
  -7   1  13     3454.57     3449.87    101.30 o 
  -6   1  13     3557.37     3369.26     97.39 o 
  -5   1  13      923.60     1044.09     60.10 o 
  -4   1  13      548.92      513.66     44.64 o 
  -3   1  13      459.64      551.39     45.91 o 
  -2   1  13        4.28        5.84     26.27 o 
  -1   1  13      415.38      488.87     78.74 o 
   0   1  13     1571.73     1603.27     75.11 o 
   1   1  13     1420.88     1540.12     71.93 o 
   2   1  13     1206.05     1449.05     64.33 o 
   3   1  13      179.06      136.73     28.48 o 
   4   1  13      188.02      167.90     29.70 o 
   5   1  13       36.95       13.48     26.37 o 
   6   1  13      324.28      271.40     36.99 o 
   7   1  13        0.04       -9.12     26.55 o 
   8   1  13       95.37       89.49     41.17 o 
   9   1  13      130.92      115.11     42.74 o 
  10   1  13       37.41      126.44     54.27 o 
 -16   2  13        3.34       18.79     56.52 o 
 -15   2  13      108.45       85.96     91.03 o 
 -14   2  13      170.71      312.81     67.40 o 
 -13   2  13      255.11      411.91     72.71 o 
 -12   2  13      236.38      273.18     58.52 o 
 -11   2  13      327.78      363.89     62.26 o 
 -10   2  13      191.55      143.79     49.16 o 
  -9   2  13      283.15      236.42     54.94 o 
  -8   2  13      488.49      545.82     48.35 o 
  -7   2  13        1.00       -9.97     24.13 o 
  -6   2  13      476.35      646.11     52.33 o 
  -5   2  13       18.33       47.83     25.88 o 
  -4   2  13      236.95      150.67     31.21 o 
  -3   2  13       96.01      109.36     28.89 o 
  -2   2  13       48.46       57.61     26.21 o 
  -1   2  13      293.47      304.21     36.84 o 
   0   2  13     1752.53     1806.32    100.48 o 
   1   2  13      297.89      269.72     35.04 o 
   2   2  13      195.00      186.77     33.47 o 
   3   2  13      686.45      697.71     47.34 o 
   4   2  13       62.56       18.36     23.93 o 
   5   2  13      343.11      331.57     41.39 o 
   6   2  13       12.93       11.66     27.15 o 
   7   2  13      274.39      228.87     45.87 o 
   8   2  13       91.82       80.23     41.23 o 
   9   2  13       32.10      -15.00     38.24 o 
  10   2  13       11.46       29.61     43.20 o 
 -16   3  13      193.61      298.79     72.47 o 
 -15   3  13      169.10      263.23     68.89 o 
 -14   3  13      563.51      450.30     75.65 o 
 -13   3  13      170.72      265.08     58.78 o 
 -12   3  13      146.86      332.74     65.20 o 
 -11   3  13      391.88      425.64     77.95 o 
 -10   3  13      819.51      778.47     83.18 o 
  -9   3  13      348.84      256.08     59.37 o 
  -8   3  13        7.75       22.79     27.30 o 
  -7   3  13      134.70       87.86     30.74 o 
  -6   3  13      348.51      477.72     52.01 o 
  -5   3  13       57.12       30.48     25.77 o 
  -4   3  13     6764.96     6464.31    144.70 o 
  -3   3  13        2.93       37.58     25.62 o 
  -2   3  13     1864.56     1917.21    143.93 o 
  -1   3  13      669.64      827.94     57.89 o 
   0   3  13       56.96       44.76     26.96 o 
   1   3  13      632.33      638.57     49.19 o 
   2   3  13       49.89       17.26     25.68 o 
   3   3  13      112.14       84.62     25.80 o 
   4   3  13      418.41      485.28     41.61 o 
   5   3  13       21.30       29.33     25.59 o 
   6   3  13      130.16       50.96     30.73 o 
   7   3  13       23.98       -0.74     31.33 o 
   8   3  13      146.79      134.28     38.07 o 
   9   3  13       10.79        1.36     40.93 o 
  10   3  13        8.66       44.71     48.44 o 
 -16   4  13       32.42       45.24     96.82 o 
 -15   4  13        1.42       43.89     53.88 o 
 -14   4  13      120.77      127.95     55.48 o 
 -13   4  13       80.84      134.57     53.68 o 
 -12   4  13       93.96       81.10     49.58 o 
 -11   4  13      501.87      493.53    106.86 o 
 -10   4  13       22.80       30.58     42.97 o 
  -9   4  13      754.03      860.22     70.24 o 
  -8   4  13      611.06      562.14     50.33 o 
  -7   4  13     3716.38     3959.11    111.31 o 
  -6   4  13      856.38      838.10     66.67 o 
  -5   4  13      384.10      295.65     39.83 o 
  -4   4  13        7.45       -9.70     24.97 o 
  -3   4  13     1072.11     1113.47     64.76 o 
  -2   4  13      342.41      358.99     41.78 o 
  -1   4  13      161.41      137.65     34.48 o 
   0   4  13      100.45       85.84     26.78 o 
   1   4  13       34.57       65.67     26.50 o 
   2   4  13       12.94       14.21     25.43 o 
   3   4  13      289.02      261.66     35.85 o 
   4   4  13       82.64       50.79     27.12 o 
   5   4  13       81.69       51.20     30.52 o 
   6   4  13       37.26       75.90     32.80 o 
   7   4  13        1.06        1.08     29.09 o 
   8   4  13       65.64       29.47     35.54 o 
   9   4  13      159.51      149.50     50.94 o 
  10   4  13       29.47       25.93     57.53 o 
 -15   5  13      120.23      122.14     80.73 o 
 -14   5  13       97.11      166.90    117.44 o 
 -13   5  13       41.85       33.19     49.40 o 
 -12   5  13      899.43      971.79     97.64 o 
 -11   5  13      141.76      218.41     57.88 o 
 -10   5  13      797.44      798.32    107.97 o 
  -9   5  13       10.11       20.19     32.77 o 
  -8   5  13     1709.23     1725.35    136.33 o 
  -7   5  13       96.09      102.37     51.51 o 
  -6   5  13      229.65      255.11     54.72 o 
  -5   5  13      101.23      173.07     40.67 o 
  -4   5  13      395.78      441.79     47.30 o 
  -3   5  13       12.99       29.49     27.15 o 
  -2   5  13       27.47       71.69     28.99 o 
  -1   5  13       52.20       20.96     27.97 o 
   0   5  13      471.02      508.99     44.02 o 
   1   5  13        2.01      -19.00     23.20 o 
   2   5  13      230.07      282.33     36.15 o 
   3   5  13       49.24       -2.41     24.75 o 
   4   5  13      171.02      181.55     38.41 o 
   5   5  13       51.38       48.29     31.90 o 
   6   5  13      821.46      743.27     53.23 o 
   7   5  13      204.57      163.82     47.90 o 
   8   5  13      120.62      135.77     43.93 o 
   9   5  13       12.57       15.64     53.84 o 
  10   5  13       42.94        3.08     59.78 o 
 -15   6  13        4.06       48.33     71.13 o 
 -14   6  13       42.47       46.64     70.64 o 
 -13   6  13       62.69      134.38     55.61 o 
 -12   6  13      206.54      230.63     58.98 o 
 -11   6  13       74.85       68.70     51.68 o 
 -10   6  13      271.53      227.98     55.86 o 
  -9   6  13      104.13      117.99     38.30 o 
  -8   6  13        2.25       -1.88     34.50 o 
  -7   6  13      228.91      187.64     37.29 o 
  -6   6  13        1.41       36.63     39.08 o 
  -5   6  13     1705.10     2079.44     90.81 o 
  -4   6  13      378.11      443.47     46.20 o 
  -3   6  13       58.00       94.99     35.40 o 
  -2   6  13      607.54      686.93     86.42 o 
  -1   6  13      141.42      145.62     38.89 o 
   0   6  13       83.04       97.24     29.59 o 
   1   6  13       40.14       40.81     43.21 o 
   2   6  13       41.15       19.44     33.35 o 
   3   6  13      383.70      371.84     43.63 o 
   4   6  13        1.99        5.53     29.13 o 
   5   6  13      569.45      519.86     46.26 o 
   6   6  13       78.52       40.96     31.93 o
[truncated: 130,953 more chars]
