# Supplementary material for: Crystal structures of [Mn(bdc)(Hspar)2(H2O)0.25]·2H2O containing MnO6+1 capped trigonal prisms and [Cu(Hspar)2](bdc)·2H2O containing CuO4 squares (Hspar = sparfloxacin and bdc = benzene-1,4-di­carboxyl­ate)
Source: Acta Crystallogr E Crystallogr Commun. 2016 Jan 1;72(Pt 1):96–101. doi: 10.1107/S205698901502424X (PMC4704758; doi:10.1107/S205698901502424X)
Supplement: Supplementary file 3 [file e-72-00096-IIsup3.hkl]

# 
# h,k,l, Fc-squared, Fo-squared, sigma(Fo-squared) and status flag 
# 
data_II
_shelx_title ' CUSPD01_0m in P2(1)/c' 
_shelx_refln_list_code          4 
_shelx_F_calc_maximum      278.86 
_exptl_crystal_F_000      1090.00 
_reflns_d_resolution_high  0.7723 
 
loop_ 
 _symmetry_equiv_pos_as_xyz 
 'x, y, z' 
 '-x, y+1/2, -z+1/2' 
 '-x, -y, -z' 
 'x, -y-1/2, z-1/2' 
 
_cell_length_a    13.6039 
_cell_length_b     7.8019 
_cell_length_c    22.0870 
_cell_angle_alpha  90.000 
_cell_angle_beta  103.764 
_cell_angle_gamma  90.000 
 
_shelx_F_squared_multiplier     1.000 
 
loop_ 
 _refln_index_h 
 _refln_index_k 
 _refln_index_l 
 _refln_F_squared_calc 
 _refln_F_squared_meas 
 _refln_F_squared_sigma 
 _refln_observed_status 
   2   0   0     2960.33     2970.74     81.69 o 
   3   0   0     5607.06     6710.81    144.53 o 
   4   0   0    16791.25    16635.64    434.78 o 
   5   0   0     8825.91     8430.65    161.74 o 
   6   0   0      240.34      316.32     17.91 o 
   7   0   0     3529.50     3430.72     63.07 o 
   8   0   0      271.18      279.95     30.80 o 
   9   0   0      237.50      220.79     15.90 o 
  10   0   0      723.41      599.23     24.34 o 
  11   0   0      771.08      684.03     26.59 o 
  12   0   0       84.29      109.89     19.11 o 
  13   0   0      657.19      591.25     69.21 o 
  14   0   0       52.34       63.65     18.70 o 
  15   0   0       48.63       86.92     28.48 o 
  16   0   0      141.75      100.27     45.27 o 
  17   0   0       75.35       86.73     22.31 o 
   1   1   0     4084.65     4082.03    139.07 o 
   2   1   0       76.39       55.76      7.39 o 
   3   1   0    48414.59    50998.87    930.83 o 
   4   1   0     8352.30     8677.01    115.57 o 
   5   1   0     3017.92     3085.64     46.26 o 
   6   1   0       35.32       60.37      6.08 o 
   7   1   0      921.64      951.99     21.16 o 
   8   1   0       11.65       11.77      5.24 o 
   9   1   0        0.18        5.41      5.45 o 
  10   1   0        5.20       -5.44      5.44 o 
  11   1   0       11.65       11.47      7.05 o 
  12   1   0       58.60       70.28     10.28 o 
  13   1   0        0.04        0.90      7.39 o 
  14   1   0        3.65       -2.42      9.31 o 
  15   1   0        1.18       -5.31     10.22 o 
  16   1   0        0.20       -2.54     11.31 o 
  17   1   0       16.57       19.14     13.05 o 
   0   2   0    12960.27    13500.78    243.32 o 
   1   2   0      286.22      366.34      9.62 o 
   2   2   0    29371.27    30662.00    342.89 o 
   3   2   0     2418.17     2175.98     31.56 o 
   4   2   0     2049.21     1884.71     37.96 o 
   5   2   0     2154.15     2118.88     35.50 o 
   6   2   0     5696.35     5688.86     74.97 o 
   7   2   0     7183.01     7283.09     94.34 o 
   8   2   0     2314.40     2225.72     39.02 o 
   9   2   0     1395.45     1436.81     32.31 o 
  10   2   0      578.09      714.98     21.99 o 
  11   2   0      638.94      606.31     26.33 o 
  12   2   0        4.86       -6.58      8.83 o 
  13   2   0      297.02      309.47     19.30 o 
  14   2   0      448.29      485.36     24.37 o 
  15   2   0      270.30      225.37     22.61 o 
  16   2   0       45.77       34.62     14.17 o 
   1   3   0      769.08      830.54     25.06 o 
   2   3   0       38.47       46.84      5.17 o 
   3   3   0     1094.52     1205.42     21.23 o 
   4   3   0     1042.31     1152.10     22.52 o 
   5   3   0        9.46        7.37      7.06 o 
   6   3   0       11.06        7.15      4.75 o 
   7   3   0       45.87       65.47      7.67 o 
   8   3   0        1.28        6.36      6.07 o 
   9   3   0       56.81       31.84      8.46 o 
  10   3   0      126.41      149.51     12.95 o 
  11   3   0       81.83       85.86     11.25 o 
  12   3   0      221.06      191.40     15.50 o 
  13   3   0        5.18       35.13      9.85 o 
  14   3   0      148.01      118.22     14.18 o 
  15   3   0      105.87       48.70     11.94 o 
  16   3   0        3.72       -1.94     11.88 o 
   0   4   0     1207.29     1224.27     26.57 o 
   1   4   0     6296.03     6239.64     72.88 o 
   2   4   0     2530.09     2463.34     34.89 o 
   3   4   0     1319.71     1165.62     21.47 o 
   4   4   0     3180.63     3102.76     43.01 o 
   5   4   0     2046.32     1951.89     34.92 o 
   6   4   0     2595.80     2361.08     43.99 o 
   7   4   0      442.82      380.10     17.58 o 
   8   4   0     3212.12     3005.34     51.34 o 
   9   4   0     1627.86     1652.23     36.11 o 
  10   4   0        5.10        9.37      8.01 o 
  11   4   0        6.83       24.30      9.08 o 
  12   4   0        9.94       13.58      9.08 o 
  13   4   0      238.59      280.74     24.32 o 
  14   4   0       77.41       69.56     14.73 o 
  15   4   0       52.46       71.37     15.99 o 
   1   5   0        4.01       -3.20      3.20 o 
   2   5   0      158.62      168.99      8.63 o 
   3   5   0      840.52      762.71     18.33 o 
   4   5   0      142.33      168.20     10.48 o 
   5   5   0      135.75      138.97     12.89 o 
   6   5   0       12.09        2.28      6.03 o 
   7   5   0       73.12       63.88     14.75 o 
   8   5   0      410.05      439.48     37.13 o 
   9   5   0        6.36       -5.81      6.99 o 
  10   5   0       51.91       21.87      9.02 o 
  11   5   0       75.54       82.58     17.66 o 
  12   5   0        0.54       -7.02      9.55 o 
  13   5   0        2.98       18.52     12.02 o 
  14   5   0        3.96        5.86     15.34 o 
   0   6   0     1262.51     1240.18     41.89 o 
   1   6   0     1361.56     1329.49     22.40 o 
   2   6   0     2780.95     2865.91     48.31 o 
   3   6   0      280.92      297.12     14.27 o 
   4   6   0      152.05      162.56     11.33 o 
   5   6   0       69.93       80.79      9.19 o 
   6   6   0     1108.51     1103.35     31.27 o 
   7   6   0      206.72      194.26     14.78 o 
   8   6   0      562.59      558.03     24.53 o 
   9   6   0      251.79      215.59     16.55 o 
  10   6   0      127.95      112.98     15.56 o 
  11   6   0      139.92      160.12     18.27 o 
  12   6   0       44.17       36.14     12.79 o 
  13   6   0       81.72       52.00     14.96 o 
   1   7   0       39.51       34.90      7.02 o 
   2   7   0      360.84      406.57     19.43 o 
   3   7   0       60.68       62.61      8.95 o 
   4   7   0      316.61      325.08     16.78 o 
   5   7   0        0.31        4.72      6.85 o 
   6   7   0       56.11       35.87     13.37 o 
   7   7   0       47.87       47.75     11.82 o 
   8   7   0       21.99       15.52     10.07 o 
   9   7   0        1.23       10.95     12.24 o 
  10   7   0       35.94       13.88     11.09 o 
  11   7   0        0.71        7.34     16.81 o 
  12   7   0        0.28        2.98     12.63 o 
   0   8   0      298.21      320.84     35.57 o 
   1   8   0       23.05       22.15      7.55 o 
   2   8   0      894.16      896.99     23.91 o 
   3   8   0      123.43      112.56     10.95 o 
   4   8   0      349.41      375.83     19.55 o 
   5   8   0      133.25      109.95     13.61 o 
   6   8   0      169.67      179.32     28.75 o 
   7   8   0      266.74      339.88     26.07 o 
   8   8   0      192.53      235.94     21.56 o 
   9   8   0      134.13      111.70     17.12 o 
  10   8   0        3.79       18.71     11.76 o 
   1   9   0        0.63       -1.76      8.94 o 
   2   9   0        0.34       -1.48      8.81 o 
   3   9   0       58.54       58.20     11.73 o 
   4   9   0       54.86       77.11     11.84 o 
   5   9   0        5.31       11.93      9.01 o 
   6   9   0       23.33       31.26     11.16 o 
   7   9   0       26.27       44.82     15.57 o 
   0  10   0      305.27      351.26     76.48 o 
   1  10   0       35.30       64.82     16.53 o 
   2  10   0      132.32      156.61     26.44 o 
 -17   1   1        1.69        7.31     12.03 o 
 -16   1   1       14.98       20.55     11.86 o 
 -15   1   1        8.47       12.66     11.13 o 
 -14   1   1      265.77      237.11     19.98 o 
 -13   1   1      216.89      242.64     31.83 o 
 -12   1   1       72.96       93.93     10.87 o 
 -11   1   1      690.96      621.24     21.11 o 
 -10   1   1      292.98      265.00     14.90 o 
  -9   1   1      493.84      423.60     13.93 o 
  -8   1   1     1707.40     1655.10     27.18 o 
  -7   1   1      383.03      326.89     12.74 o 
  -6   1   1        6.08        1.98      3.52 o 
  -5   1   1     2445.66     2543.67     36.75 o 
  -4   1   1     8096.86     7842.78    105.00 o 
  -3   1   1    16024.40    15860.40    201.26 o 
  -2   1   1     1851.71     1935.52     28.60 o 
  -1   1   1    13235.23    13402.15    237.21 o 
   0   1   1     1390.20     1643.09     27.07 o 
   1   1   1      298.18      371.15      9.57 o 
   2   1   1     6538.78     6462.94     97.96 o 
   3   1   1    77763.31    75859.30    936.87 o 
   4   1   1    12641.39    12191.79    214.15 o 
   5   1   1     2561.52     2324.69     34.76 o 
   6   1   1      334.03      249.74     10.97 o 
   7   1   1     2548.01     2572.15     40.71 o 
   8   1   1      778.51      763.68     20.12 o 
   9   1   1      308.33      348.32     16.46 o 
  10   1   1      492.01      465.71     19.33 o 
  11   1   1      173.83      185.20     13.79 o 
  12   1   1      151.18      125.04     12.62 o 
  13   1   1      548.27      481.85     26.51 o 
  14   1   1       27.18       24.50     10.74 o 
  15   1   1       13.30        6.85     10.84 o 
  16   1   1       50.13       26.10     16.79 o 
 -16   2   1        1.24       18.56     11.86 o 
 -15   2   1        0.66        7.07     10.76 o 
 -14   2   1       14.59       13.03     10.36 o 
 -13   2   1        0.07       -5.03      7.42 o 
 -12   2   1        0.03        1.95      7.15 o 
 -11   2   1       15.73       21.81     13.11 o 
 -10   2   1      127.46      100.45     10.57 o 
  -9   2   1        0.42        6.86      5.63 o 
  -8   2   1       10.51        1.17      5.00 o 
  -7   2   1       38.13       35.60      6.25 o 
  -6   2   1      544.87      572.96     17.37 o 
  -5   2   1     1673.38     1606.60     27.29 o 
  -4   2   1       26.51       27.91      4.29 o 
  -3   2   1      128.60      139.79      6.97 o 
  -2   2   1     4474.74     4843.16     59.86 o 
  -1   2   1      676.20      706.30     13.10 o 
   0   2   1     1768.74     1688.86     31.72 o 
   1   2   1     6557.17     6678.65     72.48 o 
   2   2   1     4543.76     4946.95     91.94 o 
   3   2   1    10168.06    10669.06    125.27 o 
   4   2   1       32.83       40.27      5.06 o 
   5   2   1       54.05       66.65      6.31 o 
   6   2   1    10853.27    10895.13    132.61 o 
   7   2   1     1605.62     1591.08     30.38 o 
   8   2   1        4.38       14.44      7.72 o 
   9   2   1        0.19       -0.23      5.75 o 
  10   2   1       14.74        7.30      8.06 o 
  11   2   1        0.14        2.33      7.20 o 
  12   2   1       48.11       36.45     12.54 o 
  13   2   1       40.05       33.86      9.44 o 
  14   2   1      195.98      194.09     16.54 o 
  15   2   1       39.56       52.57     13.60 o 
  16   2   1        1.05       -7.24     11.46 o 
 -16   3   1       11.88        9.27     14.04 o 
 -15   3   1       34.41       25.65     12.86 o 
 -14   3   1       10.23       16.42      9.67 o 
 -13   3   1        1.22       -6.91      7.72 o 
 -12   3   1      904.93      931.40     27.97 o 
 -11   3   1      808.78      768.71     24.66 o 
 -10   3   1      222.82      239.35     15.55 o 
  -9   3   1      310.87      328.12     16.86 o 
  -8   3   1     1005.52      992.88     24.48 o 
  -7   3   1     3065.13     2937.60     47.03 o 
  -6   3   1     2342.84     2065.27     35.42 o 
  -5   3   1     2885.53     2805.32     42.67 o 
  -4   3   1     1115.28     1010.41     20.46 o 
  -3   3   1     1023.48      918.27     17.71 o 
  -2   3   1     5967.58     5705.91     65.55 o 
  -1   3   1     1437.67     1415.22     32.05 o 
   0   3   1     2278.36     2071.66     30.89 o 
   1   3   1      725.33      615.63     14.74 o 
   2   3   1      157.23      102.64      6.26 o 
   3   3   1     1452.13     1335.44     21.62 o 
   4   3   1      848.41      826.19     18.58 o 
   5   3   1     7445.71     7231.68     92.55 o 
   6   3   1       90.62       86.67     10.22 o 
   7   3   1      350.98      282.93     14.45 o 
   8   3   1      508.78      504.56     18.78 o 
   9   3   1     2551.49     2377.33     45.67 o 
  10   3   1      876.36      899.25     25.93 o 
  11   3   1     2474.22     2560.41     49.13 o 
  12   3   1      315.49      355.53     20.36 o 
  13   3   1      104.64      166.29     24.29 o 
  14   3   1       77.97       62.70     14.84 o 
  15   3   1        1.91        2.62      9.60 o 
  16   3   1       41.35       61.04     14.68 o 
 -15   4   1       14.11       14.97     12.56 o 
 -14   4   1        3.70        6.06     11.57 o 
 -13   4   1        1.31       -5.39      9.47 o 
 -12   4   1      110.37      147.87     17.96 o 
 -11   4   1     1051.53      996.72     28.69 o 
 -10   4   1      779.48      745.47     24.12 o 
  -9   4   1      490.65      489.18     34.39 o 
  -8   4   1     1024.73     1001.28     26.13 o 
  -7   4   1        5.90        0.66      5.70 o 
  -6   4   1        0.01       -1.04      5.20 o 
  -5   4   1        3.19        4.86      4.89 o 
  -4   4   1     1299.59     1309.21     23.64 o 
  -3   4   1      885.95      844.42     18.88 o 
  -2   4   1        3.26        9.87      3.40 o 
  -1   4   1       62.66       48.80      7.64 o 
   0   4   1      139.56      178.65     10.16 o 
   1   4   1      171.99      194.09     10.93 o 
   2   4   1      150.57      205.34     14.32 o 
   3   4   1      254.84      257.40     14.78 o 
   4   4   1      724.79      797.89     21.65 o 
   5   4   1      739.46      851.33     21.20 o 
   6   4   1      135.73      167.48     11.72 o 
   7   4   1       48.91       80.38      9.81 o 
   8   4   1      468.16      542.99     21.07 o 
   9   4   1      110.45      101.42     11.43 o 
  10   4   1       14.62       -2.37      7.53 o 
  11   4   1      224.53      212.60     16.32 o 
  12   4   1        0.06        2.99      8.12 o 
  13   4   1       65.90       38.13     21.73 o 
  14   4   1       38.17       26.51     11.09 o 
  15   4   1        0.03       10.20     12.06 o 
 -15   5   1        1.32       17.62     23.41 o 
 -14   5   1      235.14      230.43     22.66 o 
 -13   5   1      112.25      145.87     17.87 o 
 -12   5   1      132.61      151.06     17.50 o 
 -11   5   1        2.97        5.67      9.38 o 
 -10   5   1      408.82      427.02     25.31 o 
  -9   5   1      136.87      169.32     14.10 o 
  -8   5   1      788.30      805.67     24.56 o 
  -7   5   1      199.13      242.88     20.55 o 
  -6   5   1      932.63      922.34     24.44 o 
  -5   5   1     5518.43     5247.06     68.32 o 
  -4   5   1     1136.12     1131.60     25.26 o 
  -3   5   1     2424.90     2287.31     35.79 o 
  -2   5   1     1906.43     1819.50     28.01 o 
  -1   5   1      407.59      345.16     15.73 o 
   0   5   1     1413.69     1366.74     21.02 o 
   1   5   1     1271.78     1242.51     21.10 o 
   2   5   1     3955.21     3816.43     46.59 o 
   3   5   1     1236.65     1316.13     25.12 o 
   4   5   1      899.90      914.76     20.92 o 
   5   5   1     2114.82     2092.89     42.31 o 
   6   5   1       70.65       83.59     13.86 o 
   7   5   1     1058.34      935.12     25.90 o 
   8   5   1       27.87       31.58     10.15 o 
   9   5   1      276.12      259.27     17.02 o 
  10   5   1        1.59       -6.14      7.73 o 
  11   5   1      328.35      280.07     19.12 o 
  12   5   1       54.42       83.65     12.68 o 
  13   5   1      134.47      117.92     17.39 o 
  14   5   1       43.30       50.36     14.85 o 
 -13   6   1        2.57        2.93     11.80 o 
 -12   6   1        9.27        4.42     11.87 o 
 -11   6   1       33.21       35.05     12.60 o 
 -10   6   1       49.21       57.04     13.06 o 
  -9   6   1        0.25        3.93      9.18 o 
  -8   6   1       25.84       14.54      8.96 o 
  -7   6   1      111.20       80.12     11.05 o 
  -6   6   1        8.06       10.34      7.79 o 
  -5   6   1     1068.51     1068.12     39.43 o 
  -4   6   1        3.57        2.42      5.78 o 
  -3   6   1       64.66       65.33      8.09 o 
  -2   6   1       16.36       13.93      4.89 o 
  -1   6   1       28.73       22.55      6.11 o 
   0   6   1        8.17       13.31      4.65 o 
   1   6   1      422.38      441.03     14.80 o 
   2   6   1       64.69       66.15      7.92 o 
   3   6   1      151.38      162.61     12.29 o 
   4   6   1       74.24       80.22     14.64 o 
   5   6   1      119.18      133.80     11.90 o 
   6   6   1        0.03       -3.31      7.14 o 
   7   6   1      386.19      403.03     23.42 o 
   8   6   1        4.58       -0.47      7.87 o 
   9   6   1       92.49      103.32     12.67 o 
  10   6   1       28.97       50.90     11.03 o 
  11   6   1        0.92        0.66     10.41 o 
  12   6   1       12.90        5.90     11.72 o 
  13   6   1        0.13       12.21     12.39 o 
 -12   7   1      144.05      120.17     19.22 o 
 -11   7   1       86.82      113.42     17.41 o 
 -10   7   1      262.47      257.78     33.92 o 
  -9   7   1       51.01       16.63     12.70 o 
  -8   7   1       79.05      102.57     16.46 o 
  -7   7   1      142.14      175.41     17.40 o 
  -6   7   1      141.49      150.19     22.36 o 
  -5   7   1      549.78      565.07     21.76 o 
  -4   7   1       13.53       -5.82      6.19 o 
  -3   7   1     1541.64     1592.59     38.27 o 
  -2   7   1       38.91       29.62      6.84 o 
  -1   7   1      251.15      275.92     13.56 o 
   0   7   1      383.42      379.61     15.92 o 
   1   7   1     1366.44     1438.74     25.73 o 
   2   7   1      785.49      784.72     19.90 o 
   3   7   1       19.81       11.03      6.93 o 
   4   7   1      185.08      208.00     13.57 o 
   5   7   1      712.92      769.38     22.46 o 
   6   7   1      169.42      180.94     18.05 o 
   7   7   1      137.58      189.84     15.80 o 
   8   7   1        2.73        8.55     11.54 o 
   9   7   1      106.49      115.54     16.71 o 
  10   7   1      299.26      348.09     46.06 o 
  11   7   1      212.94      225.49     21.75 o 
  12   7   1       85.85       63.15     17.45 o 
 -10   8   1        0.31       14.35     12.18 o 
  -9   8   1        0.48        3.05     11.07 o 
  -8   8   1        7.82      -11.23     15.16 o 
  -7   8   1        2.92       11.80     10.57 o 
  -6   8   1       22.87       23.37     10.83 o 
  -5   8   1       16.24       31.82      9.97 o 
  -4   8   1       28.50       23.72      8.65 o 
  -3   8   1      108.40      106.67     11.69 o 
  -2   8   1        5.15       10.99      7.04 o 
  -1   8   1       74.51       75.86      9.46 o 
   0   8   1       20.26       24.08      8.13 o 
   1   8   1        2.67        2.74      6.96 o 
   2   8   1       17.81       25.48      7.57 o 
   3   8   1       45.33       63.51      9.06 o 
   4   8   1        7.78       14.05      7.72 o 
   5   8   1      239.64      249.23     17.95 o 
   6   8   1       36.72       42.72     12.00 o 
   7   8   1       45.81       56.63     13.36 o 
   8   8   1        1.02       -7.66     10.38 o 
   9   8   1       64.81       59.14     22.18 o 
  10   8   1       46.48       33.68     16.82 o 
  -7   9   1       52.00       41.50     13.00 o 
  -6   9   1       30.20       21.86     10.67 o 
  -5   9   1      200.62      193.67     15.95 o 
  -4   9   1       69.31       85.00     11.67 o 
  -3   9   1      378.76      417.08     23.40 o 
  -2   9   1       32.77       31.04     10.63 o 
  -1   9   1      562.66      546.43     26.84 o 
   0   9   1       62.58       66.60     11.33 o 
   1   9   1      296.71      310.27     20.29 o 
   2   9   1       33.77       18.15      9.94 o 
   3   9   1      184.50      204.54     19.87 o 
   4   9   1      157.34      179.77     20.26 o 
   5   9   1       14.09       -4.78     10.31 o 
   6   9   1        5.07       11.15     13.90 o 
   7   9   1        6.21       17.20     14.49 o 
  -2  10   1        0.19       -9.00     14.19 o 
  -1  10   1        2.05       23.20     13.40 o 
   0  10   1       16.81       23.32     29.51 o 
   1  10   1       13.45       19.76     17.45 o 
   2  10   1       73.60      117.80     38.64 o 
 -17   0   2        1.92      -28.72     39.74 o 
 -16   0   2       24.14       21.03     21.10 o 
 -15   0   2      100.70      116.02     21.89 o 
 -14   0   2      211.24      204.23     26.27 o 
 -13   0   2        2.91       21.64     13.46 o 
 -12   0   2       53.92       38.77     13.93 o 
 -11   0   2       91.79      119.23     13.77 o 
 -10   0   2       15.21       19.80      9.21 o 
  -9   0   2      927.69     1086.18     31.55 o 
  -8   0   2     1613.10     1616.93     48.33 o 
  -7   0   2      535.34      722.43     59.77 o 
  -6   0   2      489.06      542.64     22.12 o 
  -5   0   2      469.40      490.89     32.95 o 
  -4   0   2      598.91      816.46     30.14 o 
  -3   0   2      175.14      110.37      7.91 o 
  -2   0   2     1040.43     1152.83     34.51 o 
   1   0   2     3784.48     3662.82     97.52 o 
   2   0   2     8126.27     8305.08    151.49 o 
   3   0   2      323.07      321.97     14.61 o 
   4   0   2     2702.72     2383.52     76.26 o 
   5   0   2      270.84      218.52     25.03 o 
   6   0   2      792.24      888.47     32.48 o 
   7   0   2     1989.46     1943.77     58.85 o 
   8   0   2       15.45        4.41      6.25 o 
   9   0   2     1049.23     1148.52     32.90 o 
  10   0   2      915.26      995.83     36.12 o 
  11   0   2      129.64      129.62     38.40 o 
  12   0   2      626.57      626.91     38.67 o 
  13   0   2        4.25       20.44     25.37 o 
  14   0   2       78.21       86.79     20.62 o 
  15   0   2       27.52       20.51     17.29 o 
  16   0   2      243.90      187.88     28.75 o 
 -17   1   2        0.03        6.40     11.54 o 
 -16   1   2        5.22       -3.56      9.84 o 
 -15   1   2       39.80       49.66     12.42 o 
 -14   1   2        3.74        5.84      8.89 o 
 -13   1   2       10.70        0.30      7.24 o 
 -12   1   2      282.39      226.82     33.30 o 
 -11   1   2        2.36       -4.93      6.39 o 
 -10   1   2       45.76       31.89     11.95 o 
  -9   1   2      200.51      228.54     11.12 o 
  -8   1   2       21.88       33.89      5.67 o 
  -7   1   2      869.41      792.59     18.58 o 
  -6   1   2      441.39      448.03     34.21 o 
  -5   1   2     1757.65     1571.28     25.45 o 
  -4   1   2       10.87        6.25      3.49 o 
  -3   1   2     5764.61     5788.96     77.54 o 
  -2   1   2     8019.64     8130.46     93.58 o 
  -1   1   2      366.08      326.75     13.28 o 
   0   1   2     1934.54     2193.83     30.80 o 
   1   1   2    10293.56    10469.38    153.96 o 
   2   1   2      744.88      796.85     35.90 o 
   3   1   2    23181.66    24203.63    363.76 o 
   4   1   2       43.99       72.49     14.42 o 
   5   1   2       73.51      116.37      7.55 o 
   6   1   2     1545.24     1632.19     28.65 o 
   7   1   2      275.90      281.24     22.91 o 
   8   1   2       62.50       55.25      7.45 o 
   9   1   2       15.77       22.55      6.78 o 
  10   1   2       41.54       34.29      9.10 o 
  11   1   2      168.15      131.82     11.91 o 
  12   1   2       38.30       56.47      9.70 o 
  13   1   2       45.09       33.14     10.96 o 
  14   1   2        9.52       18.53     12.76 o 
  15   1   2       25.38       41.94     12.65 o 
  16   1   2        0.27        1.16     11.05 o 
 -17   2   2       30.70       34.96     16.75 o 
 -16   2   2       85.62       82.33     15.12 o 
 -15   2   2      193.06      168.06     15.61 o 
 -14   2   2       10.27        2.34      9.73 o 
 -13   2   2        1.28        3.26      7.84 o 
 -12   2   2      132.24      102.13     11.76 o 
 -11   2   2      529.12      527.78     21.81 o 
 -10   2   2       72.13       79.53      9.48 o 
  -9   2   2      105.19       90.79      9.21 o 
  -8   2   2      557.31      575.75     18.06 o 
  -7   2   2       45.57       36.20      5.95 o 
  -6   2   2      952.39      806.87     31.74 o 
  -5   2   2     5454.62     5491.91     70.69 o 
  -4   2   2     1218.43     1173.91     20.77 o 
  -3   2   2      667.64      480.85     10.42 o 
  -2   2   2      617.42      757.40     14.15 o 
  -1   2   2     7610.16     7403.41     97.12 o 
   0   2   2      892.23      670.25     14.29 o 
   1   2   2      160.07      181.06      9.71 o 
   2   2   2     1610.35     1432.12     25.08 o 
   3   2   2     2588.15     3115.27     42.50 o 
   4   2   2       70.77       81.49     14.89 o 
   5   2   2      778.36      730.27     17.27 o 
   6   2   2     8848.36     8525.40    106.99 o 
   7   2   2     3188.10     3132.52     48.74 o 
   8   2   2     2987.29     2793.48     46.26 o 
   9   2   2       13.08        2.14      5.83 o 
  10   2   2      500.39      602.64     27.94 o 
  11   2   2        1.81        9.58      7.54 o 
  12   2   2      588.85      576.45     24.16 o 
  13   2   2      199.73      199.05     16.23 o 
  14   2   2      303.94      329.41     21.06 o 
  15   2   2      215.44      220.03     27.13 o 
  16   2   2       32.42       59.99     14.64 o 
 -16   3   2        6.58        4.07     12.03 o 
 -15   3   2       15.10       -1.56     13.07 o 
 -14   3   2      104.61       81.82     12.57 o 
 -13   3   2       40.58       26.84      9.17 o 
 -12   3   2       27.30       22.81      8.63 o 
 -11   3   2       75.95      109.62     17.12 o 
 -10   3   2      211.47      214.73     16.71 o 
  -9   3   2       14.95       11.63      6.53 o 
  -8   3   2        0.75       -0.81      5.25 o 
  -7   3   2       28.35       45.02      7.01 o 
  -6   3   2      364.27      367.41     16.96 o 
  -5   3   2      262.76      304.30     12.11 o 
  -4   3   2       16.30       11.15      3.73 o 
  -3   3   2      215.40      236.78      9.27 o 
  -2   3   2       11.78       22.16      3.61 o 
  -1   3   2      706.28      665.28     15.10 o 
   0   3   2      103.63       84.59      5.94 o 
   1   3   2      570.56      711.52     17.37 o 
   2   3   2     2330.46     2607.90     40.92 o 
   3   3   2      138.38      136.26      8.05 o 
   4   3   2     1629.91     1540.64     29.80 o 
   5   3   2     1640.64     1603.18     41.99 o 
   6   3   2     1845.24     2087.49     40.64 o 
   7   3   2      376.50      434.81     18.80 o 
   8   3   2      383.36      466.94     19.11 o 
   9   3   2      671.01      653.54     21.39 o 
  10   3   2      194.99      187.49     19.02 o 
  11   3   2      466.30      544.78     24.08 o 
  12   3   2       26.73       20.96      9.20 o 
  13   3   2        2.07       26.69      9.60 o 
  14   3   2       42.96       43.60     11.48 o 
  15   3   2       16.66       32.67     11.32 o 
  16   3   2        1.81       10.55     23.06 o 
 -15   4   2       87.18       70.24     15.19 o 
 -14   4   2      127.61      109.72     16.02 o 
 -13   4   2       50.90       40.82     14.67 o 
 -12   4   2       56.58       37.54     11.22 o 
 -11   4   2       89.30       81.54     13.09 o 
 -10   4   2      227.33      268.01     16.86 o 
  -9   4   2      680.83      784.64     24.18 o 
  -8   4   2      166.02      211.75     13.79 o 
  -7   4   2      288.75      287.67     14.98 o 
  -6   4   2      190.12      212.34     12.41 o 
  -5   4   2     1104.58     1115.87     24.07 o 
  -4   4   2       31.51       59.20      6.16 o 
  -3   4   2     2466.41     2478.44     35.59 o 
  -2   4   2     5096.81     5312.53     59.12 o 
  -1   4   2     4363.84     4463.21     47.22 o 
   0   4   2     1324.95     1365.25     20.70 o 
   1   4   2      464.32      410.91     11.54 o 
   2   4   2     1024.12      977.82     18.87 o 
   3   4   2      153.49      159.27      9.06 o 
   4   4   2     1567.77     1478.75     28.54 o 
   5   4   2       28.22       24.78      6.16 o 
   6   4   2     1881.48     1810.67     34.65 o 
   7   4   2        2.84       -5.69      5.69 o 
   8   4   2     3701.79     3470.81     62.67 o 
   9   4   2      209.63      192.97     14.78 o 
  10   4   2      638.33      590.71     24.41 o 
  11   4   2        2.00       -2.20      7.54 o 
  12   4   2      244.73      244.69     18.21 o 
  13   4   2      207.57      219.52     18.09 o 
  14   4   2       89.48       63.79     13.03 o 
  15   4   2      195.09      222.38     19.36 o 
 -15   5   2        0.11        6.40     12.80 o 
 -14   5   2       16.51       35.76     13.51 o 
 -13   5   2       10.20       10.22     10.87 o 
 -12   5   2       53.85       29.66     12.05 o 
 -11   5   2        8.96       10.44      9.80 o 
 -10   5   2        4.81        3.74      9.07 o 
  -9   5   2       20.28       23.15      8.26 o 
  -8   5   2     2278.83     2404.93     45.85 o 
  -7   5   2      634.90      619.70     28.06 o 
  -6   5   2       18.67       14.37      6.64 o 
  -5   5   2        0.78        9.28      5.87 o 
  -4   5   2      345.50      433.45     29.27 o 
  -3   5   2      961.59      943.58     23.01 o 
  -2   5   2      552.27      625.28     12.76 o 
  -1   5   2      182.67      215.92     10.98 o 
   0   5   2       76.12       73.82      7.32 o 
   1   5   2       16.93       16.39      4.25 o 
   2   5   2        0.13        6.92      4.54 o 
   3   5   2       27.30       32.26      6.34 o 
   4   5   2       49.25       72.18      7.56 o 
   5   5   2      182.77      137.32     11.17 o 
   6   5   2      185.03      168.09     13.49 o 
   7   5   2       67.02       68.12      9.84 o 
   8   5   2       93.08       64.42     10.00 o 
   9   5   2        0.67        5.43      7.98 o 
  10   5   2       46.45       68.66     11.37 o 
  11   5   2       11.46       10.63      9.30 o 
  12   5   2        5.98        3.07      9.51 o 
  13   5   2        2.28       18.44     10.46 o 
  14   5   2        6.82       -5.19     11.83 o 
 -14   6   2       62.19       92.84     33.37 o 
 -13   6   2      118.99      130.42     18.18 o 
 -12   6   2       84.08       96.25     27.80 o 
 -11   6   2      129.17      170.52     18.65 o 
 -10   6   2      171.45      189.42     18.47 o 
  -9   6   2      430.36      458.78     26.44 o 
  -8   6   2      477.91      467.03     27.72 o 
  -7   6   2     1754.20     1726.42     58.20 o 
  -6   6   2       12.57       14.19      7.49 o 
  -5   6   2     1440.52     1491.98     30.55 o 
  -4   6   2      444.46      508.48     18.33 o 
  -3   6   2     1127.29     1204.97     35.44 o 
  -2   6   2      788.84      795.92     17.34 o 
  -1   6   2      216.33      228.35     10.48 o 
   0   6   2      402.78      404.99     17.63 o 
   1   6   2      850.44      816.16     17.43 o 
   2   6   2      550.13      526.69     16.42 o 
   3   6   2      518.42      531.72     17.11 o 
   4   6   2     2168.64     2061.66     36.19 o 
   5   6   2      192.15      202.00     14.33 o 
   6   6   2      965.13     1080.24     31.23 o 
   7   6   2       24.37       56.33     10.26 o 
   8   6   2      705.43      748.04     25.33 o 
   9   6   2       24.24       36.65     10.27 o 
  10   6   2      379.82      335.16     21.09 o 
  11   6   2       26.17       62.30     14.46 o 
  12   6   2       16.07       25.99     12.69 o 
  13   6   2       57.66       41.38     14.49 o 
 -12   7   2        0.48        6.77     12.85 o 
 -11   7   2       28.19       27.03     12.33 o 
 -10   7   2        4.77       20.71     16.58 o 
  -9   7   2      111.10       81.83     13.93 o 
  -8   7   2        8.87        5.05     11.37 o 
  -7   7   2       25.69       27.44     10.51 o 
  -6   7   2      117.54       75.42     12.52 o 
  -5   7   2        0.09       -2.85      7.60 o 
  -4   7   2      182.34      185.66     18.83 o 
  -3   7   2        5.76       10.75      6.43 o 
  -2   7   2     1130.14     1194.21     25.00 o 
  -1   7   2      705.38      656.98     17.85 o 
   0   7   2      152.24      148.75     10.51 o 
   1   7   2       51.48       68.31      7.62 o 
   2   7   2       24.42       32.82      6.76 o 
   3   7   2      163.25      212.32     13.62 o 
   4   7   2      194.77      197.36     13.61 o 
   5   7   2       48.93       35.13      9.30 o 
   6   7   2       60.94       80.38     11.66 o 
   7   7   2      116.79      101.75     12.68 o 
   8   7   2        4.41        4.45      8.92 o 
   9   7   2       39.04       24.25     12.86 o 
  10   7   2       84.50       28.85     15.42 o 
  11   7   2        0.03       -4.97     14.08 o 
 -10   8   2       31.94       34.02     12.99 o 
  -9   8   2      219.50      188.83     20.03 o 
  -8   8   2       21.22       17.27     11.50 o 
  -7   8   2      166.42      214.76     27.25 o 
  -6   8   2      109.46      129.26     16.20 o 
  -5   8   2      266.38      285.72     17.25 o 
  -4   8   2      186.51      235.00     15.83 o 
  -3   8   2      133.55      153.98     13.22 o 
  -2   8   2       98.44       77.03     11.10 o 
  -1   8   2      222.80      262.96     16.20 o 
   0   8   2      402.88      452.53     23.22 o 
   1   8   2       41.78       32.41      8.44 o 
   2   8   2      127.53      118.76     10.78 o 
   3   8   2       37.52       40.87      8.35 o 
   4   8   2      721.57      728.83     27.67 o 
   5   8   2      149.35      142.85     17.83 o 
   6   8   2      418.34      378.81     29.65 o 
   7   8   2      184.38      213.41     23.81 o 
   8   8   2       91.79       99.97     19.23 o 
   9   8   2        5.27       -1.09     13.09 o 
  10   8   2       21.62        1.43     13.40 o 
  -7   9   2        1.08       -0.15      9.53 o 
  -6   9   2        7.93        9.51     10.55 o 
  -5   9   2       11.10       14.78      9.34 o 
  -4   9   2       11.33       16.18      9.05 o 
  -3   9   2        4.49       -1.85      9.11 o 
  -2   9   2      103.02      105.08     15.15 o 
  -1   9   2       36.33       42.58     13.54 o 
   0   9   2      151.11      130.33     19.81 o 
   1   9   2       12.83       15.91     12.70 o 
   2   9   2       95.93      107.69     17.01 o 
   3   9   2       36.33       32.68     10.10 o 
   4   9   2        2.37       10.97     10.61 o 
   5   9   2        3.53       12.31     10.44 o 
   6   9   2        0.55        4.03     13.24 o 
   7   9   2      131.56       91.46     19.04 o 
  -2  10   2      136.83      146.58     19.33 o 
  -1  10   2       85.96       81.24     15.97 o 
   0  10   2      174.61      202.04     30.16 o 
   1  10   2       44.40       97.28     32.58 o 
 -17   1   3       34.06       56.65     14.26 o 
 -16   1   3       33.98       29.74     12.86 o 
 -15   1   3       54.77       73.98     15.13 o 
 -14   1   3       95.57       94.92     14.27 o 
 -13   1   3       96.78      101.24     11.41 o 
 -12   1   3     1516.25     1451.63     44.89 o 
 -11   1   3        9.00       10.50      6.81 o 
 -10   1   3      423.56      423.13     30.85 o 
  -9   1   3        5.36        8.93      4.83 o 
  -8   1   3     1255.12     1200.32     22.04 o 
  -7   1   3       91.65       26.12      5.02 o 
  -6   1   3     7016.73     7051.49     87.97 o 
  -5   1   3        5.87        3.62      3.48 o 
  -4   1   3     1295.74     1262.92     22.78 o 
  -3   1   3       23.98        2.31      3.54 o 
  -2   1   3     2683.05     2593.70     43.61 o 
  -1   1   3     7059.85     6636.60    113.11 o 
   0   1   3     1038.28     1124.63     18.07 o 
   1   1   3     7498.16     6854.37    103.55 o 
   2   1   3     5630.42     5738.78     76.93 o 
   3   1   3    18912.15    19272.25    244.75 o 
   4   1   3     7730.66     7628.98     92.64 o 
   5   1   3     1905.04     1807.67     29.70 o 
   6   1   3     2138.80     1958.59     32.94 o 
   7   1   3      956.78      791.19     19.70 o 
   8   1   3     2065.63     1947.94     31.10 o 
   9   1   3      190.39      209.36     16.18 o 
  10   1   3      876.25      911.02     25.19 o 
  11   1   3      519.21      549.50     22.29 o 
  12   1   3      378.27      404.43     20.56 o 
  13   1   3      222.57      273.16     21.36 o 
  14   1   3        1.08       20.38     11.97 o 
  15   1   3      262.55      233.00     21.17 o 
  16   1   3       37.40       22.50     22.41 o 
 -17   2   3        0.77        3.76     14.53 o 
 -16   2   3       22.72        2.65     13.22 o 
 -15   2   3       41.73       29.66     10.17 o 
 -14   2   3       41.88        6.05      8.43 o 
 -13   2   3        6.44        1.31      8.01 o 
 -12   2   3        0.27        7.03      7.19 o 
 -11   2   3       59.91       60.21      9.45 o 
 -10   2   3       20.37       23.02      7.19 o 
  -9   2   3      112.66      154.01     19.39 o 
  -8   2   3       93.91       97.01      8.74 o 
  -7   2   3      411.26      448.61     20.32 o 
  -6   2   3      533.12      528.68     14.47 o 
  -5   2   3      448.97      501.17     14.75 o 
  -4   2   3        0.65       -0.40      2.84 o 
  -3   2   3     5342.08     5292.76     65.64 o 
  -2   2   3      387.52      556.26     13.52 o 
  -1   2   3     2388.54     2320.54     46.24 o 
   0   2   3     6721.07     6999.08    106.14 o 
   1   2   3     2585.54     2477.01     37.62 o 
   2   2   3      458.32      510.26     11.71 o 
   3   2   3     2701.37     2722.26     38.44 o 
   4   2   3     1114.22     1161.90     24.39 o 
   5   2   3      489.95      503.01     14.42 o 
   6   2   3     1490.50     1482.84     32.34 o 
   7   2   3       82.96       89.73      8.52 o 
   8   2   3       50.43       51.80      7.90 o 
   9   2   3      265.29      273.64     15.49 o 
  10   2   3      338.94      397.30     24.97 o 
  11   2   3       15.83       30.96      8.64 o 
  12   2   3       14.60        0.86      7.86 o 
  13   2   3       42.47       31.22     10.81 o 
  14   2   3      121.05       98.36     15.25 o 
  15   2   3        5.67        2.14     10.82 o 
  16   2   3       15.61       19.76     13.23 o 
 -16   3   3        8.39       25.19     12.71 o 
 -15   3   3       83.45       84.10     14.81 o 
 -14   3   3       98.10      100.07     22.19 o 
 -13   3   3       18.75       33.06     10.08 o 
 -12   3   3      133.30      112.15     12.14 o 
 -11   3   3      227.37      207.25     15.02 o 
 -10   3   3      396.43      375.83     21.91 o 
  -9   3   3       92.47      113.15     10.45 o 
  -8   3   3     1373.97     1293.49     28.06 o 
  -7   3   3       72.49       69.34      8.24 o 
  -6   3   3     1398.97     1369.04     26.66 o 
  -5   3   3       81.82       68.81      6.52 o 
  -4   3   3      109.67      101.87      6.54 o 
  -3   3   3     4416.06     4192.91     50.94 o 
  -2   3   3     4309.15     4002.33     44.39 o 
  -1   3   3     3744.02     3574.95     47.83 o 
   0   3   3        7.35        8.04      2.79 o 
   1   3   3     5604.58     5925.99     67.40 o 
   2   3   3    12144.18    12031.92    129.23 o 
   3   3   3     6014.93     6376.73     81.04 o 
   4   3   3      231.30      211.67     10.72 o 
   5   3   3     1874.54     1714.84     31.05 o 
   6   3   3      625.55      703.63     19.22 o 
   7   3   3      733.84      802.77     23.79 o 
   8   3   3      222.47      195.00     14.40 o 
   9   3   3     2884.01     2712.64     51.22 o 
  10   3   3     1630.97     1530.78     35.75 o 
  11   3   3      618.34      586.25     24.45 o 
  12   3   3      227.89      246.66     17.55 o 
  13   3   3       74.90       86.18     12.59 o 
  14   3   3       19.34       13.37      9.96 o 
  15   3   3      113.79      142.37     16.24 o 
 -16   4   3        0.27       -5.33     12.23 o 
 -15   4   3       19.65       41.87     15.98 o 
 -14   4   3       21.32       -5.28     10.45 o 
 -13   4   3        6.09        4.68      9.92 o 
 -12   4   3        9.14        8.02      9.86 o 
 -11   4   3      245.64      182.28     17.13 o 
 -10   4   3        5.83        3.65      7.11 o 
  -9   4   3      313.50      317.93     17.26 o 
  -8   4   3       57.49       53.53      8.38 o 
  -7   4   3      180.32      231.60     13.71 o 
  -6   4   3       48.56       50.95      7.02 o 
  -5   4   3        4.00        1.92      4.17 o 
  -4   4   3      134.59       96.06      8.10 o 
  -3   4   3     2153.84     2220.62     32.76 o 
  -2   4   3     1192.88     1128.28     17.16 o 
  -1   4   3     4800.91     5170.11     53.44 o 
   0   4   3     1274.97     1425.05     23.25 o 
   1   4   3      895.20      811.54     18.29 o 
   2   4   3        0.02        3.18      3.24 o 
   3   4   3        4.20       -2.80      3.33 o 
   4   4   3      115.01       97.18      8.56 o 
   5   4   3      184.47      218.16     12.51 o 
   6   4   3        0.05        2.80      5.78 o 
   7   4   3       37.31       22.54      7.64 o 
   8   4   3      164.41      134.54     12.63 o 
   9   4   3      311.68      322.47     18.16 o 
  10   4   3     1058.35     1067.28     29.73 o 
  11   4   3       59.17       67.30     11.13 o 
  12   4   3      145.42      120.23     20.93 o 
  13   4   3       48.66       33.29     11.11 o 
  14   4   3        0.93       -6.76      9.58 o 
  15   4   3        7.65       13.25     12.25 o 
 -15   5   3       44.37       22.91     17.91 o 
 -14   5   3      119.19       71.00     20.80 o 
 -13   5   3       49.04       48.71     13.41 o 
 -12   5   3       42.04       60.55     13.33 o 
 -11   5   3      273.39      260.94     20.96 o 
 -10   5   3      277.59      284.04     20.75 o 
  -9   5   3       25.69       -0.35      8.46 o 
  -8   5   3       79.17       74.75     10.82 o 
  -7   5   3        6.02        3.65      9.33 o 
  -6   5   3     2591.21     2695.27     46.24 o 
  -5   5   3     2139.25     1977.01     33.52 o 
  -4   5   3     2904.00     2697.67     43.11 o 
  -3   5   3      598.43      656.57     24.75 o 
  -2   5   3       15.81        3.17      3.35 o 
  -1   5   3     1404.59     1251.43     19.86 o 
   0   5   3     1718.91     1758.32     24.95 o 
   1   5   3     1464.87     1432.06     21.72 o 
   2   5   3      237.58      261.82     12.00 o 
   3   5   3      357.25      400.65     14.24 o 
   4   5   3      386.51      342.07     16.07 o 
   5   5   3     1427.02     1458.05     32.52 o 
   6   5   3      338.57      417.90     18.40 o 
   7   5   3     2353.95     2303.73     43.97 o 
   8   5   3        2.90       -4.98      8.16 o 
   9   5   3      604.74      730.98     27.49 o 
  10   5   3      171.07      183.37     15.95 o 
  11   5   3      369.79      331.66     28.22 o 
  12   5   3       69.61       99.15     13.70 o 
  13   5   3       23.68       37.88     11.88 o 
  14   5   3       42.98       21.37     12.15 o 
 -14   6   3        0.08        8.95     12.67 o 
 -13   6   3        5.74        9.45     11.91 o 
 -12   6   3        0.10       10.25     11.02 o 
 -11   6   3        0.22       -2.07      9.57 o 
 -10   6   3       48.21       49.46     12.14 o 
  -9   6   3        3.16       11.56      9.85 o 
  -8   6   3       53.75       65.66     11.91 o 
  -7   6   3       44.14       66.20     11.64 o 
  -6   6   3       67.36       32.06     12.30 o 
  -5   6   3     1459.87     1541.00     30.49 o 
  -4   6   3     1379.18     1335.97     27.67 o 
  -3   6   3      322.84      337.59     14.25 o 
  -2   6   3      671.63      652.60     14.47 o 
  -1   6   3        5.24       10.04      4.52 o 
   0   6   3       38.78       26.73      5.11 o 
   1   6   3       48.04       46.64      6.38 o 
   2   6   3      217.01      201.25     11.74 o 
   3   6   3       38.76       45.08      7.21 o 
   4   6   3       45.67       53.02      7.78 o 
   5   6   3       68.00       71.67      9.78 o 
   6   6   3       60.47       75.93     10.31 o 
   7   6   3       52.51       40.29      9.50 o 
   8   6   3        8.36       16.46     11.12 o 
   9   6   3      177.81      154.18     14.88 o 
  10   6   3        0.16        3.32      8.88 o 
  11   6   3      122.68       91.67     13.55 o 
  12   6   3        0.83        0.31     11.20 o 
  13   6   3       59.75       51.79     18.26 o 
 -12   7   3       52.59       60.18     16.00 o 
 -11   7   3       52.22       54.88     13.87 o 
 -10   7   3      187.21      226.24     21.37 o 
  -9   7   3      132.30      118.46     15.96 o 
  -8   7   3      345.80      413.21     27.99 o 
  -7   7   3      241.03      244.13     19.78 o 
  -6   7   3      412.67      402.59     21.53 o 
  -5   7   3       72.78       63.78     10.31 o 
  -4   7   3     2066.46     2076.87     38.98 o 
  -3   7   3      163.24      150.17     18.02 o 
  -2   7   3      174.71      181.20     10.78 o 
  -1   7   3      107.20      127.06     10.08 o 
   0   7   3       89.93       74.48      8.04 o 
   1   7   3      876.52      894.91     21.10 o 
   2   7   3      343.75      357.60     17.73 o 
   3   7   3      912.63      894.95     23.45 o 
   4   7   3      454.49      399.21     18.32 o 
   5   7   3      159.96      127.68     13.18 o 
   6   7   3      513.02      535.07     24.27 o 
   7   7   3      523.66      577.09     26.28 o 
   8   7   3      205.07      217.58     21.71 o 
   9   7   3      370.56      352.14     26.95 o 
  10   7   3      212.14      248.94     25.90 o 
  11   7   3      197.19      209.90     25.37 o 
 -10   8   3        0.12        1.57     11.45 o 
  -9   8   3        0.01        7.39     11.00 o 
  -8   8   3        3.58      -10.07     10.07 o 
  -7   8   3        0.05       -0.15     10.52 o 
  -6   8   3        0.20       -8.59      8.59 o 
  -5   8   3        1.22        2.21      7.87 o 
  -4   8   3      112.31      118.20     12.51 o 
  -3   8   3       61.08       51.84      9.49 o 
  -2   8   3       18.11       17.23     11.97 o 
  -1   8   3       22.73       28.66      9.70 o 
   0   8   3        0.11        6.11      8.11 o 
   1   8   3      497.05      462.34     18.85 o 
   2   8   3      645.63      638.77     23.00 o 
   3   8   3      360.81      436.78     20.32 o 
   4   8   3        6.07       16.93     10.24 o 
   5   8   3      161.62      166.17     21.95 o 
   6   8   3       12.76       24.89     11.28 o 
   7   8   3       24.83       36.71     12.08 o 
   8   8   3        2.92       10.84     13.21 o 
   9   8   3        6.30       28.19     15.60 o 
  -8   9   3       87.58       80.59     32.18 o 
  -7   9   3        4.84        8.22     10.64 o 
  -6   9   3      177.53      189.42     17.71 o 
  -5   9   3       47.47       46.18     10.52 o 
  -4   9   3      205.79      196.11     15.93 o 
  -3   9   3      241.48      260.00     19.73 o 
  -2   9   3      321.61      380.63     31.37 o 
  -1   9   3      308.61      268.36     25.05 o 
   0   9   3      136.05      211.77     55.76 o 
   1   9   3      455.65      480.76     39.52 o 
   2   9   3       91.78       66.51     25.51 o 
   3   9   3      196.78      255.68     25.20 o 
   4   9   3       89.65      148.65     23.69 o 
   5   9   3       48.70      107.02     29.51 o 
   6   9   3       17.57       -6.79     12.58 o 
   7   9   3       11.61       19.67     15.44 o 
  -2  10   3        2.39        6.04     18.50 o 
  -1  10   3        4.00       22.42     13.59 o 
   0  10   3        0.00       15.74     15.24 o 
   1  10   3       19.38       36.31     26.35 o 
 -17   0   4      109.24      140.17     64.89 o 
 -16   0   4       89.01       73.83     20.50 o 
 -15   0   4       67.72       78.90     19.67 o 
 -14   0   4        1.38       15.40     12.45 o 
 -13   0   4        1.44       -3.76     11.24 o 
 -12   0   4        1.77       -6.24      8.51 o 
 -11   0   4      217.63      239.93     22.00 o 
 -10   0   4      944.05     1030.59     31.24 o 
  -9   0   4     5403.23     5490.43     96.32 o 
  -8   0   4        3.86       18.64      6.41 o 
  -7   0   4     4736.55     3958.50     70.01 o 
  -6   0   4      561.00      542.29     17.33 o 
  -5   0   4     6089.53     6400.19    124.28 o 
  -4   0   4    10710.42     9974.97    183.66 o 
  -3   0   4    14576.24    14495.96    259.20 o 
  -2   0   4     2449.91     2431.40     66.00 o 
  -1   0   4       29.82       38.80      3.69 o 
   0   0   4      934.89     1232.49     38.64 o 
   1   0   4    11378.94    11099.81    284.04 o 
   2   0   4     2479.87     2443.45     51.46 o 
   3   0   4    10614.57    10555.88    195.18 o 
   4   0   4     1013.69      857.17     27.41 o 
   5   0   4       90.22       62.25      9.74 o 
   6   0   4     2214.97     2115.34     43.53 o 
   7   0   4     5602.63     5220.83    113.84 o 
   8   0   4     2890.83     2654.23     55.29 o 
   9   0   4      312.19      346.12     24.11 o 
  10   0   4      457.08      469.40     26.46 o 
  11   0   4      417.99      452.11     34.51 o 
  12   0   4     1140.44     1249.62     53.05 o 
  13   0   4      162.80      168.78     24.54 o 
  14   0   4      262.04      356.41     58.74 o 
  15   0   4        0.92       25.54     17.87 o 
  16   0   4      141.58      105.97     24.39 o 
 -17   1   4        5.03      -13.36     13.36 o 
 -16   1   4       25.56       31.69     11.92 o 
 -15   1   4       47.72       45.83     12.36 o 
 -14   1   4        0.00        9.83      9.82 o 
 -13   1   4       54.69       65.30     10.60 o 
 -12   1   4        6.79        4.24      8.28 o 
 -11   1   4       52.05       31.26      7.97 o 
 -10   1   4       56.20       46.04      6.82 o 
  -9   1   4      858.99      932.64     19.93 o 
  -8   1   4      804.15      972.63     19.41 o 
  -7   1   4        0.45       -0.12      3.40 o 
  -6   1   4     1916.82     2291.30     34.88 o 
  -5   1   4      391.07      557.76     20.85 o 
  -4   1   4     1314.33     1086.24     20.12 o 
  -3   1   4      420.46      568.53     29.51 o 
  -2   1   4      596.53      463.59     15.81 o 
  -1   1   4     1535.28     1615.04     38.22 o 
   0   1   4      696.71      620.44     33.33 o 
   1   1   4     9166.33     9039.21    262.68 o 
   2   1   4      368.77      475.51     12.04 o 
   3   1   4      594.43      659.53     30.28 o 
   4   1   4      648.73      686.10     17.99 o 
   5   1   4        8.57       15.59      4.42 o 
   6   1   4     1235.27     1252.59     24.80 o 
   7   1   4      348.26      326.15     14.58 o 
   8   1   4      250.48      256.78     20.61 o 
   9   1   4      501.82      550.89     21.56 o 
  10   1   4       20.20       32.10      8.30 o 
  11   1   4       35.76       20.21      7.94 o 
  12   1   4       95.58       88.17     15.20 o 
  13   1   4       28.38       35.59     11.48 o 
  14   1   4        2.99       -1.60     10.35 o 
  15   1   4        0.02        8.08     11.44 o 
  16   1   4        0.73       10.00     12.38 o 
 -17   2   4       71.22       92.31     19.25 o 
 -16   2   4       87.52       62.98     17.41 o 
 -15   2   4       82.36       52.85     15.49 o 
 -14   2   4       53.93       87.39     14.29 o 
 -13   2   4      143.11      172.81     16.34 o 
 -12   2   4      392.11      392.94     22.09 o 
 -11   2   4      636.13      670.63     39.12 o 
 -10   2   4      231.85      220.87     15.62 o 
  -9   2   4     1233.86     1214.42     35.78 o 
  -8   2   4      351.92      293.69     14.04 o 
  -7   2   4     1222.64     1120.87     23.26 o 
  -6   2   4      875.31      569.47     17.85 o 
  -5   2   4        8.98       10.75      3.59 o 
  -4   2   4     2173.45     2036.93     33.78 o 
  -3   2   4     5609.53     5160.77     71.73 o 
  -2   2   4     1185.77     1132.71     18.14 o 
  -1   2   4     3144.00     2850.47     39.86 o 
   0   2   4       42.42       85.80      5.76 o 
   1   2   4     8480.39     8121.83     87.05 o 
   2   2   4      648.03      536.05     12.13 o 
   3   2   4       14.64       12.67      3.51 o 
   4   2   4     4550.34     4163.48     56.26 o 
   5   2   4    11881.96    12058.61    144.84 o 
   6   2   4    11589.66    11802.55    143.95 o 
   7   2   4     2344.24     2166.14     38.23 o 
   8   2   4      134.61       82.19      9.28 o 
   9   2   4      587.37      528.86     20.17 o 
  10   2   4     1197.38     1070.54     45.57 o 
  11   2   4      164.00      166.44     17.64 o 
  12   2   4      265.67      276.62     18.20 o 
  13   2   4        8.64       11.29      8.69 o 
  14   2   4      546.50      554.32     31.08 o 
  15   2   4      101.00      116.45     17.36 o 
  16   2   4       56.60       90.00     22.56 o 
 -16   3   4        0.29      -10.68     10.68 o 
 -15   3   4        2.78       -4.34     10.58 o 
 -14   3   4        0.19       -9.42      9.42 o 
 -13   3   4       36.80       23.02     10.75 o 
 -12   3   4       16.05       18.84      9.33 o 
 -11   3   4      124.07      102.10     16.16 o 
 -10   3   4       55.71       37.91      8.36 o 
  -9   3   4      122.39      169.60     16.55 o 
  -8   3   4        1.28        1.93      5.12 o 
  -7   3   4      688.46      702.29     18.82 o 
  -6   3   4     1119.53     1142.20     25.03 o 
  -5   3   4      266.63      283.63     13.13 o 
  -4   3   4       69.76       31.96      4.84 o 
  -3   3   4      165.63      189.15      7.86 o 
  -2   3   4      794.37      963.53     26.12 o 
  -1   3   4     2059.48     2207.16     29.60 o 
   0   3   4     1283.38     1164.43     18.80 o 
   1   3   4     2025.44     1962.20     29.41 o 
   2   3   4     5613.33     6436.69     73.36 o 
   3   3   4      714.04      757.98     17.31 o 
   4   3   4       41.05       73.98      7.03 o 
   5   3   4      377.87      311.05     18.40 o 
   6   3   4     1232.71     1234.32     26.68 o 
   7   3   4      655.50      607.92     20.71 o 
   8   3   4      431.79      432.59     21.98 o 
   9   3   4      140.03      125.30     12.29 o 
  10   3   4       75.72       57.43     13.39 o 
  11   3   4       25.94       18.02      8.30 o 
  12   3   4       29.98       28.85      9.76 o 
  13   3   4      177.42      178.62     19.95 o 
  14   3   4        3.68        2.57      9.38 o 
  15   3   4        3.69        1.61     10.27 o 
 -16   4   4       25.31       41.49     14.28 o 
 -15   4   4      111.91       87.11     16.50 o 
 -14   4   4       62.93       72.99     16.08 o 
 -13   4   4      101.88       93.93     14.51 o 
 -12   4   4      126.07      142.25     18.65 o 
 -11   4   4      145.02      160.02     16.39 o 
 -10   4   4       59.61       48.71     18.87 o 
  -9   4   4      212.07      238.60     16.00 o 
  -8   4   4      902.59      878.85     23.38 o 
  -7   4   4        3.91        8.46      6.67 o 
  -6   4   4      932.87      943.73     22.50 o 
  -5   4   4      373.48      388.86     14.68 o 
  -4   4   4     1504.17     1323.66     23.53 o 
  -3   4   4     1198.95     1141.91     18.92 o 
  -2   4   4     2915.36     2782.52     32.74 o 
  -1   4   4     9867.61    10515.84     99.95 o 
   0   4   4     1266.42     1227.53     21.47 o 
   1   4   4     3199.22     2798.31     38.12 o 
   2   4   4     2023.80     1843.12     28.48 o 
   3   4   4     1555.58     1560.54     29.05 o 
   4   4   4     1785.03     1690.62     31.62 o 
   5   4   4      514.30      480.98     16.69 o 
   6   4   4      515.27      590.37     19.05 o 
   7   4   4      389.26      411.31     19.05 o 
   8   4   4      370.98      401.87     19.75 o 
   9   4   4       78.92      100.48     13.19 o 
  10   4   4      115.51      148.51     13.88 o 
  11   4   4       51.24       55.94     11.08 o 
  12   4   4      854.17      885.66     29.56 o 
  13   4   4      137.63      107.37     14.32 o 
  14   4   4      274.64      221.91     19.67 o 
 -15   5   4       44.53       88.20     16.61 o 
 -14   5   4       13.58       18.36     14.45 o 
 -13   5   4       40.64       19.00     13.07 o 
 -12   5   4       19.68       -3.29      9.37 o 
 -11   5   4        0.86       -7.90      7.90 o 
 -10   5   4      147.12      159.61     16.24 o 
  -9   5   4      196.05      192.12     16.84 o 
  -8   5   4      162.47      195.93     24.63 o 
  -7   5   4      110.67      123.38     13.20 o 
  -6   5   4      150.18      164.09     17.21 o 
  -5   5   4        0.72        1.80      4.99 o 
  -4   5   4     1698.90     1871.74     33.73 o 
  -3   5   4      127.94      140.10      8.14 o 
  -2   5   4        2.53        0.49      3.27 o 
  -1   5   4        5.81        0.40      3.34 o 
   0   5   4      453.45      489.41     13.75 o 
   1   5   4        6.78        9.27      4.02 o 
   2   5   4       78.61      100.89      7.93 o 
   3   5   4        0.28        2.79      4.58 o 
   4   5   4       35.30       29.41      6.85 o 
   5   5   4       36.38       50.27      8.93 o 
   6   5   4      147.33      167.54     12.88 o 
   7   5   4       11.57       21.99      8.43 o 
   8   5   4       33.30       22.91      8.19 o 
   9   5   4       27.04        8.59      9.44 o 
  10   5   4       14.68       12.19      8.71 o 
  11   5   4       10.23        8.71      9.35 o 
  12   5   4       69.51       88.04     13.51 o 
  13   5   4      103.21       81.28     15.36 o 
  14   5   4       42.04       46.95     13.88 o 
 -14   6   4       30.76       15.56     14.61 o 
 -13   6   4      115.55      152.28     29.35 o 
 -12   6   4       38.48       40.29     13.19 o 
 -11   6   4      293.56      295.50     23.28 o 
 -10   6   4      391.00      471.55     27.59 o 
  -9   6   4      174.87      208.64     24.00 o 
  -8   6   4      657.11      692.12     32.60 o 
  -7   6   4      815.49      895.30     34.65 o 
  -6   6   4      120.53      125.06     12.01 o 
  -5   6   4       51.63       62.66      9.42 o 
  -4   6   4       23.47       12.88      6.04 o 
  -3   6   4     1003.46     1088.51     22.42 o 
  -2   6   4     1408.22     1365.64     21.65 o 
  -1   6   4      892.70      894.37     17.80 o 
   0   6   4      287.81      276.14     12.02 o 
   1   6   4      391.06      428.29     17.83 o 
   2   6   4      453.17      413.69     17.74 o 
   3   6   4     1196.24     1190.49     28.27 o 
   4   6   4       25.75       13.30      6.94 o 
   5   6   4      474.88      442.80     22.53 o 
   6   6   4      519.54      490.88     21.50 o 
   7   6   4      515.52      515.04     23.19 o 
   8   6   4      250.73      271.58     22.42 o 
   9   6   4      194.67      248.89     28.34 o 
  10   6   4      603.39      604.13     32.09 o 
  11   6   4       34.68       42.67     13.37 o 
  12   6   4      238.75      302.97     33.54 o 
 -12   7   4        0.55       -3.18     12.20 o 
 -11   7   4        1.42        4.98     10.96 o 
 -10   7   4       37.16       45.45     12.46 o 
  -9   7   4       33.45       32.56     17.17 o 
  -8   7   4       14.17        9.11     10.46 o 
  -7   7   4       79.28       70.87     13.91 o 
  -6   7   4        8.10        2.49      8.81 o 
  -5   7   4      238.87      229.84     18.50 o 
  -4   7   4       93.04      136.70     13.90 o 
  -3   7   4       13.20        8.45      6.75 o 
  -2   7   4      644.54      646.65     21.29 o 
  -1   7   4      325.42      334.05     16.19 o 
   0   7   4       12.69        7.17      5.85 o 
   1   7   4      132.32      188.86     18.56 o 
   2   7   4        0.33        0.32      5.84 o 
   3   7   4        0.31        6.08      6.03 o 
   4   7   4      199.75      216.48     15.57 o 
   5   7   4       70.15       72.51     12.76 o 
   6   7   4       14.77       15.70     10.00 o 
   7   7   4       72.11       67.08     13.39 o 
   8   7   4      215.04      190.81     18.88 o 
   9   7   4       20.40       20.67     11.60 o 
  10   7   4      133.94      111.65     20.96 o 
  11   7   4        4.30       15.35     14.72 o 
 -10   8   4       13.66       10.73     11.94 o 
  -9   8   4       65.83       56.92     18.51 o 
  -8   8   4       73.47       86.85     15.19 o 
  -7   8   4      156.63      207.35     19.54 o 
  -6   8   4       42.42       30.93      9.42 o 
  -5   8   4      250.50      258.95     16.93 o 
  -4   8   4      375.74      448.12     27.98 o 
  -3   8   4       54.85       32.25      8.91 o 
  -2   8   4      279.94      308.61     19.68 o 
  -1   8   4      665.67      689.82     30.41 o 
   0   8   4     1117.69     1149.58     36.93 o 
   1   8   4       30.97       36.58     12.35 o 
   2   8   4       95.01       99.13     15.35 o 
   3   8   4      413.40      430.34     25.32 o 
   4   8   4      466.32      467.58     26.94 o 
   5   8   4      914.36      861.22     38.12 o 
   6   8   4       65.11       57.99     14.04 o 
   7   8   4      278.37      336.23     24.59 o 
   8   8   4      140.28      115.35     17.08 o 
   9   8   4        5.35        0.96     13.84 o 
  -7   9   4       14.47       11.48     10.38 o 
  -6   9   4       11.11       23.18     10.96 o 
  -5   9   4        0.92        7.70      9.78 o 
  -4   9   4       29.82       55.68     13.16 o 
  -3   9   4      173.49      238.43     22.16 o 
  -2   9   4        3.08        6.43     10.72 o 
  -1   9   4        0.05       -5.06     10.21 o 
   0   9   4       54.47       69.89     20.68 o 
   1   9   4        5.22        8.49     15.58 o 
   2   9   4       11.03       -6.52     15.16 o 
   3   9   4       91.13       83.13     17.34 o 
   4   9   4      193.88      232.58     28.66 o 
   5   9   4      215.48      147.89     22.80 o 
   6   9   4        0.98       11.45     14.94 o 
 -17   1   5       30.03       27.37     15.90 o 
 -16   1   5      136.01      136.22     20.94 o 
 -15   1   5       38.67       37.25     17.55 o 
 -14   1   5       53.42       73.83     11.01 o 
 -13   1   5      434.52      397.77     20.49 o 
 -12   1   5      322.95      320.10     17.62 o 
 -11   1   5       94.19      109.02     10.86 o 
 -10   1   5        4.75        5.25      5.24 o 
  -9   1   5      226.67      244.05     11.59 o 
  -8   1   5      272.63      269.93     16.42 o 
  -7   1   5     2382.50     2394.00     33.73 o 
  -6   1   5      658.69      684.73     14.21 o 
  -5   1   5       29.83        7.87      3.60 o 
  -4   1   5      528.10      384.62      9.63 o 
  -3   1   5     2514.91     2352.22     61.52 o 
  -2   1   5     2722.21     2414.43     41.97 o 
  -1   1   5      355.76      332.08     10.64 o 
   0   1   5     6135.97     5741.60     88.11 o 
   1   1   5      631.35      723.88     17.61 o 
   2   1   5     1073.54      915.35     17.87 o 
   3   1   5      893.05     1077.74     23.55 o 
   4   1   5      970.86      934.13     19.27 o 
   5   1   5       19.34       20.91      4.79 o 
   6   1   5       13.76        2.31      4.80 o 
   7   1   5     1105.24      939.37     19.36 o 
   8   1   5      286.08      279.52     14.75 o 
   9   1   5     2411.74     2254.60     61.60 o 
  10   1   5      284.72      274.15     22.85 o 
  11   1   5      313.26      336.53     18.47 o 
  12   1   5       15.46       41.44     11.30 o 
  13   1   5      216.70      247.53     26.92 o 
  14   1   5       25.76       35.42     12.70 o 
  15   1   5      200.78      178.22     19.47 o 
  16   1   5       31.32       30.98     14.25 o 
 -17   2   5       27.29       10.17     14.91 o 
 -16   2   5        3.54        4.39     13.29 o 
 -15   2   5        4.55       -7.10      9.63 o 
 -14   2   5       24.53       10.25      9.49 o 
 -13   2   5       34.97       16.13      8.17 o 
 -12   2   5       85.63       82.39     10.49 o 
 -11   2   5       75.52       66.79     10.31 o 
 -10   2   5      243.58      241.76     14.24 o 
  -9   2   5       27.14       24.25      6.47 o 
  -8   2   5      343.99      351.55     12.39 o 
  -7   2   5      319.59      389.27     11.64 o 
  -6   2   5     8305.76     8779.59    107.86 o 
  -5   2   5      244.16      167.84     16.00 o 
  -4   2   5      573.08      721.71     15.48 o 
  -3   2   5     5839.71     5887.38     72.82 o 
  -2   2   5      207.21      216.66     12.62 o 
  -1   2   5       40.48       24.58      4.48 o 
   0   2   5     1946.55     2090.43     30.10 o 
   1   2   5     1853.37     1871.60     40.06 o 
   2   2   5     1547.38     1653.16     25.73 o 
   3   2   5     2266.37     2329.19     34.70 o 
   4   2   5     1568.22     1582.39     41.86 o 
   5   2   5     2179.97     2243.08     42.04 o 
   6   2   5      305.55      321.83     21.89 o 
   7   2   5       18.46       23.27     12.32 o 
   8   2   5      179.85      222.82     13.82 o 
   9   2   5      444.50      473.05     20.01 o 
  10   2   5       22.33       23.88      8.25 o 
  11   2   5       61.20       48.96      9.75 o 
  12   2   5       97.22      100.70     12.27 o 
  13   2   5        0.64       12.94      8.96 o 
  14   2   5        2.42        0.29     10.69 o 
  15   2   5       19.51        7.08     11.91 o 
 -16   3   5       50.09       65.75     15.07 o 
 -15   3   5       78.24       86.63     22.32 o 
 -14   3   5      157.21      141.25     17.04 o 
 -13   3   5      105.54      147.14     18.80 o 
 -12   3   5      130.45      182.09     17.18 o 
 -11   3   5      434.96      438.79     23.71 o 
 -10   3   5      179.11      197.09     19.01 o 
  -9   3   5     1721.51     1736.54     34.61 o 
  -8   3   5       16.82       11.23      5.49 o 
  -7   3   5      117.09       81.17      7.75 o 
  -6   3   5      312.15      276.62     11.97 o 
  -5   3   5      320.55      315.35     11.96 o 
  -4   3   5      965.06      994.40     29.79 o 
  -3   3   5     6443.39     7648.96     85.61 o 
  -2   3   5       52.09       24.77      2.80 o 
  -1   3   5      610.77      868.55     14.24 o 
   0   3   5     3573.65     3320.84     41.50 o 
   1   3   5     5690.34     5919.67     67.46 o 
   2   3   5     6477.27     6777.76     84.85 o 
   3   3   5       47.48       26.14      4.75 o 
   4   3   5      994.86     1000.98     21.52 o 
   5   3   5      320.37      273.32     13.19 o 
   6   3   5      897.51      880.83     30.71 o 
   7   3   5      173.67      154.42     15.52 o 
   8   3   5      203.25      208.76     14.06 o 
   9   3   5     1622.75     1696.97     36.69 o 
  10   3   5       82.96       75.95     10.80 o 
  11   3   5      277.81      292.01     18.74 o 
  12   3   5       44.36       52.07     10.32 o 
  13   3   5       98.81      115.10     14.28 o 
  14   3   5      134.82      139.00     19.33 o 
  15   3   5        5.78       -5.60     11.68 o 
 -16   4   5        0.19        8.07     12.47 o 
 -15   4   5        0.61        0.04     12.06 o 
 -14   4   5        6.78        4.46     10.45 o 
 -13   4   5        0.14        1.75     11.47 o 
 -12   4   5        9.33       32.94     22.69 o 
 -11   4   5       63.53       96.74     18.31 o 
 -10   4   5      685.02      662.24     40.15 o 
  -9   4   5        6.99        0.74      7.55 o 
  -8   4   5       33.90       19.20      7.72 o 
  -7   4   5      852.24      867.29     27.33 o 
  -6   4   5      569.66      595.65     26.72 o 
  -5   4   5       75.83       99.58      9.44 o 
  -4   4   5     1974.94     2141.13     29.44 o 
  -3   4   5      291.79      357.46     11.20 o 
  -2   4   5        0.24        3.17      2.96 o 
  -1   4   5      983.78     1156.07     23.30 o 
   0   4   5      109.61      110.61      7.82 o 
   1   4   5      218.49      199.90      9.13 o 
   2   4   5      114.52      133.80      9.41 o 
   3   4   5       15.04       20.04      5.05 o 
   4   4   5       49.11       70.32      7.63 o 
   5   4   5       52.19       70.98      9.86 o 
   6   4   5        1.50        6.72      6.04 o 
   7   4   5        8.46       18.62      7.19 o 
   8   4   5        0.43       -3.58      6.67 o 
   9   4   5      686.90      683.87     23.45 o 
  10   4   5       54.74       42.30     10.02 o 
  11   4   5       16.35       28.33      9.69 o 
  12   4   5       10.29       11.17     10.01 o 
  13   4   5        0.31        7.93      9.69 o 
  14   4   5        7.14       11.84     14.95 o 
 -15   5   5       74.43       77.44     16.89 o 
 -14   5   5       33.23       14.62     12.34 o 
 -13   5   5        4.72        0.39     10.37 o 
 -12   5   5       68.81       47.21     14.50 o 
 -11   5   5      163.75      124.52     15.68 o 
 -10   5   5       33.79       22.79     10.04 o 
  -9   5   5      490.74      496.46     26.04 o 
  -8   5   5       48.11       32.08      9.18 o 
  -7   5   5      630.43      595.69     40.30 o 
  -6   5   5      562.08      612.83     22.53 o 
  -5   5   5      347.61      339.42     14.49 o 
  -4   5   5     1877.07     1871.27     32.07 o 
  -3   5   5       46.52       39.01      5.08 o 
  -2   5   5     3652.35     3791.14     46.60 o 
  -1   5   5       29.73       16.93      4.30 o 
   0   5   5      307.84      346.79     11.31 o 
   1   5   5      199.20      167.02      8.57 o 
   2   5   5     1104.99     1131.01     22.53 o 
   3   5   5      496.16      479.74     15.07 o 
   4   5   5      277.87      220.76     13.26 o 
   5   5   5      144.08      132.21     12.81 o 
   6   5   5      298.07      312.96     16.91 o 
   7   5   5      191.15      190.22     14.25 o 
   8   5   5       61.69       63.81     15.83 o 
   9   5   5      459.70      544.53     27.26 o 
  10   5   5      114.33      120.72     16.06 o 
  11   5   5      218.86      214.99     20.23 o 
  12   5   5        3.70       31.99     13.43 o 
  13   5   5        0.97       10.71     11.79 o 
 -14   6   5       22.61       14.58     12.67 o 
 -13   6   5        0.01        9.42     11.84 o 
 -12   6   5       45.92       35.16     15.49 o 
 -11   6   5       68.56       52.87     18.06 o 
 -10   6   5       14.36       30.31     11.31 o 
  -9   6   5       15.28       20.80      9.68 o 
  -8   6   5       73.59       31.17     11.95 o 
  -7   6   5       15.88       31.90      9.57 o 
  -6   6   5        3.69        5.11      6.66 o 
  -5   6   5      439.29      489.55     20.87 o 
  -4   6   5       33.24       40.12      7.67 o 
  -3   6   5      148.89      174.18     12.97 o 
  -2   6   5      104.87       95.94      7.27 o 
  -1   6   5       76.98       74.19      7.26 o 
   0   6   5        1.19        9.35      4.61 o 
   1   6   5      150.91      189.24     11.28 o 
   2   6   5       48.72       43.30      7.12 o 
   3   6   5        0.81       -1.08      5.30 o 
   4   6   5       30.33       39.46     10.64 o 
   5   6   5        4.86       11.86      6.95 o 
   6   6   5       12.32       25.70      9.94 o 
   7   6   5       71.24       96.11     14.29 o 
   8   6   5        1.54       -0.05      8.86 o 
   9   6   5       58.38       68.25     13.56 o 
  10   6   5        9.20       18.41     11.49 o 
  11   6   5      126.45       83.37     18.65 o 
  12   6   5       18.94       20.05     13.18 o 
 -12   7   5       81.98      112.91     20.87 o 
 -11   7   5       56.31       79.00     15.35 o 
 -10   7   5      146.10      155.34     19.80 o 
  -9   7   5      119.33      118.61     16.17 o 
  -8   7   5      323.44      368.82     25.39 o 
  -7   7   5      228.62      286.07     21.53 o 
  -6   7   5      244.80      278.45     22.29 o 
  -5   7   5      309.59      301.63     16.79 o 
  -4   7   5      686.79      687.12     21.38 o 
  -3   7   5       13.92       22.30      7.16 o 
  -2   7   5       45.12       44.66      9.09 o 
  -1   7   5       76.73       48.57     14.46 o 
   0   7   5      367.55      374.50     15.71 o 
   1   7   5      126.88      160.94     11.77 o 
   2   7   5      223.97      247.85     23.01 o 
   3   7   5      692.11      685.54     26.12 o 
   4   7   5      405.63      464.29     25.38 o 
   5   7   5      280.21      278.01     29.92 o 
   6   7   5      129.75      140.97     21.14 o 
   7   7   5      536.78      589.89     30.88 o 
   8   7   5      299.42      301.99     23.15 o 
   9   7   5      229.94      286.72     23.33 o 
  10   7   5      127.74      138.55     24.17 o 
  11   7   5       57.08       73.16     16.13 o 
 -10   8   5        3.13       12.04     12.11 o 
  -9   8   5        0.20        1.29     10.46 o 
  -8   8   5       21.02       20.60     11.66 o 
  -7   8   5        5.02       10.31      9.38 o 
  -6   8   5        1.18        2.94      8.40 o 
  -5   8   5       61.72       63.25     10.50 o 
  -4   8   5       25.40       32.10      9.72 o 
  -3   8   5        0.00       -4.96      8.33 o 
  -2   8   5      421.73      407.91     28.41 o 
  -1   8   5      145.40      123.57     15.70 o 
   0   8   5      247.58      319.10     32.28 o 
   1   8   5      566.98      500.51     31.30 o 
   2   8   5      225.85      198.60     25.42 o 
   3   8   5        3.06        2.22     11.24 o 
   4   8   5      239.67      263.37     24.42 o 
   5   8   5        1.77       14.51     10.13 o 
   6   8   5       46.78       37.53     12.71 o 
   7   8   5      114.75      120.53     16.75 o 
   8   8   5        8.76       14.36     12.49 o 
   9   8   5        9.82       21.50     15.11 o 
  -7   9   5        4.60       22.64     13.69 o 
  -6   9   5       52.40       35.80     13.24 o 
  -5   9   5       55.56       69.77     14.44 o 
  -4   9   5      149.99      156.50     19.20 o 
  -3   9   5      152.03      130.88     17.50 o 
  -2   9   5      337.32      339.40     26.93 o 
  -1   9   5      187.54      167.69     19.21 o 
   0   9   5      109.35      110.83     23.37 o 
   1   9   5      171.40      147.74     49.70 o 
   2   9   5      392.54      417.59     31.31 o 
   3   9   5      247.31      275.73     26.43 o 
   4   9   5       33.22       83.87     18.24 o 
   5   9   5        1.38        4.64     13.56 o 
   6   9   5       15.51       40.75     17.59 o 
 -17   0   6       65.43       -8.33     26.96 o 
 -16   0   6       31.13       20.54     15.63 o 
 -15   0   6       27.47       14.91     14.93 o 
 -14   0   6       20.86       46.17     15.83 o 
 -13   0   6      128.19      114.61     19.96 o 
 -12   0   6        1.83       -0.27      8.33 o 
 -11   0   6      377.02      362.39     22.05 o 
 -10   0   6      313.34      285.05     18.60 o 
  -9   0   6      730.83      735.88     24.77 o 
  -8   0   6       52.50       58.78      8.53 o 
  -7   0   6      619.21      578.31     19.41 o 
  -6   0   6       95.76       44.73      6.89 o 
  -5   0   6      381.15      416.07     14.21 o 
  -4   0   6     2414.79     2317.55     41.49 o 
  -2   0   6     6181.65     6593.50     98.80 o 
  -1   0   6      560.33      753.01     27.83 o 
   0   0   6     7078.87     7147.32    187.57 o 
   1   0   6      893.78     1214.95     29.02 o 
   2   0   6      749.28      691.20     27.97 o 
   3   0   6        7.05       38.88      7.35 o 
   4   0   6      123.65       89.54      8.40 o 
   5   0   6       87.15      128.39     14.45 o 
   6   0   6       17.43       20.04      6.36 o 
   7   0   6       74.64       62.33      9.21 o 
   8   0   6      734.15      862.36     28.10 o 
   9   0   6      203.61      165.06     15.11 o 
  10   0   6       28.12       14.58     13.31 o 
  11   0   6      710.04      653.47     74.70 o 
  12   0   6      673.68      641.93     69.97 o 
  13   0   6      193.46      124.71     35.87 o 
  14   0   6      192.70      185.45     28.00 o 
  15   0   6        1.76        9.33     16.63 o 
 -17   1   6       11.17        1.29     13.84 o 
 -16   1   6        0.01       -4.61     17.48 o 
 -15   1   6        2.47        2.95     12.18 o 
 -14   1   6       40.76       34.78      9.50 o 
 -13   1   6        7.34       10.77      7.54 o 
 -12   1   6        3.64        1.81      6.77 o 
 -11   1   6       36.94       51.11      9.30 o 
 -10   1   6       44.15       65.51      7.58 o 
  -9   1   6      725.58      722.50     17.43 o 
  -8   1   6       47.58       52.47      7.92 o 
  -7   1   6       43.84       34.91      4.84 o 
  -6   1   6       10.32        0.59      3.66 o 
  -5   1   6      623.40      629.64     12.57 o 
  -4   1   6     1278.81     1319.58     27.57 o 
  -3   1   6      651.82      621.11     31.12 o 
  -2   1   6     1563.85     1566.08     26.11 o 
  -1   1   6     1384.77     1343.87     25.40 o 
   0   1   6      141.75      115.70     13.08 o 
   1   1   6     1323.12     1296.00     40.94 o 
   2   1   6      273.79      290.43     20.32 o 
   3   1   6     4328.53     4373.99     56.75 o 
   4   1   6       19.13       26.08      5.00 o 
   5   1   6      342.44      467.79     16.21 o 
   6   1   6       67.31       62.48      7.23 o 
   7   1   6       19.87       24.99      5.29 o 
   8   1   6      742.99      751.97     21.41 o 
   9   1   6      622.78      547.68     20.15 o 
  10   1   6        5.16       -4.11      6.68 o 
  11   1   6        1.42       -0.48      7.66 o 
  12   1   6       24.97       36.81     11.37 o 
  13   1   6        0.67        2.41      9.69 o 
  14   1   6        0.36       17.07     11.42 o 
  15   1   6       17.47       15.14     12.30 o 
 -17   2   6       46.69       87.70     19.18 o 
 -16   2   6       62.37       69.93     22.35 o 
 -15   2   6      134.77      105.82     16.58 o 
 -14   2   6       73.88      107.94     14.88 o 
 -13   2   6      304.75      304.82     21.76 o 
 -12   2   6      505.75      539.93     21.91 o 
 -11   2   6      244.41      263.52     16.93 o 
 -10   2   6      261.21      299.57     15.81 o 
  -9   2   6     1862.17     1879.60     31.16 o 
  -8   2   6      522.75      479.34     18.13 o 
  -7   2   6      566.67      522.73     13.47 o 
  -6   2   6     4291.83     4861.16     58.34 o 
  -5   2   6       14.64       26.27      3.71 o 
  -4   2   6     1032.61      962.34     17.49 o 
  -3   2   6        5.87        9.20      3.41 o 
  -2   2   6       15.75        4.30      2.42 o 
  -1   2   6     6473.54     6895.66     83.26 o 
   0   2   6       34.56       19.05      4.22 o 
   1   2   6      280.34      198.75      9.25 o 
   2   2   6      145.17      260.59      9.26 o 
   3   2   6      733.62      604.81     14.51 o 
   4   2   6     1474.11     1534.08     30.91 o 
   5   2   6     3576.29     3595.85     52.37 o 
   6   2   6      442.49      385.11     15.15 o 
   7   2   6      294.73      345.74     16.18 o 
   8   2   6      322.67      383.66     19.65 o 
   9   2   6      814.90      849.91     24.48 o 
  10   2   6       13.52        5.25      7.22 o 
  11   2   6      185.48      165.82     14.24 o 
  12   2   6       86.30       72.21     13.90 o 
  13   2   6       98.76      112.12     13.45 o 
  14   2   6       36.15       36.52     12.81 o 
  15   2   6        5.13        6.96     11.91 o 
 -16   3   6        8.20       -5.54     11.47 o 
 -15   3   6        2.77       -5.30     10.40 o 
 -14   3   6       18.54       11.80     10.55 o 
 -13   3   6       40.01       50.12     12.26 o 
 -12   3   6       13.70       13.44      9.33 o 
 -11   3   6      100.15      111.94     13.76 o 
 -10   3   6       14.00        6.70      7.89 o 
  -9   3   6        9.49       14.70      6.27 o 
  -8   3   6      354.78      379.35     21.11 o 
  -7   3   6     1641.96     1701.17     31.73 o 
  -6   3   6      344.89      427.22     11.87 o 
  -5   3   6       17.78       15.01      3.85 o 
  -4   3   6     1187.83     1127.61     23.83 o 
  -3   3   6      812.09     1078.58     16.75 o 
  -2   3   6     2226.02     2457.94     27.69 o 
  -1   3   6      588.12      592.05     13.35 o 
   0   3   6      851.44      937.37     16.49 o 
   1   3   6      277.73      234.97     16.91 o 
   2   3   6     2229.41     2584.97     38.58 o 
   3   3   6       62.50       72.05      6.61 o 
   4   3   6      716.38      824.35     29.55 o 
   5   3   6       94.82      121.24      9.36 o 
   6   3   6        1.66       -4.72      5.72 o 
   7   3   6        5.27        9.66      6.37 o 
   8   3   6       60.72       36.42      8.08 o 
   9   3   6       21.22        9.64      7.61 o 
  10   3   6      146.30      151.14     17.11 o 
  11   3   6        0.59       -0.86      8.14 o 
  12   3   6      116.47      133.39     14.11 o 
  13   3   6        0.68       10.96      9.77 o 
  14   3   6        3.75        0.79      9.93 o 
  15   3   6        0.05       10.13     14.42 o 
 -16   4   6       11.82       20.94     13.38 o 
 -15   4   6       77.42       53.82     13.97 o 
 -14   4   6      140.86      112.08     16.66 o 
 -13   4   6      164.77      179.21     18.82 o 
 -12   4   6      153.09      168.90     17.29 o 
 -11   4   6       21.02        4.44      8.75 o 
 -10   4   6       33.51       25.61      9.17 o 
  -9   4   6      163.19      178.76     21.57 o 
  -8   4   6       24.74       15.85      8.52 o 
  -7   4   6     1193.38     1225.81     53.20 o 
  -6   4   6      269.19      230.91     13.49 o 
  -5   4   6     2074.96     2030.91     30.88 o 
  -4   4   6       31.60       71.48      6.28 o 
  -3   4   6      994.55     1078.28     18.12 o 
  -2   4   6     1663.26     1692.94     23.68 o 
  -1   4   6     1160.65     1086.54     18.27 o 
   0   4   6      518.07      601.92     14.30 o 
   1   4   6      860.75      825.20     15.13 o 
   2   4   6      102.83       61.73      5.79 o 
   3   4   6      917.62      867.63     20.61 o 
   4   4   6       62.63       49.64      7.33 o 
   5   4   6      801.42      780.76     22.16 o 
   6   4   6      643.61      582.75     19.18 o 
   7   4   6       64.50       47.10      8.49 o 
   8   4   6       53.77       60.14     12.22 o 
   9   4   6       29.58       53.75     15.13 o 
  10   4   6        1.98       -0.33      7.82 o 
  11   4   6      332.47      349.33     24.10 o 
  12   4   6       65.83       68.71     13.46 o 
  13   4   6      240.08      242.11     26.59 o 
  14   4   6       53.48       71.79     15.56 o 
 -15   5   6        8.03       -5.96     12.28 o 
 -14   5   6       47.32       52.43     13.92 o 
 -13   5   6       17.67       16.57     11.82 o 
 -12   5   6        8.52        1.36      9.73 o 
 -11   5   6        1.40        0.92     11.12 o 
 -10   5   6       34.33       25.14     11.60 o 
  -9   5   6      194.90      215.24     17.89 o 
  -8   5   6       27.56       36.84      9.52 o 
  -7   5   6      139.92      165.85     14.74 o 
  -6   5   6        0.18       -2.27      5.55 o 
  -5   5   6        3.15        7.95      5.91 o 
  -4   5   6       50.09       37.14      7.80 o 
  -3   5   6       41.42       35.00      5.13 o 
  -2   5   6        9.02       12.85      3.93 o 
  -1   5   6      494.81      497.34     12.14 o 
   0   5   6       14.40       24.35      4.68 o 
   1   5   6       28.45       30.74      4.74 o 
   2   5   6      210.85      234.45     11.40 o 
   3   5   6      462.95      455.58     22.71 o 
   4   5   6        0.80       -4.60      5.35 o 
   5   5   6      123.74      128.63     11.48 o 
   6   5   6      149.51      144.61     14.43 o 
   7   5   6       16.65       18.57     11.46 o 
   8   5   6        3.92        0.95      8.52 o 
   9   5   6       34.33       38.79     13.00 o 
  10   5   6       12.85       23.03     10.94 o 
  11   5   6       32.89       29.59     12.79 o 
  12   5   6      310.14      267.46     23.19 o 
  13   5   6       85.88       80.63     16.51 o 
 -14   6   6       22.43       29.38     13.99 o 
 -13   6   6      112.97      107.43     16.94 o 
 -12   6   6       59.32       55.51     14.13 o 
 -11   6   6      165.65      183.32     19.07 o 
 -10   6   6       95.78       80.70     19.84 o 
  -9   6   6      101.13      104.35     14.91 o 
  -8   6   6       55.10       37.92     10.29 o 
  -7   6   6      164.72      171.64     16.35 o 
  -6   6   6      388.19      493.21     25.34 o 
  -5   6   6      313.58      366.10     18.79 o 
  -4   6   6      135.08      129.36     13.74 o 
  -3   6   6      602.51      596.45     20.54 o 
  -2   6   6       41.95       51.67      7.19 o 
  -1   6   6     1414.68     1440.24     25.37 o 
   0   6   6      440.45      435.87     16.69 o 
   1   6   6      221.62      244.89     13.96 o 
   2   6   6       42.04       64.45      8.79 o 
   3   6   6       31.70       51.98     10.62 o 
   4   6   6      241.07      242.28     17.96 o 
   5   6   6       14.59       14.12      8.87 o 
   6   6   6      315.96      339.87     23.40 o 
   7   6   6      259.07      226.14     19.53 o 
   8   6   6       51.77       38.69     11.79 o 
   9   6   6      247.76      214.66     20.28 o 
  10   6   6      217.68      220.58     20.84 o 
  11   6   6      176.16      178.85     19.82 o 
  12   6   6       86.34      117.97     21.86 o 
 -12   7   6        0.29        6.03     11.65 o 
 -11   7   6        5.10       -5.65     10.28 o 
 -10   7   6        5.78       16.32     12.36 o 
  -9   7   6        0.01       17.11     13.26 o 
  -8   7   6       33.43       22.54     16.37 o 
  -7   7   6       64.66       49.66     14.96 o 
  -6   7   6        2.37       -7.13      7.13 o 
  -5   7   6       20.96       14.82      8.63 o 
  -4   7   6       83.65       82.09     11.34 o 
  -3   7   6       15.98       11.00      6.45 o 
  -2   7   6       17.21       24.57      9.23 o 
  -1   7   6      333.46      371.90     21.85 o 
   0   7   6       23.76       -2.00      7.98 o 
   1   7   6       56.96       43.48     12.18 o 
   2   7   6      139.66      132.80     14.28 o 
   3   7   6      341.89      285.94     19.64 o 
   4   7   6       73.31       47.74     11.51 o 
   5   7   6        0.06       -7.75     11.31 o 
   6   7   6       24.72       23.43     11.00 o 
   7   7   6      221.06      193.69     18.63 o 
   8   7   6       23.07       18.68     11.57 o 
   9   7   6        0.50       11.13     11.58 o 
  10   7   6      102.33      146.30     21.27 o 
 -10   8   6       41.44       73.59     15.32 o 
  -9   8   6       44.88       25.45     15.08 o 
  -8   8   6       47.56       55.96     13.73 o 
  -7   8   6      117.51      136.59     19.99 o 
  -6   8   6      229.29      249.26     19.05 o 
  -5   8   6      192.64      169.06     15.62 o 
  -4   8   6      113.22      147.92     14.93 o 
  -3   8   6      201.39      265.93     18.72 o 
  -2   8   6      154.35      147.21     16.84 o 
  -1   8   6      472.78      473.21     34.40 o 
   0   8   6      274.14      254.28     23.07 o 
   1   8   6        2.41       -4.02     11.65 o 
   2   8   6       75.76       76.52     15.76 o 
   3   8   6       55.65       67.10     15.12 o 
   4   8   6      277.46      325.31     27.41 o 
   5   8   6       38.65       35.42     11.92 o 
   6   8   6      121.81      124.23     16.79 o 
   7   8   6      384.68      485.84     32.69 o 
   8   8   6       53.36       71.68     15.73 o 
  -7   9   6        3.62        6.76     11.37 o 
  -6   9   6        5.43       10.99     10.06 o 
  -5   9   6       50.09       69.61     12.95 o 
  -4   9   6       60.85       50.93     14.24 o 
  -3   9   6       13.25       -4.72     11.40 o 
  -2   9   6        0.70       -2.97     10.44 o 
  -1   9   6       19.25        4.37     13.33 o 
   0   9   6       25.16       12.10     16.53 o 
   1   9   6        5.52       11.08     17.33 o 
   2   9   6      141.56      107.01     19.41 o 
   3   9   6       11.18       -6.41     13.38 o 
   4   9   6      395.34      340.31     29.74 o 
   5   9   6       32.77       33.50     15.83 o 
   6   9   6      105.29       99.04     35.72 o 
 -17   1   7       43.86       36.14     16.29 o 
 -16   1   7      162.94      151.24     21.25 o 
 -15   1   7       51.54       55.47     16.56 o 
 -14   1   7      220.90      280.86     31.29 o 
 -13   1   7      184.82      194.16     19.69 o 
 -12   1   7      223.18      200.04     14.09 o 
 -11   1   7      412.40      438.27     16.71 o 
 -10   1   7      403.86      391.93     14.68 o 
  -9   1   7      684.14      670.62     16.91 o 
  -8   1   7      472.67      426.24     14.61 o 
  -7   1   7     1704.46     1588.45     25.41 o 
  -6   1   7     3475.83     3522.83     44.28 o 
  -5   1   7     3257.37     3250.39     40.29 o 
  -4   1   7     4323.87     3685.13     74.99 o 
  -3   1   7     2155.28     1938.98     24.11 o 
  -2   1   7       15.52       10.87      2.86 o 
  -1   1   7     6250.89     6008.56     80.67 o 
   0   1   7     1089.74      949.53     18.74 o 
   1   1   7     7487.13     7215.85     97.35 o 
   2   1   7     1677.37     1909.46     28.43 o 
   3   1   7      300.37      226.76      9.57 o 
   4   1   7     2513.89     2403.81     39.66 o 
   5   1   7      122.19      168.03      8.64 o 
   6   1   7     1207.02     1205.71     22.37 o 
   7   1   7       46.40       49.91      6.24 o 
   8   1   7     3515.16     3667.37     57.41 o 
   9   1   7      491.91      514.75     40.07 o 
  10   1   7       77.04       95.87     11.05 o 
  11   1   7       82.52       73.67     10.59 o 
  12   1   7       76.66       96.90     14.75 o 
  13   1   7       74.58       81.78     14.46 o 
  14   1   7      103.90      117.86     16.58 o 
  15   1   7       98.55       87.77     16.56 o 
 -17   2   7        0.39       15.12     13.74 o 
 -16   2   7       12.39       15.53     12.06 o 
 -15   2   7       46.36       65.70     18.08 o 
 -14   2   7       16.26       20.35     10.37 o 
 -13   2   7       42.23       26.60     10.47 o 
 -12   2   7        1.14       -4.44      7.98 o 
 -11   2   7      523.23      524.09     24.37 o 
 -10   2   7      313.97      306.00     17.07 o 
  -9   2   7      346.18      369.01     16.79 o 
  -8   2   7      407.60      381.92     14.23 o 
  -7   2   7      925.48      934.14     19.90 o 
  -6   2   7     1215.01     1422.88     22.80 o 
  -5   2   7       40.97       54.91      4.75 o 
  -4   2   7     1095.05     1255.76     26.45 o 
  -3   2   7      372.99      439.50      9.94 o 
  -2   2   7      315.34      409.64      9.12 o 
  -1   2   7      960.52      840.49     14.56 o 
   0   2   7      759.26      800.90     24.39 o 
   1   2   7     4044.49     4181.64     61.88 o 
   2   2   7     7217.24     7792.28     99.55 o 
   3   2   7      309.99      363.91     13.22 o 
   4   2   7        3.61        5.22      4.22 o 
   5   2   7     1058.98     1274.34     26.49 o 
   6   2   7        1.05        8.20      5.27 o 
   7   2   7        0.13        6.91      5.68 o 
   8   2   7      527.13      502.34     19.77 o 
   9   2   7       51.18       58.18     10.85 o 
  10   2   7        2.83        2.57      7.16 o 
  11   2   7       43.95       44.24      9.97 o 
  12   2   7        3.76        7.77     10.05 o 
  13   2   7        0.48        0.44     10.09 o 
  14   2   7        0.05      -12.43     12.71 o 
  15   2   7       12.66       33.19     22.99 o 
 -16   3   7       39.58       37.48     12.89 o 
 -15   3   7       26.70       27.32     12.24 o 
 -14   3   7      168.51      172.84     28.93 o 
 -13   3   7      398.49      426.37     25.46 o 
 -12   3   7      839.15      859.81     30.05 o 
 -11   3   7       39.86       25.76      9.79 o 
 -10   3   7     1451.32     1599.64     39.38 o 
  -9   3   7      540.03      590.59     23.67 o 
  -8   3   7     1925.57     1891.81     40.80 o 
  -7   3   7      141.91      144.48      8.45 o 
  -6   3   7      891.93      878.35     21.41 o 
  -5   3   7     3342.81     3523.07     45.29 o 
  -4   3   7       10.77       -2.08      2.65 o 
  -3   3   7       52.16      154.93      9.28 o 
  -2   3   7     1109.54      971.55     13.82 o 
  -1   3   7      183.25      153.67      6.22 o 
   0   3   7     2421.45     2439.65     29.30 o 
   1   3   7      242.84      202.95      8.67 o 
   2   3   7     1283.10     1251.21     23.05 o 
   3   3   7      570.43      502.41     15.39 o 
   4   3   7     1133.70     1128.81     23.63 o 
   5   3   7     1252.04     1198.85     25.75 o 
   6   3   7      645.83      634.64     23.10 o 
   7   3   7      239.71      220.15     14.31 o 
   8   3   7     1188.20     1127.26     28.68 o 
   9   3   7      125.29      162.04     13.55 o 
  10   3   7      280.70      346.36     22.65 o 
  11   3   7      174.52      167.40     14.78 o 
  12   3   7       76.26      110.06     17.48 o 
  13   3   7       38.94       35.65     12.25 o 
  14   3   7       17.74       36.76     13.07 o 
 -16   4   7        3.89       14.39     13.60 o 
 -15   4   7        0.28       -5.78     12.67 o 
 -14   4   7        2.33       -6.99     10.62 o 
 -13   4   7        6.50        4.26      9.93 o 
 -12   4   7        2.84       -5.58      8.89 o 
 -11   4   7       83.41       83.85     13.19 o 
 -10   4   7       39.18       43.24     10.47 o 
  -9   4   7       15.61        6.75      8.10 o 
  -8   4   7      117.75      153.34     14.15 o 
  -7   4   7       63.92       76.52     10.23 o 
  -6   4   7        8.32       -4.44      4.87 o 
  -5   4   7      238.93      274.57     13.88 o 
  -4   4   7      481.23      478.45     11.82 o 
  -3   4   7      722.79      752.43     17.39 o 
  -2   4   7        2.19        8.86      3.21 o 
  -1   4   7        6.48       10.76      3.67 o 
   0   4   7      101.41      130.25      6.34 o 
   1   4   7     2306.26     2554.55     32.48 o 
   2   4   7        4.21       13.15      4.47 o 
   3   4   7       14.00       28.09      5.77 o 
   4   4   7        8.21        5.52      5.04 o 
   5   4   7      184.03      247.26     13.79 o 
   6   4   7      224.61      284.92     20.09 o 
   7   4   7        1.90       -1.52      6.27 o 
   8   4   7      227.25      223.55     30.99 o 
   9   4   7       10.06        4.33      8.56 o 
  10   4   7       14.15       21.92     10.07 o 
  11   4   7        3.92        5.00      9.95 o 
  12   4   7       38.48       36.87     12.33 o 
  13   4   7       10.36       25.94     12.20 o 
  14   4   7        3.53       13.43     12.37 o 
 -15   5   7       77.27       89.43     16.53 o 
 -14   5   7      124.55      121.08     17.76 o 
 -13   5   7        7.21       -9.66      9.66 o 
 -12   5   7      218.64      235.39     34.01 o 
 -11   5   7      107.12      115.05     14.68 o 
 -10   5   7     1112.60     1037.02     33.59 o 
  -9   5   7       14.17       30.93      9.63 o 
  -8   5   7      264.70      240.98     17.85 o 
  -7   5   7      666.17      622.03     39.53 o 
  -6   5   7      124.85      130.87     11.58 o 
  -5   5   7     1227.01     1226.09     32.38 o 
  -4   5   7      373.57      371.39     13.33 o 
  -3   5   7     1352.26     1425.93     24.91 o 
  -2   5   7     1859.13     1940.28     28.98 o 
  -1   5   7       97.57       88.36      6.29 o 
   0   5   7     2169.89     2138.71     28.62 o 
   1   5   7      400.56      395.88     11.99 o 
   2   5   7     2166.63     2245.38     39.18 o 
   3   5   7      162.55      169.08     16.73 o 
   4   5   7       13.24       13.90      7.64 o 
   5   5   7      214.22      233.73     20.91 o 
   6   5   7      488.98      568.29     26.29 o 
   7   5   7       64.70       56.95     11.84 o 
   8   5   7      131.88      143.35     15.89 o 
   9   5   7      229.70      201.57     20.72 o 
  10   5   7      268.77      273.38     34.77 o 
  11   5   7        9.67        1.21     10.67 o 
  12   5   7       14.67       26.73     12.74 o 
  13   5   7       88.34       86.99     16.52 o 
 -14   6   7        3.50        6.17     12.42 o 
 -13   6   7        0.06        5.27     11.88 o 
 -12   6   7      115.10      109.12     16.29 o 
 -11   6   7       26.07       14.68     14.82 o 
 -10   6   7       13.14        8.25      9.62 o 
  -9   6   7       33.03       20.06      9.97 o 
  -8   6   7       16.90       23.09      9.41 o 
  -7   6   7       20.86       24.36      9.77 o 
  -6   6   7        1.41       -0.97      6.98 o 
  -5   6   7       23.78       18.45      6.74 o 
  -4   6   7        0.27        9.79      6.42 o 
  -3   6   7       89.60      111.94      9.73 o 
  -2   6   7        8.71        5.39      6.30 o 
  -1   6   7       45.72       55.26      8.35 o 
   0   6   7       83.28       81.63     12.64 o 
   1   6   7      256.80      292.25     17.84 o 
   2   6   7      306.36      270.24     17.72 o 
   3   6   7        3.60        1.04      7.24 o 
   4   6   7        3.79        4.91      8.26 o 
   5   6   7      294.30      316.84     20.95 o 
   6   6   7      301.63      259.44     19.55 o 
   7   6   7      227.74      234.14     19.56 o 
   8   6   7       36.28       13.09     12.01 o 
   9   6   7       25.10       41.74     12.23 o 
  10   6   7        0.57       22.83     11.69 o 
  11   6   7        6.05        2.37     11.55 o 
  12   6   7       25.47       25.38     13.62 o 
 -12   7   7      176.18      150.99     19.53 o 
 -11   7   7       12.10       11.77     11.40 o 
 -10   7   7      170.65      161.38     18.20 o 
  -9   7   7      297.90      282.09     22.54 o 
  -8   7   7      127.59      135.30     18.01 o 
  -7   7   7      322.71      418.20     25.18 o 
  -6   7   7        5.03        6.00      7.93 o 
  -5   7   7      236.16      240.06     17.29 o 
  -4   7   7       40.03       48.67     11.98 o 
  -3   7   7      312.95      361.52     20.12 o 
  -2   7   7       94.12      109.79     12.05 o 
  -1   7   7      551.77      582.52     26.60 o 
   0   7   7      218.57      258.87     24.33 o 
   1   7   7       19.57       22.29     14.98 o 
   2   7   7      373.40      387.13     27.31 o 
   3   7   7      779.08      755.32     28.73 o 
   4   7   7     1067.31     1108.26     39.60 o 
   5   7   7        5.20        2.42      9.61 o 
   6   7   7      463.20      501.27     40.29 o 
   7   7   7       31.86       42.91     12.44 o 
   8   7   7       80.52       99.49     15.22 o 
   9   7   7       43.29       12.87     11.97 o 
  10   7   7      113.60      115.21     20.39 o 
 -10   8   7       53.94       47.57     17.02 o 
  -9   8   7       15.95        1.37     13.70 o 
  -8   8   7        2.77        9.55     10.73 o 
  -7   8   7        0.86       -0.34     10.62 o 
  -6   8   7       13.98       17.53      9.63 o 
  -5   8   7        1.60        6.65      9.23 o 
  -4   8   7        5.81       16.39      9.26 o 
  -3   8   7      118.84      136.73     17.22 o 
  -2   8   7       41.43       36.69     11.50 o 
  -1   8   7       36.21       17.61     15.33 o 
   0   8   7      125.17      101.80     18.73 o 
   1   8   7      223.87      280.16     24.69 o 
   2   8   7       84.53      100.81     22.01 o 
   3   8   7        1.04        5.68     14.28 o 
   4   8   7        3.99       11.68     20.22 o 
   5   8   7       44.54       36.03     17.71 o 
   6   8   7       66.28       57.95     24.30 o 
   7   8   7        4.23        2.20     10.60 o 
   8   8   7        0.09       11.23     12.92 o 
  -7   9   7      126.18      149.25     18.59 o 
  -6   9   7       12.96       -1.57      9.96 o 
  -5   9   7       42.23       36.12     11.44 o 
  -4   9   7       71.08       85.40     17.71 o 
  -3   9   7      457.76      442.49     51.94 o 
  -2   9   7      143.52      142.45     18.30 o 
  -1   9   7      108.12      106.98     19.80 o 
   0   9   7       30.50        2.20     15.46 o 
   1   9   7      298.10      241.53     30.97 o 
   2   9   7      473.04      420.58     31.74 o 
   3   9   7       16.10       31.74     14.19 o 
   4   9   7       16.89       17.68     14.91 o 
   5   9   7       10.06       17.32     15.40 o 
 -17   0   8      216.17      235.69     48.56 o 
 -16   0   8       74.30       94.63     35.48 o 
 -15   0   8      221.02      179.98     38.74 o 
 -14   0   8      170.19      180.15     27.35 o 
 -13   0   8      412.52      429.36     28.34 o 
 -12   0   8      634.24      633.89     30.25 o 
 -11   0   8        4.64       22.28      9.29 o 
 -10   0   8     2282.80     2362.10     69.47 o 
  -9   0   8      138.16      122.97     12.37 o 
  -8   0   8     4640.61     4380.29     80.61 o 
  -7   0   8     1903.67     2034.60     42.65 o 
  -6   0   8      150.45      176.34     11.64 o 
  -5   0   8     1502.15     1314.86     28.97 o 
  -4   0   8     4162.25     3775.53     99.21 o 
  -3   0   8    10674.44    11003.20    141.78 o 
  -2   0   8     1425.84     1237.67     25.04 o 
  -1   0   8    10591.24    10881.04    139.60 o 
   0   0   8    14240.18    14334.96    210.65 o 
   1   0   8     1613.26     1605.79     31.43 o 
   2   0   8     1949.69     2294.17     42.59 o 
   3   0   8    10345.32    10201.33    156.50 o 
   4   0   8     1119.23      856.98     23.76 o 
   5   0   8      430.38      446.60     17.57 o 
   6   0   8      650.78      686.08     23.28 o 
   7   0   8      166.67      207.07     19.38 o 
   8   0   8       55.68       58.08     10.67 o 
   9   0   8       10.52       21.48      8.80 o 
  10   0   8      357.40      367.12     31.68 o 
  11   0   8     1082.90     1096.05     49.40 o 
  12   0   8      270.52      322.55     32.39 o 
  13   0   8      123.95       89.26     20.97 o 
  14   0   8       57.03       43.16     28.08 o 
  15   0   8       29.99       48.55     33.57 o 
 -17   1   8        5.68       61.73     44.62 o 
 -16   1   8        2.58        6.72     13.69 o 
 -15   1   8        4.90       -0.50      9.80 o 
 -14   1   8        4.41        6.58      9.64 o 
 -13   1   8       14.72       11.37      9.15 o 
 -12   1   8       18.86       23.15      7.78 o 
 -11   1   8       45.20       58.80      7.99 o 
 -10   1   8      152.20      164.17     10.52 o 
  -9   1   8      110.82      112.62      8.40 o 
  -8   1   8        1.73        3.83      4.13 o 
  -7   1   8       22.83       17.42      4.05 o 
  -6   1   8      733.46      802.11     16.19 o 
  -5   1   8      200.05      179.43      8.80 o 
  -4   1   8       54.24       67.47      7.75 o 
  -3   1   8      402.45      398.07      9.08 o 
  -2   1   8       67.28       65.72      4.91 o 
  -1   1   8     1340.16     1475.90     22.98 o 
   0   1   8      164.59      161.65      8.34 o 
   1   1   8     1560.29     1558.53     25.03 o 
   2   1   8      965.77     1026.78     16.95 o 
   3   1   8      678.26      631.57     13.23 o 
   4   1   8      207.23      213.64     11.94 o 
   5   1   8      484.87      532.03     13.72 o 
   6   1   8       38.90       54.90      6.19 o 
   7   1   8       94.82       99.01      8.27 o 
   8   1   8      141.46      171.39     24.45 o 
   9   1   8       19.63       17.92      7.64 o 
  10   1   8       64.50       38.08      8.77 o 
  11   1   8      346.80      255.82     17.97 o 
  12   1   8        3.24        5.64     10.02 o 
  13   1   8        4.29        9.18     10.65 o 
  14   1   8       46.64       31.39     12.42 o 
  15   1   8        0.51       -0.75     12.29 o 
 -17   2   8       64.32       76.77     18.62 o 
 -16   2   8       42.34       59.27     13.89 o 
 -15   2   8      439.15      411.37     26.09 o 
 -14   2   8      362.61      333.75     31.30 o 
 -13   2   8      529.46      572.26     27.10 o 
 -12   2   8      190.48      182.62     16.54 o 
 -11   2   8      501.67      486.51     23.16 o 
 -10   2   8     2031.19     1990.64     43.81 o 
  -9   2   8      440.84      468.56     15.04 o 
  -8   2   8     1451.38     1432.46     25.16 o 
  -7   2   8     1096.54     1011.08     26.62 o 
  -6   2   8     2019.09     1867.00     27.61 o 
  -5   2   8     1881.70     1624.86     28.07 o 
  -4   2   8      414.26      598.73     13.83 o 
  -3   2   8     3845.42     3856.55     43.81 o 
  -2   2   8     1536.20     1358.90     21.93 o 
  -1   2   8     2513.23     2349.44     31.10 o 
   0   2   8     2009.16     1863.89     34.35 o 
   1   2   8     2233.30     2307.64     39.15 o 
   2   2   8      952.81      785.96     19.82 o 
   3   2   8     2642.13     2601.77     39.07 o 
   4   2   8      756.99      708.58     17.64 o 
   5   2   8      961.97      949.90     21.87 o 
   6   2   8      395.89      314.58     15.05 o 
   7   2   8      901.63      867.35     23.18 o 
   8   2   8      822.82      798.52     23.19 o 
   9   2   8        2.61        3.96      7.29 o 
  10   2   8      132.77      186.66     14.74 o 
  11   2   8      217.29      208.45     17.91 o 
  12   2   8      171.35      177.35     15.74 o 
  13   2   8       44.89       72.63     16.42 o 
  14   2   8        4.61       13.53     14.00 o 
 -16   3   8        1.09       -5.27     11.93 o 
 -15   3   8        1.86       -2.67      9.81 o 
 -14   3   8        6.25        4.92     10.45 o 
 -13   3   8       16.65       18.79     10.74 o 
 -12   3   8       84.03       87.46     17.34 o 
 -11   3   8        1.18        4.55      8.19 o 
 -10   3   8      121.13      130.21     14.02 o 
  -9   3   8      892.57      876.26     27.55 o 
  -8   3   8      469.92      500.40     19.77 o 
  -7   3   8      449.08      482.58     20.09 o 
  -6   3   8       29.34       53.41     10.86 o 
  -5   3   8     1056.24     1189.34     18.62 o 
  -4   3   8       71.40       80.45      6.47 o 
  -3   3   8     3549.31     4086.54     47.68 o 
  -2   3   8      142.18      219.66      7.91 o 
  -1   3   8     1428.40     1529.39     21.34 o 
   0   3   8       69.22       81.29      6.48 o 
   1   3   8        1.54        4.11      2.89 o 
   2   3   8       44.47       24.47      4.45 o 
   3   3   8      628.84      692.56     17.14 o 
   4   3   8      327.53      331.76     19.30 o 
   5   3   8      389.83      321.82     18.32 o 
   6   3   8       75.19       48.94      9.47 o 
   7   3   8       47.07       41.04      9.07 o 
   8   3   8       25.01       34.83      8.26 o 
   9   3   8       17.23        3.39      8.24 o 
  10   3   8        6.47       18.71     12.22 o 
  11   3   8       28.32       33.17     11.36 o 
  12   3   8       15.67       27.59     11.18 o 
  13   3   8        5.66        1.67     10.35 o 
  14   3   8        0.45       10.48     12.03 o 
 -16   4   8       67.26      102.16     17.64 o 
 -15   4   8      143.95      116.16     16.93 o 
 -14   4   8       60.84       38.71     12.90 o 
 -13   4   8      335.58      358.46     26.15 o 
 -12   4   8       28.70       23.37     10.65 o 
 -11   4   8      417.68      391.17     23.73 o 
 -10   4   8       24.19       30.13     10.20 o 
  -9   4   8      787.72      819.65     32.98 o 
  -8   4   8     1268.89     1370.22     35.07 o 
  -7   4   8      871.93      936.32     27.50 o 
  -6   4   8     1325.79     1392.67     32.05 o 
  -5   4   8     2510.05     2546.06     38.36 o 
  -4   4   8      855.48      768.48     17.20 o 
  -3   4   8     2913.07     2962.47     39.04 o 
  -2   4   8     1794.08     1770.81     23.26 o 
  -1   4   8     1982.09     1964.43     27.37 o 
   0   4   8       75.32      145.77      8.20 o 
   1   4   8       73.74       93.35      6.98 o 
   2   4   8     1137.24     1226.64     21.93 o 
   3   4   8      414.44      510.56     19.44 o 
   4   4   8      696.12      668.59     22.74 o 
   5   4   8      260.77      229.61     16.18 o 
   6   4   8      581.37      593.54     24.66 o 
   7   4   8       13.83       12.72      8.07 o 
   8   4   8      566.03      485.52     30.95 o 
   9   4   8       84.11       96.71     14.15 o 
  10   4   8       74.50       73.38     13.35 o 
  11   4   8       14.19       10.92     11.88 o 
  12   4   8      144.79      199.10     20.04 o 
  13   4   8      124.62      108.62     17.04 o 
 -15   5   8       38.32       39.42     14.72 o 
 -14   5   8        0.48       10.03     11.92 o 
 -13   5   8       20.24       42.46     12.89 o 
 -12   5   8        3.53       -8.42     10.28 o 
 -11   5   8        2.25        5.76      9.63 o 
 -10   5   8        0.83       -5.50      8.49 o 
  -9   5   8       23.67       11.26      8.88 o 
  -8   5   8      204.62      204.97     16.81 o 
  -7   5   8        1.41       -6.79      6.79 o 
  -6   5   8        8.81        0.55      5.84 o 
  -5   5   8        0.11        0.13      5.46 o 
  -4   5   8      105.06      144.20     17.08 o 
  -3   5   8      129.24      167.94     10.23 o 
  -2   5   8      129.73      120.52     10.49 o 
  -1   5   8       85.51       89.45      9.10 o 
   0   5   8     1477.68     1503.75     29.47 o 
   1   5   8      294.99      350.62     17.43 o 
   2   5   8      274.25      288.19     32.02 o 
   3   5   8      146.91      120.42     12.22 o 
   4   5   8      129.06       86.66     11.42 o 
   5   5   8       36.39       43.87     10.04 o 
   6   5   8        4.48       11.86      8.59 o 
   7   5   8      120.39      132.31     14.89 o 
   8   5   8       43.46       31.50     11.03 o 
   9   5   8       36.96       43.63     13.08 o 
  10   5   8        8.36       11.58     11.62 o 
  11   5   8      105.16       83.22     15.14 o 
  12   5   8       26.08        8.86     12.31 o 
 -14   6   8       27.12       29.17     17.03 o 
 -13   6   8       70.89       63.50     15.36 o 
 -12   6   8       75.52      119.42     17.41 o 
 -11   6   8      261.47      243.90     20.90 o 
 -10   6   8      140.07      134.18     21.83 o 
  -9   6   8      370.35      376.44     29.46 o 
  -8   6   8      141.67      181.82     24.99 o 
  -7   6   8      485.30      459.60     24.70 o 
  -6   6   8      337.07      333.09     19.07 o 
  -5   6   8      423.49      404.64     18.43 o 
  -4   6   8      502.58      551.21     22.47 o 
  -3   6   8      106.32      114.26     10.09 o 
  -2   6   8      263.21      224.89     13.35 o 
  -1   6   8      320.59      284.99     15.91 o 
   0   6   8      156.26      136.81     15.70 o 
   1   6   8     1025.49     1026.25     36.11 o 
   2   6   8      399.76      393.96     21.47 o 
   3   6   8      498.10      557.64     30.93 o 
   4   6   8        3.44       11.46      8.74 o 
   5   6   8      281.12      274.11     22.53 o 
   6   6   8     1010.71     1012.44     33.66 o 
   7   6   8       72.42       99.78     14.37 o 
   8   6   8       94.13      115.77     15.39 o 
   9   6   8      150.45      161.81     19.28 o 
  10   6   8      140.22      120.87     17.52 o 
  11   6   8       78.72       72.77     15.67 o 
 -12   7   8       32.94       37.87     13.98 o 
 -11   7   8        3.99        1.70     13.56 o 
 -10   7   8        9.64        8.51     11.40 o 
  -9   7   8       62.43       63.10     16.46 o 
  -8   7   8      167.96      140.61     19.32 o 
  -7   7   8        2.50       -9.04      9.04 o 
  -6   7   8       23.92       36.83     10.01 o 
  -5   7   8        0.25        0.67      7.92 o 
  -4   7   8       38.98       22.31      8.53 o 
  -3   7   8        9.89        6.40      7.80 o 
  -2   7   8      168.32      197.59     13.62 o 
  -1   7   8        9.82        8.23      8.50 o 
   0   7   8      396.36      392.28     26.51 o 
   1   7   8       17.67       17.54     11.09 o 
   2   7   8        0.33       20.89     10.89 o 
   3   7   8      197.71      221.72     22.16 o 
   4   7   8        1.73       19.34     11.86 o 
   5   7   8        6.02        1.64      9.61 o 
   6   7   8       10.28       18.89     10.63 o 
   7   7   8       15.20        1.12     10.27 o 
   8   7   8        9.14        1.53     11.14 o 
   9   7   8        0.28        4.40     11.67 o 
  10   7   8        7.96       -0.23     13.55 o 
 -10   8   8       94.97      115.58     21.50 o 
  -9   8   8      115.58       71.50     20.82 o 
  -8   8   8       55.05       45.04     12.95 o 
  -7   8   8      244.34      290.20     23.60 o 
  -6   8   8      250.71      266.38     20.10 o 
  -5   8   8      372.32      362.69     28.10 o 
  -4   8   8      218.02      262.66     25.19 o 
  -3   8   8       11.88        7.94     10.09 o 
  -2   8   8       93.75      118.02     17.90 o 
  -1   8   8      273.84      282.06     31.83 o 
   0   8   8      222.16      232.49     22.87 o 
   1   8   8      295.12      275.58     24.93 o 
   2   8   8        2.41       -6.38     13.15 o 
   3   8   8      213.06      245.42     38.99 o 
   4   8   8       37.45       52.41     15.15 o 
   5   8   8      226.11      227.32     25.44 o 
   6   8   8      104.48       82.65     18.92 o 
   7   8   8       43.64       22.22     19.07 o 
   8   8   8       42.98       75.31     18.69 o 
  -7   9   8       93.66       77.76     25.71 o 
  -6   9   8       72.89       51.76     12.85 o 
  -5   9   8       34.21       26.86     12.84 o 
  -4   9   8       19.21       26.54     13.00 o 
  -3   9   8       88.44       90.74     16.74 o 
  -2   9   8       14.49       -1.69     11.85 o 
  -1   9   8      120.96      112.70     19.45 o 
   0   9   8        1.97       -7.33     15.84 o 
   1   9   8       12.91      -10.97     16.25 o 
   2   9   8        1.40       -3.18     12.96 o 
   3   9   8       14.96       -8.01     13.21 o 
   4   9   8        3.03        3.90     13.77 o 
 -17   1   9       57.59      104.08     27.98 o 
 -16   1   9       19.07       25.25     21.57 o 
 -15   1   9       74.53       52.82     12.74 o 
 -14   1   9      234.73      263.32     20.31 o 
 -13   1   9      127.21      140.58     14.90 o 
 -12   1   9      183.80      192.45     21.51 o 
 -11   1   9      496.89      561.72     20.29 o 
 -10   1   9     1663.80     1596.64     29.19 o 
  -9   1   9      137.59      119.99     11.00 o 
  -8   1   9     1408.00     1394.57     24.56 o 
  -7   1   9     1428.86     1404.80     23.52 o 
  -6   1   9     1649.33     1714.60     28.85 o 
  -5   1   9     1044.90      963.06     22.02 o 
  -4   1   9     7033.27     7368.79     74.43 o 
  -3   1   9       51.94       30.22      2.95 o 
  -2   1   9       58.55       26.42      4.47 o 
  -1   1   9     1125.19     1522.63     24.19 o 
   0   1   9     4290.33     4241.51     55.16 o 
   1   1   9      171.95      261.49      9.98 o 
   2   1   9       57.15       65.51      4.97 o 
   3   1   9     4210.49     4242.45     51.73 o 
   4   1   9      134.69      126.22      8.00 o 
   5   1   9        7.56        2.95      4.00 o 
   6   1   9      458.94      433.48     19.83 o 
   7   1   9      205.83      234.42     12.02 o 
   8   1   9      529.61      576.20     20.03 o 
   9   1   9      195.27      189.88     13.97 o 
  10   1   9      514.91      532.06     22.68 o 
  11   1   9        1.47        4.95     12.60 o 
  12   1   9        1.10        1.10      9.91 o 
  13   1   9       57.88       38.10     12.47 o 
  14   1   9       42.64       50.96     17.25 o 
 -17   2   9       10.45      -14.12     14.12 o 
 -16   2   9        0.22        5.34     11.63 o 
 -15   2   9       34.43       41.67     12.90 o 
 -14   2   9        8.03       -0.61      9.69 o 
 -13   2   9        0.11        2.77      9.10 o 
 -12   2   9        0.81       -4.87      9.54 o 
 -11   2   9       53.66       55.37     10.75 o 
 -10   2   9        2.24        7.20      6.67 o 
  -9   2   9       21.77       18.19      6.91 o 
  -8   2   9        5.69        8.79      5.89 o 
  -7   2   9     1282.70     1445.13     24.20 o 
  -6   2   9      877.74      853.91     17.42 o 
  -5   2   9      184.47      259.70     12.78 o 
  -4   2   9     5201.07     5415.02     59.52 o 
  -3   2   9      849.29      787.99     28.61 o 
  -2   2   9     1226.39     1235.58     24.95 o 
  -1   2   9     2318.42     2383.61     40.75 o 
   0   2   9      732.24      841.32     39.09 o 
   1   2   9      139.25      131.82     12.30 o 
   2   2   9      400.43      403.74     25.97 o 
   3   2   9      365.82      387.06     13.39 o 
   4   2   9      167.40      218.12      9.50 o 
   5   2   9        3.09        5.63      5.49 o 
   6   2   9       21.59        3.48      5.95 o 
   7   2   9       68.38       73.07      9.17 o 
   8   2   9       15.84       11.82      7.10 o 
   9   2   9      162.02      168.25     13.64 o 
  10   2   9      103.18       84.51     11.21 o 
  11   2   9       13.54       19.73     10.10 o 
  12   2   9        3.34        4.85     10.28 o 
  13   2   9        0.52       19.09     13.93 o 
  14   2   9       51.57       18.44     15.08 o 
 -16   3   9       37.79       36.05     17.69 o 
 -15   3   9       53.85       31.06     12.20 o 
 -14   3   9       80.05       64.43     13.27 o 
 -13   3   9      116.91      140.32     15.87 o 
 -12   3   9      795.17      692.19     34.42 o 
 -11   3   9     1030.33      965.42     31.33 o 
 -10   3   9      833.63      793.77     34.08 o 
  -9   3   9      129.36      167.56     14.44 o 
  -8   3   9      720.03      662.43     19.55 o 
  -7   3   9       89.84      127.04      9.97 o 
  -6   3   9     1907.29     1922.73     33.93 o 
  -5   3   9      399.86      392.08     12.90 o 
  -4   3   9      509.59      537.52     12.98 o 
  -3   3   9      959.78      856.38     16.12 o 
  -2   3   9      867.89      741.32     12.47 o 
  -1   3   9     2138.18     2024.49     29.72 o 
   0   3   9       65.40       77.30      6.61 o 
   1   3   9     1617.20     1621.55     28.45 o 
   2   3   9     1042.19      991.09     20.42 o 
   3   3   9     1029.96      984.90     25.78 o 
   4   3   9       40.16       48.56     12.24 o 
   5   3   9      473.39      501.56     20.40 o 
   6   3   9       35.35       44.35      9.17 o 
   7   3   9      469.49      465.66     26.35 o 
   8   3   9      201.83      184.47     15.96 o 
   9   3   9       34.73       24.35      9.69 o 
  10   3   9       48.08       51.55     12.80 o 
  11   3   9       91.04       85.19     14.90 o 
  12   3   9      118.57      114.13     17.24 o 
  13   3   9       24.51       16.33     11.83 o 
  14   3   9       27.89       33.20     15.31 o 
 -16   4   9        0.30        0.23     13.66 o 
 -15   4   9       27.97       11.78     12.70 o 
 -14   4   9       55.63       26.57     12.04 o 
 -13   4   9       23.88       18.48     11.18 o 
 -12   4   9        3.16        6.23      9.26 o 
 -11   4   9        0.01        4.30      8.51 o 
 -10   4   9       29.93       47.57     11.06 o 
  -9   4   9      212.79      198.00     16.48 o 
  -8   4   9       45.04       37.63      9.62 o 
  -7   4   9      236.69      266.80     20.37 o 
  -6   4   9     1276.13     1293.31     25.41 o 
  -5   4   9       68.24       94.89      7.66 o 
  -4   4   9       72.37       80.39      6.91 o 
  -3   4   9       68.29       94.25      8.66 o 
  -2   4   9        2.45       14.16      4.65 o 
  -1   4   9       86.09      104.61      9.28 o 
   0   4   9     1056.02     1065.20     22.54 o 
   1   4   9       35.72       29.92      6.30 o 
   2   4   9        8.47        6.97      5.91 o 
   3   4   9        0.59        7.41      6.84 o 
   4   4   9      129.71      175.19     14.37 o 
   5   4   9       41.53       47.74     10.73 o 
   6   4   9       66.45       74.80     11.37 o 
   7   4   9       18.46       43.16     10.04 o 
   8   4   9        6.30       -0.86      8.63 o 
   9   4   9        3.34        0.43      9.35 o 
  10   4   9      141.37      126.30     16.14 o 
  11   4   9       14.78        1.24     10.09 o 
  12   4   9        0.19        9.70     11.01 o 
  13   4   9        9.87       19.03     12.50 o 
 -15   5   9       40.13       60.69     19.96 o 
 -14   5   9       60.45       39.88     17.14 o 
 -13   5   9      213.51      241.00     21.63 o 
 -12   5   9       93.19       76.25     14.29 o 
 -11   5   9       23.61       27.01     11.25 o 
 -10   5   9      300.11      298.45     21.28 o 
  -9   5   9       63.11       97.34     18.67 o 
  -8   5   9      898.84      902.92     29.50 o 
  -7   5   9       19.05        3.23      6.93 o 
  -6   5   9     1969.58     1932.67     38.64 o 
  -5   5   9      508.57      477.24     15.56 o 
  -4   5   9      199.49      226.59     14.88 o 
  -3   5   9      948.84      962.37     31.92 o 
  -2   5   9      766.96      777.42     21.61 o 
  -1   5   9     1412.28     1367.76     29.70 o 
   0   5   9      186.76      214.67     21.67 o 
   1   5   9      641.40      598.77     21.47 o 
   2   5   9       30.13       30.71      8.00 o 
   3   5   9       71.60       58.87      9.95 o 
   4   5   9        5.08       13.26      7.69 o 
   5   5   9      900.11      958.13     47.51 o 
   6   5   9       26.38       66.07     11.75 o 
   7   5   9        1.76        2.48      8.40 o 
   8   5   9        5.12        8.59      9.40 o 
   9   5   9      342.70      317.49     24.70 o 
  10   5   9      183.54      184.90     19.58 o 
  11   5   9       22.12       20.34     12.44 o 
  12   5   9      101.17      117.98     18.00 o 
 -13   6   9        0.23        6.34     11.96 o 
 -12   6   9        0.37        6.34     11.45 o 
 -11   6   9        2.00       -2.05     10.78 o 
 -10   6   9       12.36       22.24     10.77 o 
  -9   6   9        0.79        7.83     10.16 o 
  -8   6   9        0.06        0.66      8.94 o 
  -7   6   9       13.00       22.59     11.10 o 
  -6   6   9       30.39       24.27      8.74 o 
  -5   6   9      179.22      156.13     13.57 o 
  -4   6   9       83.91       76.74     10.39 o 
  -3   6   9      185.68      194.20     13.17 o 
  -2   6   9        7.71        4.58      6.27 o 
  -1   6   9      560.71      548.99     20.18 o 
   0   6   9       54.16       32.04     11.22 o 
   1   6   9       48.70       34.73     12.79 o 
   2   6   9        0.03       -5.48      8.88 o 
   3   6   9      223.30      168.01     15.19 o 
   4   6   9      917.66      790.71     28.25 o 
   5   6   9        0.90        1.31      9.03 o 
   6   6   9      538.68      517.70     28.27 o 
   7   6   9      164.06      120.10     21.10 o 
   8   6   9        1.38       -1.58      9.63 o 
   9   6   9        0.27        3.57     11.22 o 
  10   6   9       16.46       19.04     11.92 o 
  11   6   9       23.75       30.89     13.50 o 
 -12   7   9       70.62       59.78     17.54 o 
 -11   7   9       45.03       79.47     17.85 o 
 -10   7   9      136.38      127.58     26.93 o 
  -9   7   9        6.38        2.34     12.77 o 
  -8   7   9      158.50      156.57     20.01 o 
  -7   7   9        5.56        6.55      9.87 o 
  -6   7   9      237.79      247.12     17.93 o 
  -5   7   9       66.33       92.83     13.25 o 
  -4   7   9      242.98      244.78     25.85 o 
  -3   7   9      301.55      277.01     18.05 o 
  -2   7   9      702.64      730.92     24.79 o 
  -1   7   9       27.52       35.68     12.01 o 
   0   7   9      143.69      171.07     19.53 o 
   1   7   9       29.41       45.99     13.23 o 
   2   7   9      515.36      515.55     32.08 o 
   3   7   9      347.20      248.56     23.38 o 
   4   7   9      172.27      163.27     20.51 o 
   5   7   9      273.30      302.08     26.35 o 
   6   7   9       40.05       40.73     12.05 o 
   7   7   9       51.37       65.52     14.14 o 
   8   7   9      134.70      127.56     17.62 o 
   9   7   9       16.12       32.65     13.71 o 
 -10   8   9       63.62       67.34     15.49 o 
  -9   8   9       16.68       12.62     12.57 o 
  -8   8   9       61.88       86.73     15.32 o 
  -7   8   9       18.42       13.97     10.73 o 
  -6   8   9        1.64        2.10      9.28 o 
  -5   8   9        8.09        7.39      8.85 o 
  -4   8   9       47.81       38.24     10.87 o 
  -3   8   9        1.26       -9.02      9.02 o 
  -2   8   9        0.02        1.11     10.55 o 
  -1   8   9        4.74       -6.26     10.88 o 
   0   8   9        0.23       23.93     12.00 o 
   1   8   9       27.95       -2.79     11.78 o 
   2   8   9       20.29        9.21     11.94 o 
   3   8   9        5.50        9.15     12.61 o 
   4   8   9        0.21       -5.58     12.54 o 
   5   8   9        0.56       -0.36     13.62 o 
   6   8   9        3.13       -1.59     13.59 o 
   7   8   9        7.51       -8.18     12.96 o 
  -6   9   9       79.75       64.13     13.75 o 
  -5   9   9        1.18        1.50     12.02 o 
  -4   9   9      286.73      205.97     21.29 o 
  -3   9   9       32.47       33.39     13.83 o 
  -2   9   9      209.07      178.92     23.48 o 
  -1   9   9       61.84       85.43     18.41 o 
   0   9   9      197.62      238.07     32.38 o 
   1   9   9      122.64      142.39     22.88 o 
   2   9   9       43.47       30.99     15.00 o 
   3   9   9       31.69       73.45     18.14 o 
   4   9   9        3.32       -1.10     19.14 o 
 -17   0  10        4.21      -18.12     26.15 o 
 -16   0  10      179.56      199.30     43.71 o 
 -15   0  10      124.98       80.90     32.18 o 
 -14   0  10      104.94      134.59     25.64 o 
 -13   0  10       92.98      128.78     20.69 o 
 -12   0  10        7.93       12.52      9.34 o 
 -11   0  10     1785.05     1709.89     77.92 o 
 -10   0  10      121.62      146.43     14.43 o 
  -9   0  10       91.59      109.18     12.11 o 
  -8   0  10     1004.28      896.05     43.97 o 
  -7   0  10     2720.79     2539.83     50.69 o 
  -6   0  10     1868.95     1849.17     51.89 o 
  -5   0  10     6577.15     6621.04    129.27 o 
  -4   0  10      801.82      744.83     16.67 o 
  -3   0  10    12057.18    12611.01    188.61 o 
  -2   0  10      508.63      543.93     15.82 o 
  -1   0  10    23633.18    25128.56    315.16 o 
   0   0  10     2425.56     2355.22     43.37 o 
   1   0  10     1035.73     1204.45     27.13 o 
   2   0  10       32.46        0.08      4.41 o 
   3   0  10        4.79       18.48      6.16 o 
   4   0  10      246.11      298.88     23.42 o 
   5   0  10       25.52       37.49     11.48 o 
   6   0  10      390.41      346.98     18.52 o 
   7   0  10     1686.18     1505.40     44.78 o 
   8   0  10      181.09      121.46     21.37 o 
   9   0  10       79.81      113.79     19.11 o 
  10   0  10      570.91      582.34     39.61 o 
  11   0  10       96.31      120.61     21.84 o 
  12   0  10      107.80      167.82     29.18 o 
  13   0  10       41.69       26.05     22.67 o 
  14   0  10       19.48       16.89     17.66 o 
 -17   1  10       28.08       17.28     19.90 o 
 -16   1  10        7.18       27.76     19.19 o 
 -15   1  10       26.74       41.85     14.89 o 
 -14   1  10        0.52       14.90      9.76 o 
 -13   1  10        2.55       -6.49      8.75 o 
 -12   1  10        2.82        0.83      7.23 o 
 -11   1  10      134.05      130.02     12.04 o 
 -10   1  10        9.99       30.12      7.65 o 
  -9   1  10      138.51      169.94     13.17 o 
  -8   1  10      113.31      124.65     10.44 o 
  -7   1  10        7.12        4.58      3.82 o 
  -6   1  10      384.99      412.30     12.32 o 
  -5   1  10      627.64      547.56     10.48 o 
  -4   1  10     1972.67     2353.91     28.91 o 
  -3   1  10      512.52      509.05      9.94 o 
  -2   1  10     1851.32     2113.21     31.27 o 
  -1   1  10     5059.44     5384.20     68.03 o 
   0   1  10     2343.23     2685.39     38.76 o 
   1   1  10      703.17      665.14     21.96 o 
   2   1  10     1067.40      989.79     17.41 o 
   3   1  10      149.32      182.99      9.44 o 
   4   1  10       86.16       77.51      6.79 o 
   5   1  10      267.69      314.23     12.02 o 
   6   1  10        2.73       -1.91      4.49 o 
   7   1  10       80.01       68.35      9.05 o 
   8   1  10        0.53        4.31      6.40 o 
   9   1  10      189.80      268.11     16.30 o 
  10   1  10        6.26        4.76      7.34 o 
  11   1  10       30.95       28.13     10.77 o 
  12   1  10        0.12        0.72     11.87 o 
  13   1  10        2.08        4.36     11.43 o 
  14   1  10        0.16        4.27     13.14 o 
 -17   2  10       33.48       44.41     16.56 o 
 -16   2  10      300.52      286.71     22.89 o 
 -15   2  10      235.88      241.32     20.78 o 
 -14   2  10      196.74      221.99     19.42 o 
 -13   2  10      122.00      160.93     24.11 o 
 -12   2  10      168.11      178.47     16.62 o 
 -11   2  10      603.77      676.22     27.74 o 
 -10   2  10       35.65       25.72      7.64 o 
  -9   2  10      975.04      924.46     24.00 o 
  -8   2  10     2056.54     2118.44     37.89 o 
  -7   2  10     2083.10     2174.92     38.52 o 
  -6   2  10      115.07      130.34     12.78 o 
  -5   2  10       34.87       12.33      4.77 o 
  -4   2  10       24.59       13.63      3.55 o 
  -3   2  10     1461.91     1343.49     21.23 o 
  -2   2  10     1345.33     1338.04     19.61 o 
  -1   2  10     3434.39     3402.63     51.09 o 
   0   2  10      485.93      433.83     12.52 o 
   1   2  10      507.30      495.89     13.85 o 
   2   2  10     1901.66     1812.85     31.05 o 
   3   2  10      823.27      780.87     18.78 o 
   4   2  10      819.60      790.35     17.75 o 
   5   2  10     1006.06      966.08     22.90 o 
   6   2  10      375.86      429.50     19.02 o 
   7   2  10      475.82      529.69     22.87 o 
   8   2  10       44.26       30.90     12.64 o 
   9   2  10      265.61      264.89     23.99 o 
  10   2  10       68.75       86.70     13.01 o 
  11   2  10       69.79       93.05     14.07 o 
  12   2  10       14.85        4.51     12.47 o 
  13   2  10       36.67       29.86     14.75 o 
  14   2  10       10.17       31.28     15.31 o 
 -16   3  10        0.04        1.49     12.25 o 
 -15   3  10        1.82       19.96     15.90 o 
 -14   3  10       28.34       17.31     11.30 o 
 -13   3  10        5.02       11.96     12.39 o 
 -12   3  10       55.50       51.62     17.89 o 
 -11   3  10       86.89       41.94     24.10 o 
 -10   3  10      167.49      165.60     21.65 o 
  -9   3  10        5.52        7.32      7.83 o 
  -8   3  10        0.23        4.08      5.74 o 
  -7   3  10        4.35       -2.11      4.95 o 
  -6   3  10      386.47      365.20     15.58 o 
  -5   3  10       90.03       86.36     11.56 o 
  -4   3  10      549.35      595.12     15.84 o 
  -3   3  10      204.52      263.34     11.61 o 
  -2   3  10      129.62      111.53      7.88 o 
  -1   3  10      152.77      150.50      8.49 o 
   0   3  10        4.22        4.33      4.13 o 
   1   3  10      163.87      170.41      9.86 o 
   2   3  10      360.41      350.35     15.78 o 
   3   3  10      106.54      105.21     12.86 o 
   4   3  10        0.49       -6.07      6.49 o 
   5   3  10      121.72      114.47     12.02 o 
   6   3  10        0.31        0.44      7.01 o 
   7   3  10        4.37       11.96      8.78 o 
   8   3  10      106.10       97.09     16.07 o 
   9   3  10        1.02       -0.41      8.86 o 
  10   3  10       12.90       23.23     10.60 o 
  11   3  10       77.68      109.65     15.33 o 
  12   3  10       12.10        1.68     10.61 o 
  13   3  10       11.26       24.75     12.34 o 
 -15   4  10       38.33       31.15     12.54 o 
 -14   4  10      107.76       64.20     14.22 o 
 -13   4  10       30.16       28.96     11.71 o 
 -12   4  10        9.00        6.12     10.36 o 
 -11   4  10      361.00      379.52     30.87 o 
 -10   4  10      478.68      525.01     37.87 o 
  -9   4  10     1649.09     1590.10     39.75 o 
  -8   4  10       84.07       97.11     11.96 o 
  -7   4  10      800.57      866.73     29.52 o 
  -6   4  10     1768.44     1800.40     31.48 o 
  -5   4  10      475.53      494.19     15.10 o 
  -4   4  10      832.61      871.00     18.25 o 
  -3   4  10      360.55      403.78     15.65 o 
  -2   4  10     4271.52     4158.32     61.15 o 
  -1   4  10        6.89       -0.02      7.46 o 
   0   4  10      176.98      135.91      9.43 o 
   1   4  10      729.65      737.79     19.05 o 
   2   4  10      911.57      929.61     25.96 o 
   3   4  10      387.03      409.46     26.43 o 
   4   4  10       13.65       23.15      8.14 o 
   5   4  10      284.76      264.71     23.98 o 
   6   4  10       29.51       42.49      9.67 o 
   7   4  10      251.24      242.85     18.68 o 
   8   4  10      241.20      262.96     22.28 o 
   9   4  10       70.85       86.88     17.06 o 
  10   4  10        1.61       -0.04     10.01 o 
  11   4  10       79.74       79.61     23.12 o 
  12   4  10        8.87        5.94     11.37 o 
  13   4  10       96.81       85.79     16.69 o 
 -15   5  10       10.94       18.82     13.36 o 
 -14   5  10        4.82       13.05     12.42 o 
 -13   5  10        4.89       -4.01     11.38 o 
 -12   5  10        0.36        6.37     11.02 o 
 -11   5  10       40.57       19.11     10.54 o 
 -10   5  10        1.22       11.68      9.47 o 
  -9   5  10        8.85       10.17      9.28 o 
  -8   5  10       64.91      103.23     15.84 o 
  -7   5  10      105.04       90.12     12.09 o 
  -6   5  10      245.87      203.93     15.02 o 
  -5   5  10       82.69      103.52     11.58 o 
  -4   5  10       60.85       90.98      9.23 o 
  -3   5  10       95.60      103.90      9.49 o 
  -2   5  10       25.25       34.87      7.60 o 
  -1   5  10      553.46      499.93     30.78 o 
   0   5  10       64.93       85.53     10.64 o 
   1   5  10      421.84      423.99     25.50 o 
   2   5  10       17.58        2.55      6.59 o 
   3   5  10       19.78       26.71      8.64 o 
   4   5  10       62.48       63.55     11.31 o 
   5   5  10      211.54      199.12     16.86 o 
   6   5  10        4.17       -2.96      8.32 o 
   7   5  10      470.64      450.65     26.11 o 
   8   5  10        1.83        6.71      9.94 o 
   9   5  10       29.48       26.20     19.02 o 
  10   5  10      184.13      154.75     18.57 o 
  11   5  10       11.46       13.46     12.52 o 
  12   5  10       13.16       25.56     13.38 o 
 -13   6  10      151.14      158.76     19.29 o 
 -12   6  10       40.22       38.17     13.02 o 
 -11   6  10      147.06      166.65     21.37 o 
 -10   6  10      189.25      191.92     22.49 o 
  -9   6  10      536.89      578.52     40.78 o 
  -8   6  10      194.98      261.73     24.10 o 
  -7   6  10      243.03      252.20     19.55 o 
  -6   6  10       96.92       83.20     11.35 o 
  -5   6  10       12.93       10.40      7.77 o 
  -4   6  10      130.95      132.73     11.38 o 
  -3   6  10      572.10      559.22     20.56 o 
  -2   6  10      229.74      216.22     13.62 o 
  -1   6  10       27.97       46.27      9.35 o 
   0   6  10      864.92      896.46     56.35 o 
   1   6  10     1106.01     1101.26     38.68 o 
   2   6  10      137.45      134.09     17.45 o 
   3   6  10      186.47      212.82     20.90 o 
   4   6  10       52.97       74.28     14.81 o 
   5   6  10      722.28      705.72     28.61 o 
   6   6  10        1.48       -2.72      9.04 o 
   7   6  10      234.94      250.17     21.15 o 
   8   6  10       80.03       82.52     14.96 o 
   9   6  10       24.80       20.69     12.65 o 
  10   6  10       40.74       40.98     23.26 o 
 -12   7  10       12.64        8.28     15.81 o 
 -11   7  10       18.25       16.06     14.57 o 
 -10   7  10        1.23        8.58     13.41 o 
  -9   7  10       22.89       16.99     11.49 o 
  -8   7  10      155.76      153.64     17.73 o 
  -7   7  10        1.38        7.36      8.94 o 
  -6   7  10        3.01       -0.27      8.19 o 
  -5   7  10      133.88      140.36     13.97 o 
  -4   7  10        3.87       -3.32      8.00 o 
  -3   7  10       50.92       46.72     10.09 o 
  -2   7  10       26.90       12.83      8.16 o 
  -1   7  10      199.23      187.57     25.05 o 
   0   7  10       30.32       51.80     13.55 o 
   1   7  10       75.93       50.87     13.60 o 
   2   7  10       42.72       27.02     12.84 o 
   3   7  10        1.41       -4.45     10.76 o 
   4   7  10        7.71       -5.86     10.44 o 
   5   7  10        0.81       -5.21     11.74 o 
   6   7  10       11.42        3.36     12.82 o 
   7   7  10        4.22       -2.49     13.76 o 
   8   7  10       20.20       11.82     11.63 o 
   9   7  10        0.05        0.98     12.06 o 
 -10   8  10      156.81      171.01     21.56 o 
  -9   8  10      162.89      145.75     19.48 o 
  -8   8  10       91.86       69.53     17.24 o 
  -7   8  10       32.00       41.32     11.57 o 
  -6   8  10       95.68       68.77     12.71 o 
  -5   8  10      281.35      215.66     18.14 o 
  -4   8  10       20.41       23.02     10.07 o 
  -3   8  10      163.27      167.58     18.83 o 
  -2   8  10       32.01       29.36     16.28 o 
  -1   8  10      143.79      176.47     18.16 o 
   0   8  10       91.93      101.37     29.11 o 
   1   8  10      151.76      201.83     23.94 o 
   2   8  10       72.14       52.56     15.74 o 
   3   8  10      240.64      228.81     25.24 o 
   4   8  10       88.40      118.18     33.09 o 
   5   8  10      312.89      231.92     26.28 o 
   6   8  10        1.08      -12.54     12.54 o 
   7   8  10       68.69       64.42     23.29 o 
  -6   9  10        1.05       -0.34     11.09 o 
  -5   9  10       14.05       10.00     12.37 o 
  -4   9  10        1.39       -1.92     11.78 o 
  -3   9  10        8.98       37.27     14.05 o 
  -2   9  10        4.64       18.62     14.51 o 
  -1   9  10        0.42       -5.65     13.08 o 
   0   9  10       36.95       39.77     20.40 o 
   1   9  10        3.87       -3.94     13.05 o 
   2   9  10        7.60       -4.47     14.39 o 
   3   9  10        0.68       10.02     14.43 o 
 -17   1  11        5.75       -4.11     19.12 o 
 -16   1  11      108.30       68.82     22.94 o 
 -15   1  11      112.64      122.39     19.52 o 
 -14   1  11       96.09       79.59     16.02 o 
 -13   1  11      601.65      647.51     28.23 o 
 -12   1  11      468.54      442.40     20.61 o 
 -11   1  11     1208.17     1200.40     29.08 o 
 -10   1  11       16.50       22.50      7.46 o 
  -9   1  11     1953.95     2071.14     40.28 o 
  -8   1  11     1821.56     1770.92     40.23 o 
  -7   1  11      776.22      640.66     14.93 o 
  -6   1  11     1112.12     1141.57     19.89 o 
  -5   1  11     2466.56     2521.23     28.68 o 
  -4   1  11    11631.02    12268.99    121.63 o 
  -3   1  11     3785.99     3652.12     41.23 o 
  -2   1  11     4341.40     4090.51     49.53 o 
  -1   1  11       14.61        5.33      3.69 o 
   0   1  11     4703.03     4557.53     60.45 o 
   1   1  11     1125.76     1092.46     26.65 o 
   2   1  11    15333.22    15266.48    162.25 o 
   3   1  11     1320.15     1211.74     21.26 o 
   4   1  11     1027.73     1023.05     20.09 o 
   5   1  11      839.25      819.49     18.54 o 
   6   1  11      348.37      334.88     13.66 o 
   7   1  11      997.83      935.06     24.37 o 
   8   1  11        6.87       13.39      7.20 o 
   9   1  11      761.68      764.29     27.26 o 
  10   1  11       76.59       74.14     12.58 o 
  11   1  11       74.28       78.26     16.32 o 
  12   1  11       70.21       74.36     16.54 o 
  13   1  11      104.62       63.81     16.93 o 
  14   1  11       29.19       73.29     18.03 o 
 -17   2  11        2.77        9.45     16.24 o 
 -16   2  11       52.21       50.55     16.75 o 
 -15   2  11        8.12        4.26     10.78 o 
 -14   2  11        9.40        0.28      9.91 o 
 -13   2  11        3.70       -2.11      9.32 o 
 -12   2  11       97.04       71.12     12.65 o 
 -11   2  11       12.86       16.22      9.19 o 
 -10   2  11       67.23       55.80      9.51 o 
  -9   2  11       15.77       15.13      7.05 o 
  -8   2  11      230.02      209.81     12.74 o 
  -7   2  11      126.38      102.62      9.00 o 
  -6   2  11      183.93      177.43     12.95 o 
  -5   2  11      781.87      753.24     16.87 o 
  -4   2  11        0.24        0.14      3.33 o 
  -3   2  11      139.54      167.61     10.37 o 
  -2   2  11      935.78     1018.59     19.30 o 
  -1   2  11      390.58      456.90     17.54 o 
   0   2  11       72.06       59.10      6.50 o 
   1   2  11      345.32      353.88     12.64 o 
   2   2  11       36.36       54.28      6.69 o 
   3   2  11      112.00      111.49      8.82 o 
   4   2  11      550.15      514.40     18.23 o 
   5   2  11      389.81      420.90     20.62 o 
   6   2  11      251.28      325.58     35.12 o 
   7   2  11        4.88        6.77      7.88 o 
   8   2  11      133.67      107.69     13.26 o 
   9   2  11       25.31       39.84     10.60 o 
  10   2  11        3.92        2.23      8.83 o 
  11   2  11        1.71        3.59      9.52 o 
  12   2  11       10.48       28.16     13.32 o 
  13   2  11       15.76       11.03     13.37 o 
 -16   3  11        2.20       11.70     12.33 o 
 -15   3  11      108.64       94.13     18.56 o 
 -14   3  11       54.15       80.80     14.36 o 
 -13   3  11      283.51      324.15     22.42 o 
 -12   3  11      627.11      681.12     29.13 o 
 -11   3  11     1166.52     1131.43     50.02 o 
 -10   3  11      381.03      412.88     24.98 o 
  -9   3  11      596.23      641.56     20.37 o 
  -8   3  11      192.40      224.70     21.76 o 
  -7   3  11      942.61      917.21     22.93 o 
  -6   3  11     1660.06     1668.70     35.43 o 
  -5   3  11     2458.06     2378.15     33.51 o 
  -4   3  11      700.77      704.22     15.25 o 
  -3   3  11      223.83      172.86      9.89 o 
  -2   3  11     2623.91     2683.64     39.35 o 
  -1   3  11     1444.21     1421.86     30.61 o 
   0   3  11     4505.58     4472.82     61.68 o 
   1   3  11      937.31      862.21     20.38 o 
   2   3  11     3246.89     3175.85     52.27 o 
   3   3  11      153.74      146.52     10.08 o 
   4   3  11     1813.96     1677.29     43.22 o 
   5   3  11     1373.38     1385.56     35.20 o 
   6   3  11      719.70      693.61     25.23 o 
   7   3  11      127.43      181.11     15.88 o 
   8   3  11      222.54      227.30     18.26 o 
   9   3  11      173.56      216.44     18.86 o 
  10   3  11      384.66      420.11     25.78 o 
  11   3  11      183.76      204.89     19.30 o 
  12   3  11       17.75        5.82     11.62 o 
  13   3  11        0.56        4.87     11.73 o 
 -15   4  11        4.82       -6.52     11.75 o 
 -14   4  11       33.22       23.32     12.39 o 
 -13   4  11       44.47       54.93     13.15 o 
 -12   4  11        0.01        0.30      9.97 o 
 -11   4  11       11.73       -7.95      9.03 o 
 -10   4  11        0.24       -2.05      8.68 o 
  -9   4  11      189.59      186.75     19.37 o 
  -8   4  11        2.14       12.80      7.81 o 
  -7   4  11      683.59      746.41     21.88 o 
  -6   4  11        0.16       -3.31      5.33 o 
  -5   4  11       68.23       89.76      8.79 o 
  -4   4  11      623.29      668.26     18.15 o 
  -3   4  11      600.20      535.70     18.59 o 
  -2   4  11       67.36       85.48      8.99 o 
  -1   4  11       84.05      104.15     10.82 o 
   0   4  11      358.56      370.50     19.72 o 
   1   4  11       92.47      105.43     13.47 o 
   2   4  11      102.36      151.78     15.52 o 
   3   4  11      110.67      135.45     12.71 o 
   4   4  11      171.34      167.00     14.67 o 
   5   4  11        3.28       -4.18      7.45 o 
   6   4  11       34.27       22.03     10.26 o 
   7   4  11       63.60       47.57     11.29 o 
   8   4  11        0.11        0.77      9.79 o 
   9   4  11        3.61       -2.93      9.63 o 
  10   4  11       39.36       30.59     12.27 o 
  11   4  11       41.46        1.17     11.26 o 
  12   4  11        7.28       -4.65     11.59 o 
 -14   5  11       92.13       85.38     16.53 o 
 -13   5  11      129.05      113.18     16.34 o 
 -12   5  11       13.19       11.38     11.09 o 
 -11   5  11       54.02       44.38     12.17 o 
 -10   5  11      103.64      123.93     15.34 o 
  -9   5  11      255.87      261.19     23.59 o 
  -8   5  11      278.45      315.27     24.56 o 
  -7   5  11     1672.06     1571.73     40.69 o 
  -6   5  11     1916.42     1891.58     35.48 o 
  -5   5  11      762.35      747.00     20.98 o 
  -4   5  11     1953.18     2034.46     36.38 o 
  -3   5  11     1826.66     1718.99     36.84 o 
  -2   5  11      433.68      368.70     16.37 o 
  -1   5  11       26.24       41.20      9.11 o 
   0   5  11      826.22      875.82     26.54 o 
   1   5  11      564.73      577.97     27.81 o 
   2   5  11      560.98      525.57     38.94 o 
   3   5  11       78.40       70.57     11.34 o 
   4   5  11     1106.09      972.77     30.75 o 
   5   5  11       42.62       46.37     11.09 o 
   6   5  11      119.28      125.97     14.97 o 
   7   5  11       58.81       77.81     12.68 o 
   8   5  11      206.29      197.58     36.13 o 
   9   5  11      128.83      166.46     24.18 o 
  10   5  11      211.17      192.54     20.47 o 
  11   5  11       49.20       31.80     13.61 o 
 -13   6  11       32.10       25.08     15.28 o 
 -12   6  11       11.64        6.86     14.03 o 
 -11   6  11       17.94       11.78     13.06 o 
 -10   6  11       28.78       23.58     13.74 o 
  -9   6  11       10.43       23.07     12.56 o 
  -8   6  11      714.07      728.05     31.29 o 
  -7   6  11        8.55        0.41      8.11 o 
  -6   6  11        2.49        0.50      7.47 o 
  -5   6  11       99.55       99.37     11.62 o 
  -4   6  11       99.95      105.15     10.78 o 
  -3   6  11        3.77        6.50      6.43 o 
  -2   6  11       62.92       78.46      9.38 o 
  -1   6  11      124.53      106.76     30.33 o 
   0   6  11        7.74       10.40     10.20 o 
   1   6  11        8.88       11.52     10.42 o 
   2   6  11       97.03      140.97     18.18 o 
   3   6  11        3.97       -7.77      9.48 o 
   4   6  11      109.19       81.77     19.68 o 
   5   6  11      159.04      136.89     18.81 o 
   6   6  11        5.87       -8.90      8.90 o 
   7   6  11       73.59       99.57     15.27 o 
   8   6  11        0.16        9.34     11.33 o 
   9   6  11        0.10       12.20     11.35 o 
  10   6  11       12.46       41.49     15.86 o 
 -12   7  11       28.07       24.11     15.81 o 
 -11   7  11      196.95      227.62     26.18 o 
 -10   7  11       28.21       28.29     18.21 o 
  -9   7  11       12.28       25.87     12.33 o 
  -8   7  11       19.16       10.05     10.60 o 
  -7   7  11       99.34      149.64     15.98 o 
  -6   7  11      793.15      752.90     27.58 o 
  -5   7  11       82.90       84.49     11.99 o 
  -4   7  11      410.87      427.00     22.78 o 
  -3   7  11      110.29      120.28     11.78 o 
  -2   7  11      148.07      188.12     15.98 o 
  -1   7  11      301.87      268.43     23.70 o 
   0   7  11      525.79      517.50     37.11 o 
   1   7  11      143.91      176.33     19.96 o 
   2   7  11      234.33      255.01     32.48 o 
   3   7  11       61.80      101.18     17.39 o 
   4   7  11      436.73      401.21     30.37 o 
   5   7  11       26.38       32.82     14.89 o 
   6   7  11      260.49      288.33     27.78 o 
   7   7  11      406.03      430.19     33.55 o 
   8   7  11       34.87       28.21     15.56 o 
  -9   8  11       18.33       15.03     12.76 o 
  -8   8  11       31.77       33.57     13.46 o 
  -7   8  11        4.60        3.27     11.03 o 
  -6   8  11        6.90        6.58      9.93 o 
  -5   8  11        0.05       -8.99      8.99 o 
  -4   8  11       33.89       16.64     11.78 o 
  -3   8  11        9.29       15.07     10.66 o 
  -2   8  11       20.18       41.74     14.37 o 
  -1   8  11        2.07       -1.73     10.18 o 
   0   8  11        0.88       -4.89     11.35 o 
   1   8  11        4.15       15.85     12.75 o 
   2   8  11        0.09      -10.73     11.81 o 
   3   8  11       67.86       50.31     16.04 o 
   4   8  11        0.64        8.02     13.79 o 
   5   8  11        3.78       10.31     14.15 o 
   6   8  11        1.78        0.74     13.54 o 
  -5   9  11       54.06       60.62     15.42 o 
  -4   9  11       89.67       66.61     15.49 o 
  -3   9  11       23.08        1.80     14.52 o 
  -2   9  11      235.81      182.38     24.47 o 
  -1   9  11       68.48       69.24     19.06 o 
   0   9  11      185.29      194.55     30.26 o 
   1   9  11        3.16        1.62     15.55 o 
   2   9  11       24.15       21.45     15.54 o 
 -17   0  12       54.93       66.53     32.56 o 
 -16   0  12      102.09       90.90     33.49 o 
 -15   0  12       52.93        6.16     25.11 o 
 -14   0  12       80.27       66.74     19.10 o 
 -13   0  12       13.50        0.57     18.74 o 
 -12   0  12     1446.64     1374.89     74.87 o 
 -11   0  12       31.39       46.77     18.26 o 
 -10   0  12      652.67      719.96     35.62 o 
  -9   0  12     2465.52     2523.44     54.35 o 
  -8   0  12     1187.26     1059.68     30.18 o 
  -7   0  12     2030.89     1825.84     40.74 o 
  -6   0  12     3070.72     3176.56     57.75 o 
  -5   0  12      753.76      671.05     20.28 o 
  -4   0  12     3881.45     3398.50     60.60 o 
  -3   0  12     1642.94     1602.55     47.42 o 
  -2   0  12     5370.99     5915.03     95.74 o 
  -1   0  12    12801.33    14361.59    185.41 o 
   0   0  12     4844.16     4601.62     77.66 o 
   1   0  12     1854.16     1727.44     36.81 o 
   2   0  12      612.03      638.98     20.37 o 
   3   0  12       19.63        6.08      5.69 o 
   4   0  12     4249.67     4093.88     75.48 o 
   5   0  12      627.76      699.49     28.84 o 
   6   0  12      868.60      945.27     30.04 o 
   7   0  12      178.14      162.69     15.48 o 
   8   0  12      807.77      708.36     28.26 o 
   9   0  12      693.33      726.00     40.41 o 
  10   0  12        9.33        4.97     20.08 o 
  11   0  12      125.92      161.93     38.50 o 
  12   0  12       93.55       85.92     32.85 o 
  13   0  12       51.55       52.24     30.35 o 
 -17   1  12        9.99      -12.83     20.13 o 
 -16   1  12       38.14       62.70     16.87 o 
 -15   1  12        0.71       10.92     14.00 o 
 -14   1  12        0.37        7.64     13.54 o 
 -13   1  12      230.57      245.31     23.23 o 
 -12   1  12      142.57      150.12     19.39 o 
 -11   1  12       20.85       21.63      7.94 o 
 -10   1  12       18.51       10.69      7.60 o 
  -9   1  12        5.09        4.04      6.29 o 
  -8   1  12      126.96      138.43     10.41 o 
  -7   1  12        0.51       -2.16      4.26 o 
  -6   1  12       15.91       10.78      4.76 o 
  -5   1  12      984.26     1107.41     20.26 o 
  -4   1  12        1.74        1.15      2.83 o 
  -3   1  12       85.37      109.13      9.17 o 
  -2   1  12      613.93      711.31     14.96 o 
  -1   1  12      350.11      351.18     18.46 o 
   0   1  12       68.97       95.33      8.73 o 
   1   1  12       79.02       71.42      7.85 o 
   2   1  12     2555.62     2531.60     43.12 o 
   3   1  12      124.44      131.63     13.43 o 
   4   1  12        1.26        5.88      5.15 o 
   5   1  12      415.17      408.82     17.87 o 
   6   1  12       49.86       69.10      8.53 o 
   7   1  12        0.28        3.74      7.50 o 
   8   1  12       70.02       65.95     10.98 o 
   9   1  12      106.59      113.19     20.97 o 
  10   1  12        9.10        9.11      9.16 o 
  11   1  12        5.83        0.41     14.31 o 
  12   1  12        0.04       18.78     13.17 o 
  13   1  12        2.16       -9.28     15.47 o 
 -16   2  12      344.41      317.44     32.71 o 
 -15   2  12       52.23       54.37     16.17 o 
 -14   2  12       99.60      107.19     18.91 o 
 -13   2  12        6.72        0.57      9.38 o 
 -12   2  12      525.18      449.00     24.67 o 
 -11   2  12      158.97      186.18     14.07 o 
 -10   2  12      552.67      629.00     20.88 o 
  -9   2  12      811.44      796.68     22.65 o 
  -8   2  12      786.36      764.76     23.70 o 
  -7   2  12     1001.71      955.90     23.19 o 
  -6   2  12     1293.54     1229.69     23.51 o 
  -5   2  12     1320.87     1394.28     24.42 o 
  -4   2  12     1240.27     1171.69     19.78 o 
  -3   2  12     1716.25     1714.37     28.00 o 
  -2   2  12     1771.42     1787.83     27.07 o 
  -1   2  12     1786.98     1766.75     29.89 o 
   0   2  12      175.35      188.35     11.42 o 
   1   2  12     4392.19     4381.53     61.20 o 
   2   2  12     2162.28     2036.53     35.16 o 
   3   2  12     1054.61     1072.41     26.12 o 
   4   2  12      830.11      931.27     22.69 o 
   5   2  12     2420.94     2458.93     49.22 o 
   6   2  12     1140.45     1203.35     33.00 o 
   7   2  12      450.48      557.08     24.53 o 
   8   2  12       70.75      108.90     13.66 o 
   9   2  12      383.56      365.15     22.95 o 
  10   2  12       54.61       68.08     12.74 o 
  11   2  12       28.43       27.51     11.93 o 
  12   2  12        5.60       15.88     13.52 o 
  13   2  12       84.16      102.00     19.76 o 
 -16   3  12       11.06       34.99     14.82 o 
 -15   3  12       81.27       54.42     13.74 o 
 -14   3  12        3.92       19.39     11.48 o 
 -13   3  12       13.82       -3.61      9.70 o 
 -12   3  12       33.96       39.81     11.49 o 
 -11   3  12        1.69        6.78      8.91 o 
 -10   3  12       87.67      110.05     14.19 o 
  -9   3  12       24.97       27.62     11.50 o 
  -8   3  12        0.01       -5.01      5.69 o 
  -7   3  12      164.75      172.97     12.69 o 
  -6   3  12       36.53       38.20      6.59 o 
  -5   3  12        2.34        0.45      4.93 o 
  -4   3  12      193.37      136.23      9.36 o 
  -3   3  12      148.69      133.97      9.12 o 
  -2   3  12       47.37       46.60      8.75 o 
  -1   3  12       48.03       48.95      7.85 o 
   0   3  12      330.16      262.63     14.89 o 
   1   3  12      255.54      293.27     13.33 o 
   2   3  12      176.07      161.26     12.58 o 
   3   3  12      120.47      106.23      9.36 o 
   4   3  12       68.39       72.70     10.25 o 
   5   3  12       72.14       98.80     13.64 o 
   6   3  12       17.75       38.30      9.59 o 
   7   3  12      100.97      111.44     13.51 o 
   8   3  12       22.75       24.47      9.72 o 
   9   3  12      203.76      166.25     24.10 o 
  10   3  12      122.07       76.38     13.76 o 
  11   3  12        8.56       11.67     10.94 o 
  12   3  12        0.84       -3.94     10.66 o 
 -15   4  12       11.62       28.59     13.70 o 
 -14   4  12      111.34       81.57     14.96 o 
 -13   4  12        5.66       11.98     10.64 o 
 -12   4  12       57.46       68.84     13.89 o 
 -11   4  12      116.14       99.44     14.06 o 
 -10   4  12      574.67      529.38     41.88 o 
  -9   4  12      671.44      645.44     29.14 o 
  -8   4  12      889.80      785.11     31.86 o 
  -7   4  12      545.99      521.45     31.21 o 
  -6   4  12      547.42      553.95     18.19 o 
  -5   4  12     2129.07     2049.92     35.54 o 
  -4   4  12      711.88      725.17     19.29 o 
  -3   4  12     2146.11     2095.68     35.58 o 
  -2   4  12      681.00      663.94     18.37 o 
  -1   4  12     2607.69     2617.05     49.77 o 
   0   4  12      678.21      665.47     35.40 o 
   1   4  12      291.15      265.58     16.23 o 
   2   4  12      133.65      129.30     12.32 o 
   3   4  12      445.83      450.19     21.38 o 
   4   4  12      149.11      130.45     13.57 o 
   5   4  12      893.18      852.96     28.50 o 
   6   4  12       50.81       47.33     11.02 o 
   7   4  12     1003.22      906.48     31.57 o 
   8   4  12       25.98       40.98     11.74 o 
   9   4  12      105.57      151.14     17.08 o 
  10   4  12       18.65       29.80     11.59 o 
  11   4  12       56.93       54.69     14.04 o 
  12   4  12       89.45      112.28     17.03 o 
 -14   5  12       31.16       23.84     12.85 o 
 -13   5  12       19.70       15.61     13.61 o 
 -12   5  12        2.96      -11.71     11.71 o 
 -11   5  12        0.94       -3.26     11.86 o 
 -10   5  12       34.13       22.12     12.62 o 
  -9   5  12      336.46      302.86     29.26 o 
  -8   5  12      258.74      224.15     18.85 o 
  -7   5  12       94.81       68.81     12.09 o 
  -6   5  12        2.37       -2.03      6.37 o 
  -5   5  12      172.73      222.38     13.75 o 
  -4   5  12        5.12        2.50      6.38 o 
  -3   5  12      420.32      422.68     22.86 o 
  -2   5  12     1630.71     1717.32     36.33 o 
  -1   5  12       38.35       30.71      8.91 o 
   0   5  12        4.84        2.78      7.40 o 
   1   5  12       50.86       65.91     13.20 o 
   2   5  12       62.46       72.98     15.00 o 
   3   5  12       75.19       57.84     13.05 o 
   4   5  12       76.40       67.15     14.26 o 
   5   5  12       12.62       -0.38      8.28 o 
   6   5  12       39.37       41.94     11.37 o 
   7   5  12       12.97       14.03     10.34 o 
   8   5  12        1.15        4.60     10.35 o 
   9   5  12        0.04        6.16     12.57 o 
  10   5  12        0.23       -6.13     11.09 o 
  11   5  12        8.19        4.27     12.20 o 
 -13   6  12        5.13        4.34     14.43 o 
 -12   6  12      106.85      164.47     27.74 o 
 -11   6  12      111.26      113.32     19.17 o 
 -10   6  12      343.72      289.97     26.44 o 
  -9   6  12      132.70      100.42     14.93 o 
  -8   6  12      291.68      324.78     22.94 o 
  -7   6  12      324.60      391.92     21.67 o 
  -6   6  12      140.48      116.75     12.99 o 
  -5   6  12       91.33       94.19     11.73 o 
  -4   6  12      238.20      248.08     17.02 o 
  -3   6  12     1812.80     1893.35     36.83 o 
  -2   6  12      435.15      450.09     21.56 o 
  -1   6  12     1083.69     1091.61     38.76 o 
   0   6  12      583.81      604.68     37.99 o 
   1   6  12      336.80      340.62     25.82 o 
   2   6  12      368.17      439.89     30.57 o 
   3   6  12      672.56      741.90     33.82 o 
   4   6  12      391.70      370.08     28.32 o 
   5   6  12       18.13       24.98     12.55 o 
   6   6  12       55.00       54.22     15.63 o 
   7   6  12      112.25      119.81     37.74 o 
   8   6  12       12.25       23.79     12.23 o 
   9   6  12      124.76      101.31     16.82 o 
 -11   7  12       26.23       53.29     15.03 o 
 -10   7  12       30.97       44.58     14.30 o 
  -9   7  12       23.56        7.89     11.44 o 
  -8   7  12       35.62       27.27     12.14 o 
  -7   7  12        7.48       16.88      9.73 o 
  -6   7  12      117.03      112.41     14.03 o 
  -5   7  12      100.11       88.73     12.64 o 
  -4   7  12       19.83        6.35      8.70 o 
  -3   7  12       72.42       78.92     10.37 o 
  -2   7  12        0.04       -8.04      8.04 o 
  -1   7  12      101.25       97.41     16.76 o 
   0   7  12        1.00       -8.55     15.58 o 
   1   7  12       10.46       21.21     13.61 o 
   2   7  12        0.15       -5.41     13.30 o 
   3   7  12       82.52      101.31     25.39 o 
   4   7  12        1.70       -3.63     12.66 o 
   5   7  12        4.92       18.69     14.24 o 
   6   7  12        5.34       -4.32     13.12 o 
   7   7  12        5.99        6.63     14.81 o 
   8   7  12        4.18        2.54     16.06 o 
  -9   8  12       65.58       32.27     13.85 o 
  -8   8  12       37.56       47.19     14.63 o 
  -7   8  12       38.72       71.40     13.41 o 
  -6   8  12       43.27       34.32     17.18 o 
  -5   8  12      171.94      149.61     15.73 o 
  -4   8  12      123.64      116.80     17.41 o 
  -3   8  12      281.37      216.48     23.17 o 
  -2   8  12       13.36       13.29     13.24 o 
  -1   8  12      217.70      211.63     27.01 o 
   0   8  12       43.21       37.31     14.05 o 
   1   8  12      130.34      123.19     19.81 o 
   2   8  12      147.94      149.59     21.20 o 
   3   8  12      118.44       93.54     18.85 o 
   4   8  12      135.61      180.24     24.30 o 
   5   8  12        0.82       -6.28     16.25 o 
  -4   9  12        2.76       -4.66     12.06 o 
  -3   9  12       14.90       11.54     15.24 o 
  -2   9  12        0.25        0.16     13.24 o 
  -1   9  12       26.89        0.59     13.96 o 
   0   9  12        0.27      -14.12     17.22 o 
   1   9  12        0.81        1.07     14.43 o 
 -17   1  13       85.81      160.70     30.06 o 
 -16   1  13        2.72        9.49     14.65 o 
 -15   1  13       83.54      104.81     19.01 o 
 -14   1  13       55.88       89.25     17.07 o 
 -13   1  13      877.29      842.31     30.34 o 
 -12   1  13       42.39       38.54     11.59 o 
 -11   1  13       30.22       27.47      8.78 o 
 -10   1  13        2.78       -2.54      6.85 o 
  -9   1  13      524.56      564.42     23.74 o 
  -8   1  13        9.44        4.70      6.17 o 
  -7   1  13     1017.50      944.52     30.93 o 
  -6   1  13      481.24      486.42     13.92 o 
  -5   1  13      861.61      941.04     18.87 o 
  -4   1  13      650.61      598.03     15.52 o 
  -3   1  13     1516.62     1461.79     28.92 o 
  -2   1  13       58.62       64.70      6.28 o 
  -1   1  13     1361.24     1268.78     21.73 o 
   0   1  13      681.85      634.20     16.53 o 
   1   1  13     3353.68     3424.71     50.10 o 
   2   1  13      473.61      519.55     15.79 o 
   3   1  13     1248.82     1238.37     26.70 o 
   4   1  13      917.48      944.81     34.19 o 
   5   1  13        2.93       15.56      6.11 o 
   6   1  13      269.45      266.66     17.39 o 
   7   1  13      160.83      193.34     16.01 o 
   8   1  13      746.51      767.89     37.30 o 
   9   1  13       11.59       18.66      9.83 o 
  10   1  13      147.25      150.31     19.38 o 
  11   1  13       32.47       24.42     17.10 o 
  12   1  13      188.77      259.71     33.04 o 
  13   1  13        8.15       20.79     18.61 o 
 -16   2  13       63.37       87.95     19.14 o 
 -15   2  13        0.08        3.29     13.74 o 
 -14   2  13        6.94       -8.38     12.32 o 
 -13   2  13      138.46      163.44     29.04 o 
 -12   2  13        0.10       -2.24      8.84 o 
 -11   2  13        0.07        7.67      8.68 o 
 -10   2  13       53.40       59.34      9.79 o 
  -9   2  13       13.78       22.96      7.58 o 
  -8   2  13       15.01        6.42      6.23 o 
  -7   2  13        0.02        7.77      5.15 o 
  -6   2  13        4.41        7.16      4.94 o 
  -5   2  13      132.55      188.95     11.68 o 
  -4   2  13       46.06       54.21      8.47 o 
  -3   2  13      367.22      379.45     14.37 o 
  -2   2  13       37.16       32.32      5.98 o 
  -1   2  13        5.37        6.50      4.29 o 
   0   2  13       22.59       26.65      6.25 o 
   1   2  13       11.88       20.40      5.69 o 
   2   2  13        7.88       28.64      6.43 o 
   3   2  13      150.60      167.90     20.32 o 
   4   2  13       66.40       66.93      8.24 o 
   5   2  13       13.70        9.81      7.94 o 
   6   2  13      455.45      446.86     23.21 o 
   7   2  13        7.00       -0.60      7.80 o 
   8   2  13       18.16       -1.47      8.62 o 
   9   2  13       47.79       43.86     11.18 o 
  10   2  13        0.93       -0.57      9.12 o 
  11   2  13       43.53       40.59     16.11 o 
  12   2  13        0.07       18.02     14.74 o 
 -16   3  13        4.79        6.96     15.14 o 
 -15   3  13       85.16       64.38     15.77 o 
 -14   3  13      132.83      143.26     17.16 o 
 -13   3  13      130.73      126.98     15.80 o 
 -12   3  13       96.76       83.51     14.33 o 
 -11   3  13       24.33       20.40     10.12 o 
 -10   3  13       20.68       16.22      9.02 o 
  -9   3  13      489.65      443.67     19.57 o 
  -8   3  13      748.50      729.26     21.57 o 
  -7   3  13      201.51      187.97     13.09 o 
  -6   3  13      101.13       63.16     10.51 o 
  -5   3  13      333.67      393.83     15.87 o 
  -4   3  13      843.40      849.78     20.17 o 
  -3   3  13     1788.93     1664.52     29.52 o 
  -2   3  13      495.06      461.11     16.37 o 
  -1   3  13     1103.71     1104.30     28.06 o 
   0   3  13      356.09      372.76     18.05 o 
   1   3  13     2071.63     2016.99     35.93 o 
   2   3  13     1681.08     1692.34     32.60 o 
   3   3  13       56.67       65.12      9.56 o 
   4   3  13      695.53      657.66     23.55 o 
   5   3  13        8.48        7.53      7.53 o 
   6   3  13      335.91      283.71     19.54 o 
   7   3  13       22.87       13.25      9.57 o 
   8   3  13      388.46      370.90     25.79 o 
   9   3  13      409.32      427.29     27.88 o 
  10   3  13      305.71      310.78     22.95 o 
  11   3  13        0.73        0.85     10.69 o 
  12   3  13       56.42       67.68     14.98 o 
 -15   4  13       33.45       42.63     15.12 o 
 -14   4  13       47.54       39.61     13.86 o 
 -13   4  13        0.01        0.51     10.48 o 
 -12   4  13       94.90       54.78     12.33 o 
 -11   4  13        8.23       -0.76     10.84 o 
 -10   4  13      122.23       99.81     15.81 o 
  -9   4  13       65.73       29.19     11.68 o 
  -8   4  13        2.72        8.43      7.56 o 
  -7   4  13      210.40      220.34     14.69 o 
  -6   4  13      145.73      128.94     11.27 o 
  -5   4  13        8.73        6.33      6.17 o 
  -4   4  13      245.41      264.61     17.04 o 
  -3   4  13      143.96      164.56     17.64 o 
  -2   4  13      826.88      812.52     22.60 o 
  -1   4  13      698.95      748.53     44.32 o 
   0   4  13      647.16      697.31     23.49 o 
   1   4  13     1129.42     1133.87     30.32 o 
   2   4  13       34.63       37.58     11.24 o 
   3   4  13       12.09       11.31      8.24 o 
   4   4  13       33.37       41.21     10.12 o 
   5   4  13       71.56       44.55     10.06 o 
   6   4  13      165.18      150.33     15.62 o 
   7   4  13       18.98       25.28     11.38 o 
   8   4  13        0.20       -3.38     13.50 o 
   9   4  13        7.14       17.22     10.45 o 
  10   4  13        2.91       15.45     11.24 o 
  11   4  13        4.57       18.47     12.37 o 
 -14   5  13       20.91       24.65     15.40 o 
 -13   5  13        2.32       -0.84     13.76 o 
 -12   5  13      138.76      171.42     21.72 o 
 -11   5  13       75.02       54.60     14.87 o 
 -10   5  13       57.67       87.83     16.62 o 
  -9   5  13       12.28       21.14     10.25 o 
  -8   5  13       15.10       23.19     10.32 o 
  -7   5  13      877.02      836.89     36.54 o 
  -6   5  13     1466.86     1381.28     30.18 o 
  -5   5  13     3168.38     3000.22     52.75 o 
  -4   5  13      156.27      154.44     11.97 o 
  -3   5  13      129.49      114.76     14.68 o 
  -2   5  13       43.21       42.41      8.69 o 
  -1   5  13      563.99      565.38     22.33 o 
   0   5  13      238.42      224.99     20.38 o 
   1   5  13      166.96      150.10     17.89 o 
   2   5  13      708.94      769.79     42.29 o 
   3   5  13      225.04      301.60     25.32 o 
   4   5  13      545.44      478.83     30.46 o 
   5   5  13        1.59       21.87     12.34 o 
   6   5  13      828.34      806.96     31.69 o 
   7   5  13       49.98       46.72     12.40 o 
   8   5  13      159.94      173.95     25.45 o 
   9   5  13       17.02       41.80     19.66 o 
  10   5  13       76.42       61.84     17.65 o 
 -13   6  13       11.06       -5.91     14.06 o 
 -12   6  13        6.80       11.26     13.49 o 
 -11   6  13       15.23       40.04     15.87 o 
 -10   6  13      110.35       73.95     14.35 o 
  -9   6  13      247.53      225.19     20.21 o 
  -8   6  13      101.34       95.28     14.39 o 
  -7   6  13       49.66       53.68     10.80 o 
  -6   6  13       54.69       45.60     10.41 o 
  -5   6  13       25.27       26.13      8.13 o 
  -4   6  13      177.55      171.98     15.60 o 
  -3   6  13       91.34       68.74      9.96 o 
  -2   6  13        0.08       -5.00      7.28 o 
  -1   6  13       18.80       16.32     11.27 o 
   0   6  13       59.42       32.06     11.73 o 
   1   6  13        0.39        8.40     10.62 o 
   2   6  13       78.17       71.36     14.83 o 
   3   6  13       40.90       46.68     13.75 o 
   4   6  13       77.59       38.98     14.40 o 
   5   6  13       30.32       45.11     14.59 o 
   6   6  13       31.28       43.49     15.24 o 
   7   6  13        1.83      -10.02     12.33 o 
   8   6  13       38.80       48.15     16.64 o 
   9   6  13        1.01        2.50     16.90 o 
 -11   7  13      139.17      170.48     20.60 o 
 -10   7  13        8.96       -3.50     11.98 o 
  -9   7  13       21.92       19.86     11.70 o 
  -8   7  13       11.21       22.89     11.28 o 
  -7   7  13      720.02      753.72     30.01 o 
  -6   7  13        3.63        0.39      9.48 o 
  -5   7  13      166.95      165.09     15.97 o 
  -4   7  13       18.24       16.76      9.24 o 
  -3   7  13       18.47       19.17      9.29 o 
  -2   7  13       40.93       35.92     16.61 o 
  -1   7  13      201.58      162.23     19.66 o 
   0   7  13      454.44      397.20     29.41 o 
   1   7  13      192.60      135.18     24.36 o 
   2   7  13      198.54      208.47     23.19 o 
   3   7  13      274.29      263.23     25.69 o 
   4   7  13      140.45      138.36     20.56 o 
   5   7  13       85.41      127.85     21.02 o 
   6   7  13      371.30      338.08     38.81 o 
   7   7  13        7.10       19.40     15.79 o 
  -8   8  13        0.33        8.08     12.71 o 
  -7   8  13       51.11       45.22     12.37 o 
  -6   8  13      101.59      139.53     15.68 o 
  -5   8  13        0.63        4.70      9.73 o 
  -4   8  13       11.45        2.39     11.06 o 
  -3   8  13       28.01       18.21     13.87 o 
  -2   8  13       36.45       29.09     13.89 o 
  -1   8  13       22.42       23.31     13.07 o 
   0   8  13      129.79      131.55     29.50 o 
   1   8  13       17.17        3.30     13.07 o 
   2   8  13       43.13       26.02     15.32 o 
   3   8  13        0.83       -1.08     17.21 o 
   4   8  13        4.95       18.46     15.47 o 
   5   8  13        0.91      -12.76     12.76 o 
 -16   0  14       38.56       29.32     27.85 o 
 -15   0  14        0.78       -2.32     16.64 o 
 -14   0  14       20.45       27.18     28.70 o 
 -13   0  14      121.55      140.15     24.08 o 
 -12   0  14      325.41      330.92     30.77 o 
 -11   0  14       54.40       28.55     14.47 o 
 -10   0  14     8973.86     9384.18    332.03 o 
  -9   0  14       26.33       55.53     15.07 o 
  -8   0  14     1272.98     1297.61     46.22 o 
  -7   0  14       41.94       15.13     16.14 o 
  -6   0  14      281.00      295.82     28.08 o 
  -5   0  14       39.00       42.01     11.59 o 
  -4   0  14       76.40       53.83     10.73 o 
  -3   0  14      967.68      937.93     25.08 o 
  -2   0  14      859.40      901.70     24.35 o 
  -1   0  14      161.48      218.04      9.97 o 
   0   0  14      628.73      619.14     19.82 o 
   1   0  14      177.13      152.06     11.46 o 
   2   0  14      290.14      269.92     22.18 o 
   3   0  14     3821.12     3765.75     90.64 o 
   4   0  14      474.08      491.93     46.97 o 
   5   0  14      391.14      367.40     27.79 o 
   6   0  14      197.34      213.85     21.91 o 
   7   0  14     1026.30     1129.03     63.39 o 
   8   0  14      498.51      534.59     57.64 o 
   9   0  14      183.35      218.95     41.12 o 
  10   0  14      216.98      313.80     48.85 o 
  11   0  14      173.86      252.62     44.86 o 
  12   0  14       58.55       20.26     25.95 o 
 -16   1  14        7.13        9.92     15.41 o 
 -15   1  14       38.23       17.45     14.83 o 
 -14   1  14       46.70       26.82     15.62 o 
 -13   1  14      236.01      249.83     21.90 o 
 -12   1  14       57.47       59.80     13.07 o 
 -11   1  14       41.05       39.79     11.13 o 
 -10   1  14       13.04        9.37      9.42 o 
  -9   1  14       53.58       53.41      8.82 o 
  -8   1  14       49.98       40.72     14.33 o 
  -7   1  14      823.02      881.96     19.89 o 
  -6   1  14       10.28        4.25      4.68 o 
  -5   1  14      548.97      554.48     15.85 o 
  -4   1  14      267.38      302.02     19.89 o 
  -3   1  14        8.62       19.62      5.16 o 
  -2   1  14      297.41      360.63     11.67 o 
  -1   1  14      733.33      834.24     17.33 o 
   0   1  14       25.38       41.91      6.22 o 
   1   1  14       92.05      106.22      9.74 o 
   2   1  14       22.00        8.28      5.28 o 
   3   1  14       51.46       55.35      7.56 o 
   4   1  14      608.69      630.78     32.69 o 
   5   1  14      144.18      133.86     11.20 o 
   6   1  14       12.56        6.39      6.95 o 
   7   1  14       21.19       23.07      9.18 o 
   8   1  14       32.73       44.15     18.07 o 
   9   1  14       48.51       36.83     12.87 o 
  10   1  14        4.36       39.67     17.66 o 
  11   1  14       71.08       78.01     20.95 o 
  12   1  14        0.61       10.13     17.55 o 
 -16   2  14       40.96       54.55     17.66 o 
 -15   2  14       15.17        1.45     14.70 o 
 -14   2  14       14.74        9.04     13.06 o 
 -13   2  14       18.67       25.59     13.86 o 
 -12   2  14      519.42      517.51     33.56 o 
 -11   2  14        1.66        1.46      7.40 o 
 -10   2  14      607.58      625.66     21.55 o 
  -9   2  14       57.07       60.31     13.10 o 
  -8   2  14      309.71      316.50     16.12 o 
  -7   2  14       11.09        4.56      5.53 o 
  -6   2  14      661.99      669.27     19.27 o 
  -5   2  14     1036.17     1082.60     24.82 o 
  -4   2  14     2333.50     2206.94     34.76 o 
  -3   2  14       10.82        6.07      4.97 o 
  -2   2  14      309.76      308.17     18.80 o 
  -1   2  14     1765.49     1711.17     35.74 o 
   0   2  14     3298.80     3119.10     47.78 o 
   1   2  14     1481.15     1508.86     29.55 o 
   2   2  14       10.86       17.28      6.21 o 
   3   2  14     1189.10     1063.13     25.31 o 
   4   2  14     2770.00     2620.53     45.10 o 
   5   2  14     2422.18     2438.92     61.05 o 
   6   2  14      364.42      288.91     19.43 o 
   7   2  14       18.68       11.61      9.03 o 
   8   2  14       22.31       24.20      9.98 o 
   9   2  14       81.40       88.73     13.75 o 
  10   2  14        9.60       -8.48     10.07 o 
  11   2  14       72.89       66.81     14.23 o 
  12   2  14       72.93      140.75     26.80 o 
 -16   3  14        1.96        9.54     15.39 o 
 -15   3  14       40.73       20.59     15.20 o 
 -14   3  14        0.79       -9.50      9.50 o 
 -13   3  14        0.35        2.58     10.51 o 
 -12   3  14       11.23        4.06      9.78 o 
 -11   3  14       12.87       10.63      8.93 o 
 -10   3  14       53.15       75.10     13.92 o 
  -9   3  14        0.00       -9.05      9.86 o 
  -8   3  14      115.92      103.38     10.98 o 
  -7   3  14      390.68      364.91     17.78 o 
  -6   3  14      212.98      208.32     13.43 o 
  -5   3  14       54.49       48.33      7.22 o 
  -4   3  14      195.43      209.71     11.85 o 
  -3   3  14      244.01      252.85     14.25 o 
  -2   3  14        7.43       -3.16      5.36 o 
  -1   3  14      358.57      409.13     32.99 o 
   0   3  14      409.26      399.30     20.50 o 
   1   3  14     1735.66     1685.04     37.73 o 
   2   3  14     1423.09     1458.93     30.65 o 
   3   3  14      389.88      410.28     21.25 o 
   4   3  14      333.25      322.21     19.62 o 
   5   3  14       71.40       38.91     10.49 o 
   6   3  14       90.06      112.00     18.07 o 
   7   3  14       19.33        8.67     10.96 o 
   8   3  14       85.57       85.91     14.09 o 
   9   3  14        2.34       15.03     13.59 o 
  10   3  14        0.62        6.87     10.17 o 
  11   3  14       11.82       12.63     11.60 o 
 -15   4  14       38.69       33.64     14.64 o 
 -14   4  14       44.49       32.55     14.52 o 
 -13   4  14       36.54       48.25     16.97 o 
 -12   4  14       19.95       13.83     13.70 o 
 -11   4  14       65.15       69.48     15.35 o 
 -10   4  14       95.40      108.12     16.43 o 
  -9   4  14      403.34      443.65     24.49 o 
  -8   4  14      174.12      195.48     14.46 o 
  -7   4  14        2.32        5.95      8.11 o 
  -6   4  14     1329.13     1303.41     28.12 o 
  -5   4  14       40.94       45.73      7.76 o 
  -4   4  14     1475.64     1486.48     29.86 o 
  -3   4  14      478.32      477.14     18.21 o 
  -2   4  14     5907.90     5699.36     81.54 o 
  -1   4  14      830.54      834.60     40.08 o 
   0   4  14      356.71      383.83     20.47 o 
   1   4  14       83.21      113.41     12.49 o 
   2   4  14      196.47      205.47     23.59 o 
   3   4  14      566.32      588.23     30.51 o 
   4   4  14      142.23      161.24     20.06 o 
   5   4  14      227.82      267.67     25.32 o 
   6   4  14      368.91      358.84     23.46 o 
   7   4  14      222.98      194.72     18.45 o 
   8   4  14       91.36       77.49     15.80 o 
   9   4  14      136.68      137.60     17.74 o 
  10   4  14       13.79       14.25     11.69 o 
  11   4  14      175.79      175.43     20.38 o 
 -14   5  14       10.82        1.26     13.28 o 
 -13   5  14       26.63       17.30     15.46 o 
 -12   5  14       19.07       36.86     14.83 o 
 -11   5  14       22.01       23.53     13.40 o 
 -10   5  14        1.67       -2.53      9.59 o 
  -9   5  14       72.92       39.88     14.94 o 
  -8   5  14        9.51       -2.16      9.94 o 
  -7   5  14      384.33      446.73     26.72 o 
  -6   5  14       16.44        0.82      6.69 o 
  -5   5  14      628.72      619.88     25.20 o 
  -4   5  14        1.74        1.51      6.47 o 
  -3   5  14      136.34      138.67     14.55 o 
  -2   5  14       98.36       94.80     11.35 o 
  -1   5  14      275.41      287.23     27.82 o 
   0   5  14       22.32       21.76     20.45 o 
   1   5  14      115.22      113.73     16.51 o 
   2   5  14       45.68       30.72     12.24 o 
   3   5  14       25.55       20.15     11.32 o 
   4   5  14       11.30       27.64     12.52 o 
   5   5  14       54.06       45.14     19.09 o 
   6   5  14       82.53       45.69     15.12 o 
   7   5  14       35.84       67.07     20.22 o 
   8   5  14        1.77        7.76     11.09 o 
   9   5  14       33.30       36.10     13.19 o 
  10   5  14       12.73        8.53     11.66 o 
 -12   6  14       64.38      115.27     20.22 o 
 -11   6  14       83.80      104.30     16.43 o 
 -10   6  14      168.67      158.31     20.41 o 
  -9   6  14      190.34      133.84     16.48 o 
  -8   6  14      523.46      504.60     28.78 o 
  -7   6  14       36.32       14.63      9.59 o 
  -6   6  14       23.84       27.49      9.57 o 
  -5   6  14       72.55       62.12      9.83 o 
  -4   6  14     1004.76      981.37     26.21 o 
  -3   6  14      360.97      373.00     19.99 o 
  -2   6  14      703.70      678.10     35.14 o 
  -1   6  14       90.47       72.33     14.39 o 
   0   6  14       78.09      114.16     16.86 o 
   1   6  14      394.26      381.81     28.12 o 
   2   6  14      246.58      206.75     39.71 o 
   3   6  14      386.91      329.80     34.83 o 
   4   6  14       49.42       60.64     15.72 o 
   5   6  14      307.75      317.74     29.29 o 
   6   6  14       90.16      142.35     28.17 o 
   7   6  14      147.86      159.05     22.43 o 
   8   6  14       93.15       88.71     19.73 o 
 -11   7  14        0.69        1.31     12.86 o 
 -10   7  14        8.46        2.42     12.05 o 
  -9   7  14       47.99       75.15     15.28 o 
  -8   7  14       52.67       31.05     15.76 o 
  -7   7  14      174.48      142.32     15.76 o 
  -6   7  14        1.94       -3.47      8.45 o 
  -5   7  14        7.87        8.42      9.04 o 
  -4   7  14        0.21        0.43      8.77 o 
  -3   7  14      127.85       97.60     15.03 o 
  -2   7  14      267.36      280.98     33.15 o 
  -1   7  14      165.88      165.49     20.43 o 
   0   7  14        1.87        9.24     12.02 o 
   1   7  14        3.74        9.65     12.65 o 
   2   7  14       26.04       24.64     13.69 o 
   3   7  14      140.44      156.08     25.24 o 
   4   7  14       33.36       47.03     15.82 o 
   5   7  14       11.25       14.55     14.87 o 
   6   7  14        1.38        9.13     14.17 o 
   7   7  14       80.15       65.03     31.54 o 
  -8   8  14      184.12      207.55     21.75 o 
  -7   8  14       30.46       20.32     11.46 o 
  -6   8  14      211.76      210.37     18.91 o 
  -5   8  14       79.93      103.29     16.40 o 
  -4   8  14      187.28      183.99     20.07 o 
  -3   8  14      118.30      128.51     20.15 o 
  -2   8  14      193.54      190.37     20.20 o 
  -1   8  14      200.71      178.21     19.65 o 
   0   8  14       46.82       59.61     16.37 o 
   1   8  14       20.28       36.80     15.14 o 
   2   8  14       43.09       41.39     15.79 o 
   3   8  14      183.54      168.31     24.05 o 
   4   8  14       38.62       57.39     18.72 o 
 -16   1  15       33.81       72.01     18.89 o 
 -15   1  15      113.97      112.42     20.07 o 
 -14   1  15      158.75      148.90     20.39 o 
 -13   1  15      294.71      318.08     22.48 o 
 -12   1  15       37.60        3.64      9.86 o 
 -11   1  15      152.14      198.03     17.57 o 
 -10   1  15      164.25      173.25     16.90 o 
  -9   1  15      654.79      597.99     27.28 o 
  -8   1  15      941.65      992.68     24.94 o 
  -7   1  15     3677.15     3534.19     52.72 o 
  -6   1  15     1146.88     1153.29     25.15 o 
  -5   1  15      434.41      407.98     26.15 o 
  -4   1  15     1267.39     1213.05     28.74 o 
  -3   1  15      314.41      274.85     12.96 o 
  -2   1  15     1077.90     1014.89     19.70 o 
  -1   1  15     1343.30     1276.29     22.99 o 
   0   1  15      749.65      688.12     18.27 o 
   1   1  15      373.18      361.49     17.86 o 
   2   1  15      200.77      213.61     12.43 o 
   3   1  15     2258.64     2219.70     39.40 o 
   4   1  15      685.28      723.13     23.34 o 
   5   1  15      252.14      265.70     21.12 o 
   6   1  15      571.90      523.35     29.59 o 
   7   1  15     1214.69     1208.83     41.13 o 
   8   1  15      966.79      962.00     41.81 o 
   9   1  15      212.47      256.14     23.50 o 
  10   1  15       92.72      155.80     26.65 o 
  11   1  15       26.13       50.68     20.35 o 
  12   1  15      157.51      133.63     25.54 o 
 -16   2  15       23.97        1.67     23.46 o 
 -15   2  15       19.23        7.32     21.77 o 
 -14   2  15        9.76       10.37     13.19 o 
 -13   2  15       15.89       15.32     13.94 o 
 -12   2  15       69.21       52.26     12.32 o 
 -11   2  15       97.69      111.55     12.25 o 
 -10   2  15       56.13       42.70     11.66 o 
  -9   2  15      721.11      730.62     25.45 o 
  -8   2  15      301.55      284.85     15.69 o 
  -7   2  15     1377.97     1301.25     28.89 o 
  -6   2  15        6.40        0.53      5.92 o 
  -5   2  15        2.17       11.33      5.81 o 
  -4   2  15     1136.26     1021.66     24.10 o 
  -3   2  15      444.71      516.45     16.78 o 
  -2   2  15        1.89        2.33      4.93 o 
  -1   2  15      246.80      222.85     15.89 o 
   0   2  15      189.91      264.43     37.06 o 
   1   2  15      323.16      333.34     19.59 o 
   2   2  15       93.97       85.53      9.25 o 
   3   2  15        0.01        3.34      6.10 o 
   4   2  15     1727.58     1776.05     35.77 o 
   5   2  15      417.63      425.96     23.39 o 
   6   2  15        0.06        9.47      8.76 o 
   7   2  15      137.28       86.72     13.06 o 
   8   2  15       10.26       -2.43      8.96 o 
   9   2  15       48.20       37.54     14.37 o 
  10   2  15       35.14       36.74     14.01 o 
  11   2  15       23.30       16.60     42.92 o 
 -15   3  15       96.39       72.68     18.08 o 
 -14   3  15       80.70      116.26     27.35 o 
 -13   3  15       44.77       72.64     15.42 o 
 -12   3  15       84.98       81.63     16.13 o 
 -11   3  15       39.32       76.06     14.54 o 
 -10   3  15      268.93      300.48     26.73 o 
  -9   3  15      320.58      296.03     16.94 o 
  -8   3  15        4.85        7.50      7.08 o 
  -7   3  15      446.39      433.60     19.72 o 
  -6   3  15        2.76        6.86      6.42 o 
  -5   3  15     1029.52      978.93     22.96 o 
  -4   3  15        5.40       16.28      5.99 o 
  -3   3  15     1252.84     1185.60     27.46 o 
  -2   3  15     1380.70     1331.37     29.32 o 
  -1   3  15     1966.40     1847.68     40.27 o 
   0   3  15     1177.97     1220.90     31.75 o 
   1   3  15     7592.07     7565.01    113.93 o 
   2   3  15     1465.48     1454.17     39.70 o 
   3   3  15      812.00      800.94     26.20 o 
   4   3  15      243.33      209.72     16.50 o 
   5   3  15       69.00       63.13     11.11 o 
   6   3  15      381.61      331.60     21.76 o 
   7   3  15      329.23      309.78     24.12 o 
   8   3  15      536.56      522.59     28.64 o 
   9   3  15      126.46      135.84     26.08 o 
  10   3  15       59.33       35.99     12.63 o 
  11   3  15       81.50       87.26     18.15 o 
 -15   4  15        1.06       -5.18     13.35 o 
 -14   4  15       12.86       10.58     13.91 o 
 -13   4  15        4.76        4.00     13.08 o 
 -12   4  15        6.50       -7.71     11.61 o 
 -11   4  15        0.16       25.40     17.47 o 
 -10   4  15        5.77        1.17      9.26 o 
  -9   4  15       47.56       37.44     10.77 o 
  -8   4  15       26.28       33.30      8.78 o 
  -7   4  15      319.17      319.94     18.04 o 
  -6   4  15        0.01        3.17      6.50 o 
  -5   4  15       82.46       73.28     15.00 o 
  -4   4  15       39.43       33.19      7.46 o 
  -3   4  15      679.62      640.22     21.24 o 
  -2   4  15     3904.77     3880.69     61.75 o 
  -1   4  15        0.70        6.83      8.36 o 
   0   4  15      362.16      368.52     20.56 o 
   1   4  15      602.48      626.61     28.68 o 
   2   4  15      111.53      105.73     15.47 o 
   3   4  15       49.91       41.59     12.50 o 
   4   4  15       26.20       -0.15     11.48 o 
   5   4  15        3.07       -1.11      9.94 o 
   6   4  15        3.55        3.77      9.93 o 
   7   4  15        0.46       -3.02      9.75 o 
   8   4  15       49.77       51.08     12.52 o 
   9   4  15       86.45       71.11     16.28 o 
  10   4  15        2.55       -4.62     11.06 o 
 -14   5  15       30.77       52.66     17.36 o 
 -13   5  15       96.91      143.25     21.28 o 
 -12   5  15      111.59      124.51     19.59 o 
 -11   5  15       20.73       27.08     11.66 o 
 -10   5  15      166.12      166.98     18.11 o 
  -9   5  15       47.51       85.91     13.54 o 
  -8   5  15      105.51      123.78     15.29 o 
  -7   5  15      872.94      780.03     25.14 o 
  -6   5  15      668.62      605.71     21.31 o 
  -5   5  15     1616.09     1579.78     32.96 o 
  -4   5  15       70.84       74.52      9.78 o 
  -3   5  15      231.64      243.58     18.48 o 
  -2   5  15       34.91       38.15      9.73 o 
  -1   5  15      754.71      701.72     31.44 o 
   0   5  15      223.38      242.58     22.00 o 
   1   5  15      636.76      623.60     32.33 o 
   2   5  15        3.55        9.60     10.63 o 
   3   5  15      252.12      269.36     35.50 o 
   4   5  15      225.33      234.30     29.35 o 
   5   5  15      697.56      770.70     37.51 o 
   6   5  15      204.30      294.88     26.78 o 
   7   5  15       72.37       72.76     17.00 o 
   8   5  15      133.39      131.67     24.06 o 
   9   5  15       93.00       89.42     19.09 o 
 -12   6  15        0.05       18.19     12.90 o 
 -11   6  15        3.17        7.32     11.79 o 
 -10   6  15       33.57       24.99     12.10 o 
  -9   6  15        1.05        1.62     10.21 o 
  -8   6  15       63.77       57.58     12.97 o 
  -7   6  15        0.62        1.41      8.80 o 
  -6   6  15       30.13       11.45      8.91 o 
  -5   6  15       55.33       43.94      9.19 o 
  -4   6  15      103.33      123.91     12.13 o 
  -3   6  15       72.82       47.24      9.86 o 
  -2   6  15        0.77        7.19      9.67 o 
  -1   6  15        0.10       10.18     11.24 o 
   0   6  15       21.90       14.02     11.77 o 
   1   6  15       30.22       32.54     13.11 o 
   2   6  15      109.71      158.53     20.01 o 
   3   6  15       72.23       90.29     26.02 o 
   4   6  15        5.14        1.87     12.32 o 
   5   6  15       49.62       56.13     16.86 o 
   6   6  15      114.16      112.78     19.94 o 
   7   6  15       24.75       24.82     15.21 o 
   8   6  15       16.63        8.41     14.08 o 
 -10   7  15       50.47       30.47     13.96 o 
  -9   7  15      115.17       98.26     16.38 o 
  -8   7  15      124.80      155.81     18.25 o 
  -7   7  15       43.96       47.24     11.31 o 
  -6   7  15       97.44       81.71     13.27 o 
  -5   7  15       88.45       66.56     12.29 o 
  -4   7  15       53.46       68.49     11.10 o 
  -3   7  15      120.89      132.75     16.60 o 
  -2   7  15       19.69       25.95     11.61 o 
  -1   7  15      226.85      219.73     20.47 o 
   0   7  15      422.31      404.71     30.79 o 
   1   7  15      344.73      358.59     30.12 o 
   2   7  15      347.06      338.33     29.09 o 
   3   7  15      253.49      234.69     25.78 o 
   4   7  15       97.03      114.44     25.25 o 
   5   7  15      137.44      100.11     19.71 o 
   6   7  15       34.51       41.67     17.26 o 
  -7   8  15       15.18        2.96     10.66 o 
  -6   8  15       34.83       10.33     11.64 o 
  -5   8  15        4.25       -6.64     11.10 o 
  -4   8  15       86.16       91.61     19.35 o 
  -3   8  15       57.64       59.21     16.82 o 
  -2   8  15        8.85       -2.83     10.74 o 
  -1   8  15       65.56       71.01     14.71 o 
   0   8  15       12.09       10.94     13.86 o 
   1   8  15      102.58       62.61     17.42 o 
   2   8  15       14.70       36.32     15.59 o 
   3   8  15        1.02       10.02     16.07 o 
 -16   0  16       63.46       49.52     33.04 o 
 -15   0  16        1.30       -4.30     15.96 o 
 -14   0  16       68.86       18.46     21.43 o 
 -13   0  16       12.66      -14.12     14.12 o 
 -12   0  16      109.20      144.35     24.78 o 
 -11   0  16     1896.17     1778.41     74.17 o 
 -10   0  16     1156.56     1160.91     48.08 o 
  -9   0  16      135.40      160.08     21.77 o 
  -8   0  16        4.60       -7.63      7.63 o 
  -7   0  16      107.22       86.41     22.18 o 
  -6   0  16      874.13      972.45     46.53 o 
  -5   0  16     2628.83     2739.78     70.30 o 
  -4   0  16      165.80      169.69     29.30 o 
  -3   0  16      353.99      279.36     21.66 o 
  -2   0  16       83.90      125.33     23.31 o 
  -1   0  16      558.18      500.75     26.22 o 
   0   0  16      691.29      694.15     31.32 o 
   1   0  16        3.59       10.62     12.99 o 
   2   0  16      994.20      951.11     38.13 o 
   3   0  16       68.92       56.39     14.12 o 
   4   0  16      450.61      529.85     32.02 o 
   5   0  16       44.07       31.34     17.47 o 
   6   0  16      892.07      800.61     55.41 o 
   7   0  16      153.62      162.33     21.44 o 
   8   0  16        2.18       17.52     21.70 o 
   9   0  16      190.54      214.72     40.53 o 
  10   0  16      319.36      255.56     45.90 o 
  11   0  16     1055.58     1341.21     89.61 o 
 -16   1  16        4.47        3.92     14.71 o 
 -15   1  16        0.88       -3.32     13.67 o 
 -14   1  16       30.70        7.35     13.66 o 
 -13   1  16       48.48       52.94     12.39 o 
 -12   1  16        0.08        0.83     10.08 o 
 -11   1  16        3.00       -8.85      8.85 o 
 -10   1  16      653.12      661.37     30.73 o 
  -9   1  16      281.40      291.27     19.02 o 
  -8   1  16      182.38      172.74     30.28 o 
  -7   1  16     1479.26     1411.33     52.65 o 
  -6   1  16       13.05        9.83      5.40 o 
  -5   1  16       38.25       31.52      7.83 o 
  -4   1  16      185.98      199.06     19.77 o 
  -3   1  16      136.72      145.29     12.28 o 
  -2   1  16      310.23      273.91     13.28 o 
  -1   1  16       76.72       68.34      7.44 o 
   0   1  16      346.34      341.23     14.56 o 
   1   1  16      258.84      291.99     16.99 o 
   2   1  16      319.31      321.03     18.26 o 
   3   1  16      426.64      431.15     28.44 o 
   4   1  16        0.78        7.82      9.09 o 
   5   1  16       75.15       55.39     10.04 o 
   6   1  16       36.49       32.27     11.92 o 
   7   1  16      675.32      666.04     43.38 o 
   8   1  16      485.18      481.40     30.93 o 
   9   1  16       11.64       -0.93     15.73 o 
  10   1  16       85.13       88.75     21.67 o 
  11   1  16        5.94       -3.60     21.35 o 
 -16   2  16       29.63       20.01     15.94 o 
 -15   2  16      115.88      142.70     21.86 o 
 -14   2  16       58.94       57.09     21.47 o 
 -13   2  16      262.99      305.59     26.66 o 
 -12   2  16       26.69       42.05     14.62 o 
 -11   2  16      136.41      148.73     18.77 o 
 -10   2  16       48.64       73.04     11.63 o 
  -9   2  16       17.22        8.33      7.01 o 
  -8   2  16       20.27       22.45      7.33 o 
  -7   2  16      147.37      149.65     11.95 o 
  -6   2  16        3.74       -5.78      5.78 o 
  -5   2  16      216.90      271.29     14.94 o 
  -4   2  16     1325.86     1336.84     28.78 o 
  -3   2  16      707.73      622.49     24.07 o 
  -2   2  16     1318.52     1372.87     33.05 o 
  -1   2  16        7.04        7.42      5.48 o 
   0   2  16     1645.36     1675.30     37.52 o 
   1   2  16        9.31       -0.99      6.86 o 
   2   2  16     1276.16     1336.74     29.30 o 
   3   2  16      672.98      639.89     21.42 o 
   4   2  16     3024.38     3101.34     70.55 o 
   5   2  16      866.14      880.71     28.78 o 
   6   2  16      107.71      135.96     14.57 o 
   7   2  16       18.34       36.22     12.89 o 
   8   2  16        4.47       15.87     11.53 o 
   9   2  16       70.31       91.87     17.30 o 
  10   2  16       35.38       31.59     14.49 o 
  11   2  16      165.69      222.20     30.80 o 
 -15   3  16        0.59       -3.41     18.16 o 
 -14   3  16       35.98       27.42     17.76 o 
 -13   3  16        0.15        4.83     15.56 o 
 -12   3  16        2.49       -5.03     10.44 o 
 -11   3  16       35.09       57.40     13.51 o 
 -10   3  16       30.76       42.69      9.08 o 
  -9   3  16       84.89       71.62     10.12 o 
  -8   3  16       27.31       42.68      8.94 o 
  -7   3  16       10.73       -1.32      6.56 o 
  -6   3  16      440.84      410.50     19.19 o 
  -5   3  16      412.26      418.98     16.83 o 
  -4   3  16      770.43      817.80     27.59 o 
  -3   3  16      577.41      531.24     19.89 o 
  -2   3  16       12.00       37.61      9.61 o 
  -1   3  16      526.93      505.80     22.41 o 
   0   3  16        0.04       15.26      8.30 o 
   1   3  16     4453.07     4412.46     86.86 o 
   2   3  16      102.16      102.87     12.22 o 
   3   3  16      265.76      261.64     23.35 o 
   4   3  16      307.22      329.07     20.49 o 
   5   3  16       49.22       23.60      9.81 o 
   6   3  16       34.44       34.96     11.46 o 
   7   3  16        2.96       -5.40      9.58 o 
   8   3  16        0.31       -2.98     10.96 o 
   9   3  16        4.21        0.29     10.62 o 
  10   3  16        0.35       -6.98     12.84 o 
 -14   4  16        1.05       18.92     14.39 o 
 -13   4  16      142.27      167.90     23.82 o 
 -12   4  16       72.84       72.43     16.32 o 
 -11   4  16      310.12      307.16     22.27 o 
 -10   4  16      107.50       90.88     13.94 o 
  -9   4  16       74.60      121.27     12.83 o 
  -8   4  16      185.89      236.35     24.40 o 
  -7   4  16      103.03       93.01     11.36 o 
  -6   4  16      307.61      301.91     19.47 o 
  -5   4  16       19.13       26.54      7.55 o 
  -4   4  16      988.77      973.50     41.11 o 
  -3   4  16       52.76       55.34      9.14 o 
  -2   4  16     3777.76     3669.68     68.33 o 
  -1   4  16      813.45      753.29     26.10 o 
   0   4  16      337.34      316.72     43.61 o 
   1   4  16       28.20       20.10     10.48 o 
   2   4  16     1256.17     1261.55     43.46 o 
   3   4  16      576.92      617.04     32.10 o 
   4   4  16      101.86       98.64     22.64 o 
   5   4  16      290.70      342.09     32.29 o 
   6   4  16       32.35       75.95     16.24 o 
   7   4  16      149.10      177.72     20.56 o 
   8   4  16      117.18      126.67     16.86 o 
   9   4  16       28.24       50.70     13.62 o 
  10   4  16       44.01       22.10     12.91 o 
 -13   5  16        3.96       11.45     13.85 o 
 -12   5  16       17.51       29.51     12.92 o 
 -11   5  16        0.52       -0.53     11.07 o 
 -10   5  16       27.62       35.73     12.37 o 
  -9   5  16       14.04       12.99     10.44 o 
  -8   5  16       12.20        5.49      9.19 o 
  -7   5  16        0.08       15.48      8.59 o 
  -6   5  16       70.73       67.90      9.98 o 
  -5   5  16        3.85        2.13      6.89 o 
  -4   5  16       10.10       12.19      8.15 o 
  -3   5  16       10.85        3.91      7.25 o 
  -2   5  16      179.28      193.45     14.73 o 
  -1   5  16       68.57       88.78     12.50 o 
   0   5  16       42.11       56.18     18.39 o 
   1   5  16        3.35       11.62     10.24 o 
   2   5  16       70.40       70.18     15.05 o 
   3   5  16        1.29        7.80     11.16 o 
   4   5  16       18.32       14.19     13.25 o 
   5   5  16        0.10        0.83     12.26 o 
   6   5  16        0.81      -11.74     11.74 o 
   7   5  16        3.58       -4.09     12.48 o 
   8   5  16        0.23       -2.23     13.50 o 
   9   5  16       40.07       18.15     15.31 o 
 -12   6  16        2.73       32.80     13.50 o 
 -11   6  16       86.91      122.46     17.40 o 
 -10   6  16      124.39      138.60     18.21 o 
  -9   6  16      217.63      204.76     20.49 o 
  -8   6  16        6.74       -6.49     10.31 o 
  -7   6  16      149.22      168.22     16.22 o 
  -6   6  16      367.62      410.08     33.81 o 
  -5   6  16       52.79       38.55      9.44 o 
  -4   6  16      611.07      581.10     25.31 o 
  -3   6  16        1.52        3.01      8.88 o 
  -2   6  16      538.74      511.28     34.10 o 
  -1   6  16        2.14        3.43     10.36 o 
   0   6  16      380.73      433.34     58.41 o 
   1   6  16       33.61       32.43     13.72 o 
   2   6  16       86.22       62.86     26.55 o 
   3   6  16       95.43      103.34     18.72 o 
   4   6  16       76.60       68.51     24.70 o 
   5   6  16      131.61      140.84     20.95 o 
   6   6  16      177.32      204.23     24.78 o 
   7   6  16       67.17       47.28     17.38 o 
 -10   7  16        0.21       -0.23     12.23 o 
  -9   7  16        9.94        6.46     11.81 o 
  -8   7  16        2.30        4.86     11.63 o 
  -7   7  16        0.01       -2.08      9.49 o 
  -6   7  16      162.90      200.81     18.26 o 
  -5   7  16       18.10       22.36     10.26 o 
  -4   7  16       77.70       83.75     12.87 o 
  -3   7  16        7.45        5.39     10.67 o 
  -2   7  16      107.03       66.32     16.59 o 
  -1   7  16       25.03       35.33     12.14 o 
   0   7  16       54.15       55.41     18.86 o 
   1   7  16        0.40        9.70     14.07 o 
   2   7  16       87.59      102.21     19.43 o 
   3   7  16        3.56        2.28     13.87 o 
   4   7  16        2.08       15.91     15.05 o 
   5   7  16       10.67        4.53     15.02 o 
  -6   8  16       40.55       23.42     12.05 o 
  -5   8  16       58.01       59.28     16.83 o 
  -4   8  16      248.14      282.21     48.83 o 
  -3   8  16      229.79      232.47     25.75 o 
  -2   8  16      103.15       85.82     16.23 o 
  -1   8  16       10.18       12.96     12.75 o 
   0   8  16        2.16        0.14     13.61 o 
   1   8  16        0.83       -3.64     14.43 o 
 -16   1  17      101.86      116.78     21.02 o 
 -15   1  17       22.29       24.95     17.24 o 
 -14   1  17       82.04       76.27     18.55 o 
 -13   1  17       11.06       11.56     11.47 o 
 -12   1  17       31.48       26.13     12.64 o 
 -11   1  17        7.13        5.78      9.56 o 
 -10   1  17        5.38       -9.96      9.96 o 
  -9   1  17      118.65      137.68     16.97 o 
  -8   1  17      530.43      642.32     31.13 o 
  -7   1  17     1252.34     1282.07     50.19 o 
  -6   1  17       34.01       20.86      9.47 o 
  -5   1  17        4.25        0.35     13.03 o 
  -4   1  17      300.17      355.88     19.25 o 
  -3   1  17      113.75      134.17     15.52 o 
  -2   1  17      370.49      472.04     38.25 o 
  -1   1  17      116.53      102.57     13.75 o 
   0   1  17       64.47       82.19     10.46 o 
   1   1  17       66.70       72.92     10.56 o 
   2   1  17       60.24       72.87     10.69 o 
   3   1  17      730.61      800.86     44.50 o 
   4   1  17      383.83      376.26     20.90 o 
   5   1  17      315.40      277.12     28.28 o 
   6   1  17       18.02       15.93     14.15 o 
   7   1  17     1224.32     1177.96     41.92 o 
   8   1  17      175.50      217.25     39.97 o 
   9   1  17       71.87       29.47     16.91 o 
  10   1  17       17.78       23.83     18.98 o 
  11   1  17       11.04       30.99     19.74 o 
 -15   2  17        0.06        7.98     17.19 o 
 -14   2  17        0.33      -13.61     13.61 o 
 -13   2  17        7.18      -10.23     16.14 o 
 -12   2  17        4.97        2.66     12.40 o 
 -11   2  17       17.47       28.34     16.14 o 
 -10   2  17       86.77       70.99     14.78 o 
  -9   2  17       55.82       34.97     12.15 o 
  -8   2  17      132.79      158.23     17.27 o 
  -7   2  17     1576.40     1628.49     34.00 o 
  -6   2  17       15.24        9.99      7.23 o 
  -5   2  17      451.02      490.52     22.06 o 
  -4   2  17     1227.09     1290.56     32.67 o 
  -3   2  17        0.13       -1.04      5.74 o 
  -2   2  17      129.56      131.99     11.16 o 
  -1   2  17     1138.52     1104.30     26.14 o 
   0   2  17      425.45      432.18     22.01 o 
   1   2  17      735.57      711.24     23.99 o 
   2   2  17       17.65       13.60      7.68 o 
   3   2  17      164.16      193.99     15.34 o 
   4   2  17      968.56      890.22     34.18 o 
   5   2  17      178.93      169.92     18.78 o 
   6   2  17       65.20       70.23     14.73 o 
   7   2  17       19.49       28.71     12.95 o 
   8   2  17        8.11       15.31     15.93 o 
   9   2  17        0.26       -4.09     11.59 o 
  10   2  17       55.35       61.47     16.47 o 
 -15   3  17        4.58      -10.01     25.45 o 
 -14   3  17       18.37       23.18     19.90 o 
 -13   3  17       42.23       70.61     21.86 o 
 -12   3  17      107.20      133.81     31.82 o 
 -11   3  17      161.77      158.31     16.59 o 
 -10   3  17       99.64      100.66     14.50 o 
  -9   3  17       48.65       51.38      9.42 o 
  -8   3  17      114.68      118.31     11.80 o 
  -7   3  17      180.11      192.91     14.18 o 
  -6   3  17       32.45       32.35      8.43 o 
  -5   3  17       89.97       86.52     10.32 o 
  -4   3  17     2306.45     2247.20     42.05 o 
  -3   3  17        2.40        8.28      8.07 o 
  -2   3  17        2.48        4.52      7.18 o 
  -1   3  17     1658.02     1589.19     34.02 o 
   0   3  17     1118.48     1154.51     32.00 o 
   1   3  17      588.38      646.91     25.40 o 
   2   3  17      319.90      307.62     19.17 o 
   3   3  17        3.74       14.00     12.07 o 
   4   3  17       24.22       39.53     15.60 o 
   5   3  17      240.61      324.56     25.32 o 
   6   3  17       46.57       64.62     12.79 o 
   7   3  17      237.62      260.35     20.84 o 
   8   3  17       55.15      116.54     27.98 o 
   9   3  17       54.84       47.58     15.88 o 
  10   3  17       28.61       53.61     16.87 o 
 -14   4  17       16.41        8.67     19.06 o 
 -13   4  17        0.01       -2.24     12.51 o 
 -12   4  17        2.67       12.82     10.85 o 
 -11   4  17        2.50       14.75     10.94 o 
 -10   4  17       20.60       -8.30      9.35 o 
  -9   4  17       73.59       67.79     10.97 o 
  -8   4  17       24.70       27.34      8.78 o 
  -7   4  17       70.14       82.04     11.12 o 
  -6   4  17      201.28      145.35     11.80 o 
  -5   4  17       74.99       99.28     10.24 o 
  -4   4  17       51.13       58.79     10.05 o 
  -3   4  17      120.18      118.30     13.11 o 
  -2   4  17       15.42       15.83      7.75 o 
  -1   4  17      349.46      367.18     21.46 o 
   0   4  17     1019.94      997.88     40.34 o 
   1   4  17      120.10      157.61     17.97 o 
   2   4  17      159.79      161.99     25.85 o 
   3   4  17       17.09       12.16     11.56 o 
   4   4  17       41.50       12.77     12.21 o 
   5   4  17       45.98       49.09     15.95 o 
   6   4  17        8.67       -0.18     11.48 o 
   7   4  17        3.98       -2.39     12.63 o 
   8   4  17       12.96       17.56     14.45 o 
   9   4  17       16.04       16.07     18.62 o 
 -13   5  17        6.04       14.78     11.97 o 
 -12   5  17        5.47       25.60     12.82 o 
 -11   5  17       27.98       29.24     14.41 o 
 -10   5  17      118.17      104.71     25.56 o 
  -9   5  17       36.18       35.60     12.34 o 
  -8   5  17      238.92      244.05     20.06 o 
  -7   5  17      107.35      105.82     12.96 o 
  -6   5  17        4.11       -0.87      7.39 o 
  -5   5  17      418.90      410.43     19.57 o 
  -4   5  17        9.40        8.29      8.63 o 
  -3   5  17     1442.45     1376.69     34.21 o 
  -2   5  17       13.43       12.27      8.81 o 
  -1   5  17      251.61      260.70     19.28 o 
   0   5  17        1.69       -2.85      9.68 o 
   1   5  17      109.59      140.62     18.82 o 
   2   5  17      175.00      201.76     21.88 o 
   3   5  17       22.57        8.19     12.32 o 
   4   5  17       28.09       20.17     15.46 o 
   5   5  17      104.45       73.23     17.77 o 
   6   5  17      261.73      285.78     27.28 o 
   7   5  17       68.24       84.53     19.59 o 
   8   5  17       28.37       13.50     14.87 o 
 -11   6  17        0.12        8.27     12.22 o 
 -10   6  17        0.19        8.58     11.46 o 
  -9   6  17        5.83        0.47     10.51 o 
  -8   6  17        6.50        4.62     10.97 o 
  -7   6  17        0.07       12.75      9.33 o 
  -6   6  17       25.88       13.27      8.46 o 
  -5   6  17       12.80        0.43      8.48 o 
  -4   6  17      134.24      129.22     14.24 o 
  -3   6  17        3.71        1.78      8.52 o 
  -2   6  17       11.75       16.42     10.50 o 
  -1   6  17      315.21      308.48     22.39 o 
   0   6  17      167.10      187.62     48.85 o 
   1   6  17      258.26      225.05     24.38 o 
   2   6  17        1.30      -11.76     11.76 o 
   3   6  17      230.31      268.16     26.61 o 
   4   6  17       14.42       12.47     14.87 o 
   5   6  17       42.96       20.99     15.28 o 
   6   6  17       46.12       35.64     16.67 o 
  -9   7  17       36.53       29.32     13.42 o 
  -8   7  17        2.86       10.51     13.73 o 
  -7   7  17       10.77       16.95     11.31 o 
  -6   7  17       40.10       31.77     11.42 o 
  -5   7  17      134.27      114.94     16.87 o 
  -4   7  17      148.00      168.97     26.97 o 
  -3   7  17       63.35       74.75     14.44 o 
  -2   7  17       36.60       54.23     13.72 o 
  -1   7  17      484.97      509.94     30.06 o 
   0   7  17      344.56      381.42     30.89 o 
   1   7  17      319.62      264.97     27.03 o 
   2   7  17        6.44       14.94     14.84 o 
   3   7  17       25.87        7.68     19.75 o 
   4   7  17        4.96        6.01     14.51 o 
  -4   8  17       47.17       42.96     19.92 o 
  -3   8  17       25.85       41.96     24.12 o 
  -2   8  17        0.09        7.11     11.88 o 
  -1   8  17        3.55        3.91     11.78 o 
 -15   0  18       14.31        3.47     18.04 o 
 -14   0  18       57.51       85.99     30.32 o 
 -13   0  18      109.18      192.77     26.70 o 
 -12   0  18       82.84       82.81     20.83 o 
 -11   0  18      121.95      134.91     22.27 o 
 -10   0  18       94.10      137.12     21.48 o 
  -9   0  18       22.19       20.68     20.74 o 
  -8   0  18      126.12      129.46     31.39 o 
  -7   0  18      382.29      421.33     47.68 o 
  -6   0  18       79.90      101.75     28.10 o 
  -5   0  18      391.01      381.67     43.96 o 
  -4   0  18      586.05      558.18     52.32 o 
  -3   0  18      737.95      698.15     49.24 o 
  -2   0  18       90.20       90.14     23.53 o 
  -1   0  18      724.91      766.96     34.42 o 
   0   0  18     1132.34     1127.09     58.13 o 
   1   0  18       14.88        1.09     10.90 o 
   2   0  18      341.67      373.22     37.75 o 
   3   0  18       31.69        6.65     18.73 o 
   4   0  18      380.76      315.47     27.91 o 
   5   0  18       72.87       70.74     22.83 o 
   6   0  18      787.67      847.02     41.17 o 
   7   0  18      381.35      434.11     54.24 o 
   8   0  18        3.38       20.51     24.59 o 
   9   0  18        3.83        7.80     23.61 o 
  10   0  18     1712.91     1683.92    100.22 o 
 -15   1  18        1.00        6.36     18.33 o 
 -14   1  18       32.06       44.25     15.30 o 
 -13   1  18        2.35       -7.59     12.19 o 
 -12   1  18       14.28       20.45     12.98 o 
 -11   1  18      122.73      127.04     18.39 o 
 -10   1  18       29.15       17.32     11.78 o 
  -9   1  18       91.73      104.15     16.29 o 
  -8   1  18        3.65       -4.13      9.19 o 
  -7   1  18       11.94        9.19     15.04 o 
  -6   1  18        0.20       -2.70      8.38 o 
  -5   1  18       23.22       33.50     13.62 o 
  -4   1  18       31.27       18.81     10.11 o 
  -3   1  18      203.64      168.70     18.72 o 
  -2   1  18      399.99      417.79     24.84 o 
  -1   1  18       13.22        9.32     12.03 o 
   0   1  18        3.22        1.24      8.37 o 
   1   1  18       77.62       90.05     13.51 o 
   2   1  18      191.40      188.44     15.37 o 
   3   1  18       23.21       22.58      8.70 o 
   4   1  18      137.61      177.06     15.64 o 
   5   1  18        2.70        6.90      8.59 o 
   6   1  18      182.89      196.72     32.45 o 
   7   1  18      310.49      273.20     32.10 o 
   8   1  18      149.92      151.86     19.66 o 
   9   1  18       62.60       77.87     36.30 o 
  10   1  18       16.74       24.72     19.00 o 
 -15   2  18       62.17       42.65     21.33 o 
 -14   2  18       72.38       67.67     21.43 o 
 -13   2  18      100.22       87.54     26.26 o 
 -12   2  18      107.97      100.67     17.68 o 
 -11   2  18      156.40      165.19     22.18 o 
 -10   2  18       23.92       26.17     12.49 o 
  -9   2  18       81.33      107.14     15.95 o 
  -8   2  18        9.26        5.70      9.78 o 
  -7   2  18       73.36       98.49     12.18 o 
  -6   2  18       30.26       41.80     10.50 o 
  -5   2  18      840.75      845.31     31.51 o 
  -4   2  18     1505.45     1493.12     36.31 o 
  -3   2  18     1018.62     1067.32     26.08 o 
  -2   2  18       55.57       54.73     12.33 o 
  -1   2  18       19.82       22.18      8.23 o 
   0   2  18      171.41      167.37     23.86 o 
   1   2  18      111.81      124.65     17.61 o 
   2   2  18      356.98      340.95     23.17 o 
   3   2  18      121.24      143.82     17.00 o 
   4   2  18     1090.54     1157.71     42.87 o 
   5   2  18       42.28       44.39     12.48 o 
   6   2  18      117.73      148.56     18.09 o 
   7   2  18        1.52        1.52     11.51 o 
   8   2  18      241.14      254.23     25.41 o 
   9   2  18        2.84       10.46     12.68 o 
  10   2  18      103.85      165.48     32.43 o 
 -14   3  18        1.43       22.64     18.74 o 
 -13   3  18        8.84       12.36     16.89 o 
 -12   3  18       45.96       69.77     21.83 o 
 -11   3  18       58.89       73.69     24.26 o 
 -10   3  18        5.88        5.26     11.22 o 
  -9   3  18        1.30       -3.61      7.17 o 
  -8   3  18      222.37      191.01     14.79 o 
  -7   3  18       19.77       26.23      8.34 o 
  -6   3  18       30.82       23.38      8.08 o 
  -5   3  18      158.77      153.33     12.85 o 
  -4   3  18      745.29      706.09     24.08 o 
  -3   3  18      358.76      381.69     18.83 o 
  -2   3  18      282.55      277.56     16.23 o 
  -1   3  18      103.06      100.40     10.94 o 
   0   3  18       57.30       53.40     10.70 o 
   1   3  18       39.33       58.50     10.84 o 
   2   3  18       23.90       24.56     11.39 o 
   3   3  18      175.05      176.68     18.99 o 
   4   3  18        4.95       -9.06     10.55 o 
   5   3  18        0.12        4.76     15.10 o 
   6   3  18       25.38       26.92     37.44 o 
   7   3  18        4.10        8.27     20.20 o 
   8   3  18      123.17      101.95     18.45 o 
   9   3  18        5.29       23.51     14.11 o 
 -14   4  18       43.86       49.08     22.74 o 
 -13   4  18       46.43       17.47     29.88 o 
 -12   4  18      105.64       87.18     17.74 o 
 -11   4  18      388.65      324.43     26.35 o 
 -10   4  18       71.82       63.45     13.37 o 
  -9   4  18      169.11      162.13     20.10 o 
  -8   4  18      146.22      138.22     13.56 o 
  -7   4  18      281.79      310.44     18.62 o 
  -6   4  18      487.41      555.60     23.69 o 
  -5   4  18       88.19       81.16     11.10 o 
  -4   4  18        4.85        8.18      7.76 o 
  -3   4  18      175.68      176.13     13.84 o 
  -2   4  18       32.56       60.50     10.29 o 
  -1   4  18       11.65       12.96      7.76 o 
   0   4  18       82.86       84.79     12.65 o 
   1   4  18      324.01      331.36     38.80 o 
   2   4  18      747.39      680.25     32.79 o 
   3   4  18      153.17      181.47     20.90 o 
   4   4  18      132.87      127.19     18.19 o 
   5   4  18      284.19      250.76     25.01 o 
   6   4  18      124.00      122.10     33.25 o 
   7   4  18       20.20       11.09     22.67 o 
   8   4  18       49.40       43.10     22.06 o 
 -12   5  18        1.80        7.11     11.91 o 
 -11   5  18        1.13       11.79     11.34 o 
 -10   5  18       29.75       37.95     12.72 o 
  -9   5  18        1.44        8.55     10.99 o 
  -8   5  18        9.97       34.38     10.26 o 
  -7   5  18        2.44       -1.20      8.56 o 
  -6   5  18       42.09       33.98     11.86 o 
  -5   5  18       12.20       12.06      8.87 o 
  -4   5  18       47.26       35.16     12.37 o 
  -3   5  18       69.47       77.55     11.48 o 
  -2   5  18       69.53       55.39     10.43 o 
  -1   5  18       76.63       94.17     13.77 o 
   0   5  18       23.42        8.19     11.01 o 
   1   5  18       10.77       15.12     15.46 o 
   2   5  18      312.86      316.15     29.12 o 
   3   5  18      309.38      296.25     26.59 o 
   4   5  18       43.29       34.14     14.99 o 
   5   5  18        0.30        0.06     13.57 o 
   6   5  18       65.70       71.94     18.50 o 
   7   5  18        0.06        5.99     14.62 o 
 -11   6  18        4.17        4.93     11.98 o 
 -10   6  18       21.03       10.57     12.10 o 
  -9   6  18       81.57      115.34     19.78 o 
  -8   6  18       62.67       59.79     14.00 o 
  -7   6  18      105.92       78.91     14.95 o 
  -6   6  18        2.49        2.10      8.25 o 
  -5   6  18      264.07      300.11     19.75 o 
  -4   6  18        7.59       14.48      9.27 o 
  -3   6  18      101.85      114.47     13.57 o 
  -2   6  18      173.34      132.00     17.27 o 
  -1   6  18      169.74      174.53     18.58 o 
   0   6  18      463.00      516.02     35.61 o 
   1   6  18       38.47       39.19     15.21 o 
   2   6  18      355.04      420.96     32.52 o 
   3   6  18      257.01      311.67     29.05 o 
   4   6  18      275.85      281.54     32.47 o 
   5   6  18        1.67       20.82     14.12 o 
  -8   7  18        0.73      -11.36     11.36 o 
  -7   7  18        4.90        0.16      9.71 o 
  -6   7  18        1.65       12.87     10.74 o 
  -5   7  18       27.04       15.62     12.02 o 
  -4   7  18       16.62        5.43     10.47 o 
  -3   7  18        8.92       21.96     11.70 o 
  -2   7  18      132.98      140.33     18.05 o 
  -1   7  18        0.80       11.92     11.55 o 
   0   7  18      337.00      295.62     28.29 o 
   1   7  18        5.77       10.68     13.91 o 
   2   7  18        3.09       -9.41     14.14 o 
   3   7  18       69.84       66.40     18.40 o 
 -15   1  19       71.45      121.61     25.99 o 
 -14   1  19       54.57       82.02     17.87 o 
 -13   1  19      176.69      194.83     24.21 o 
 -12   1  19      242.14      210.18     22.82 o 
 -11   1  19      275.23      312.16     25.71 o 
 -10   1  19      276.02      266.15     24.96 o 
  -9   1  19        5.10       12.92     11.60 o 
  -8   1  19      899.73      794.42     41.62 o 
  -7   1  19       43.78       73.88     18.21 o 
  -6   1  19      170.64      176.94     23.65 o 
  -5   1  19       53.35      101.12     18.76 o 
  -4   1  19      192.67      170.77     23.15 o 
  -3   1  19      666.63      696.56     37.56 o 
  -2   1  19       57.81       50.91     13.51 o 
  -1   1  19     1442.02     1499.95     56.09 o 
   0   1  19      460.57      522.70     28.64 o 
   1   1  19      311.81      387.36     29.72 o 
   2   1  19      156.64      130.15     18.22 o 
   3   1  19      522.33      459.87     32.15 o 
   4   1  19       16.57       15.26      9.37 o 
   5   1  19      474.31      518.54     31.33 o 
   6   1  19       25.59       32.14     12.99 o 
   7   1  19      572.44      526.99     33.28 o 
   8   1  19       25.56       27.03     13.13 o 
   9   1  19       33.35       26.61     27.16 o 
 -15   2  19        0.52       23.67     27.33 o 
 -14   2  19        5.53      -16.78     16.82 o 
 -13   2  19       15.70       31.73     14.59 o 
 -12   2  19       25.72       28.76     23.89 o 
 -11   2  19        0.22       21.38     12.83 o 
 -10   2  19      122.06      145.89     18.51 o 
  -9   2  19        9.49       11.95     11.69 o 
  -8   2  19        8.92        3.07     10.29 o 
  -7   2  19       51.87       36.80     11.82 o 
  -6   2  19      183.42      184.22     25.65 o 
  -5   2  19       19.71       12.67      8.10 o 
  -4   2  19        0.60       -4.00      8.54 o 
  -3   2  19       20.10       15.84     10.90 o 
  -2   2  19        1.28       -8.15      8.15 o 
  -1   2  19      210.54      204.05     19.34 o 
   0   2  19        0.25        0.13      9.40 o 
   1   2  19       84.11       73.16     15.66 o 
   2   2  19        1.14        9.16      9.74 o 
   3   2  19        2.77        9.75     10.32 o 
   4   2  19       30.31       38.41     16.02 o 
   5   2  19        2.13       13.46     13.80 o 
   6   2  19      109.72      155.44     39.86 o 
   7   2  19       59.15       50.27     14.86 o 
   8   2  19       81.15       84.66     16.96 o 
   9   2  19       91.65       92.66     22.42 o 
 -14   3  19       72.32       84.75     24.06 o 
 -13   3  19        7.79       -3.43     17.57 o 
 -12   3  19      158.93      176.61     27.86 o 
 -11   3  19        3.78        3.67     11.75 o 
 -10   3  19      253.98      304.05     25.75 o 
  -9   3  19      601.78      683.44     42.38 o 
  -8   3  19      963.43      915.51     26.83 o 
  -7   3  19       86.86       85.02     11.08 o 
  -6   3  19      555.88      566.08     25.91 o 
  -5   3  19       27.58       49.82      9.54 o 
  -4   3  19      109.28      135.89     12.16 o 
  -3   3  19        7.88       18.54      7.67 o 
  -2   3  19      412.08      365.63     28.50 o 
  -1   3  19      863.81      780.27     32.40 o 
   0   3  19       99.45      130.41     15.27 o 
   1   3  19       92.56      108.95     17.62 o 
   2   3  19       22.40       52.15     16.93 o 
   3   3  19       82.71       59.86     18.82 o 
   4   3  19      425.84      385.20     35.56 o 
   5   3  19       65.00       80.14     20.95 o 
   6   3  19       34.34       32.72     17.87 o 
   7   3  19       39.36       39.54     19.62 o 
   8   3  19      108.92      118.97     25.76 o 
 -13   4  19        4.71       25.87     32.65 o 
 -12   4  19       14.21       25.01     19.83 o 
 -11   4  19       49.30       59.63     20.67 o 
 -10   4  19       30.43       42.05     11.62 o 
  -9   4  19       58.16       48.70     10.62 o 
  -8   4  19        4.72        2.25      8.40 o 
  -7   4  19        2.21       12.82      8.52 o 
  -6   4  19       42.67       40.67     17.30 o 
  -5   4  19        0.12       -2.19      7.66 o 
  -4   4  19       95.74       79.24     19.37 o 
  -3   4  19       80.33       65.27     10.19 o 
  -2   4  19        5.46       -1.56      7.78 o 
  -1   4  19      580.55      507.47     23.27 o 
   0   4  19      316.84      324.49     21.37 o 
   1   4  19       16.82       39.85     12.76 o 
   2   4  19      218.95      189.57     20.93 o 
   3   4  19      145.51       90.04     16.81 o 
   4   4  19        2.80       10.97     12.52 o 
   5   4  19      132.75      135.21     35.70 o 
   6   4  19        7.75       18.86     18.30 o 
   7   4  19        0.07       13.62     17.41 o 
   8   4  19        6.07       -5.74     18.26 o 
 -12   5  19       61.18       76.31     16.49 o 
 -11   5  19       59.28       50.77     13.76 o 
 -10   5  19      213.95      163.42     20.64 o 
  -9   5  19       50.35       44.48     24.81 o 
  -8   5  19       56.98       52.67     11.67 o 
  -7   5  19       69.35      100.86     14.68 o 
  -6   5  19      444.31      502.56     27.39 o 
  -5   5  19       37.55       32.42     10.06 o 
  -4   5  19      302.99      285.28     18.82 o 
  -3   5  19      250.16      271.71     18.23 o 
  -2   5  19       63.96       65.78     11.69 o 
  -1   5  19       31.37       18.46     10.49 o 
   0   5  19       61.00       57.00     14.79 o 
   1   5  19      248.54      255.53     30.87 o 
   2   5  19        2.29       11.62     13.16 o 
   3   5  19       34.11       32.13     14.19 o 
   4   5  19      127.66      143.43     20.54 o 
   5   5  19      358.37      380.79     32.69 o 
   6   5  19      491.26      421.87     41.92 o 
 -10   6  19       24.87       21.01     12.94 o 
  -9   6  19        0.09       -6.68     11.48 o 
  -8   6  19        2.87        4.44     11.52 o 
  -7   6  19       22.04       27.62     11.61 o 
  -6   6  19       24.92       16.81     10.50 o 
  -5   6  19        0.19        1.85      9.10 o 
  -4   6  19       53.18       57.65     11.38 o 
  -3   6  19        8.83       -3.87     10.55 o 
  -2   6  19       17.22       11.56     10.10 o 
  -1   6  19        7.47       14.13     11.86 o 
   0   6  19        3.36       20.12     13.44 o 
   1   6  19       30.41       15.00     13.93 o 
   2   6  19       25.56       19.68     14.52 o 
   3   6  19      283.43      278.50     28.07 o 
   4   6  19        6.43        5.26     14.44 o 
  -7   7  19        2.37        5.37     11.00 o 
  -6   7  19      139.71      142.19     18.63 o 
  -5   7  19       45.32       42.47     13.52 o 
  -4   7  19       48.42       62.11     14.57 o 
  -3   7  19      159.03      149.18     19.05 o 
  -2   7  19      206.38      186.09     20.12 o 
  -1   7  19      327.78      335.28     25.76 o 
   0   7  19      185.78      204.56     21.40 o 
   1   7  19      111.46      129.26     20.88 o 
   2   7  19        1.32      -16.13     23.83 o 
 -15   0  20       32.77       41.37     28.18 o 
 -14   0  20       90.68      114.30     32.16 o 
 -13   0  20       65.73       88.61     32.46 o 
 -12   0  20      381.52      413.71     52.72 o 
 -11   0  20       29.82       54.06     26.70 o 
 -10   0  20       61.58       74.60     29.89 o 
  -9   0  20      676.14      686.21     64.87 o 
  -8   0  20     1176.94     1165.16     72.63 o 
  -7   0  20      155.07      138.04     31.68 o 
  -6   0  20       34.36       16.64     19.72 o 
  -5   0  20       15.07       41.21     20.68 o 
  -4   0  20      541.43      669.13     59.90 o 
  -3   0  20       37.60       76.23     24.43 o 
  -2   0  20      497.04      302.57     41.32 o 
  -1   0  20       57.13       55.95     21.69 o 
   0   0  20       60.50       50.69     23.41 o 
   1   0  20      494.89      512.92     64.67 o 
   2   0  20      418.26      487.82     46.37 o 
   3   0  20       66.17       86.91     31.57 o 
   4   0  20      253.21      294.03     28.74 o 
   5   0  20       13.65       25.72     16.38 o 
   6   0  20       18.00       32.86     15.59 o 
   7   0  20        5.96       59.63     24.84 o 
   8   0  20        0.67       24.16     24.98 o 
   9   0  20      214.29      325.49     51.19 o 
 -15   1  20        2.74       21.65     22.91 o 
 -14   1  20        0.49       15.19     14.46 o 
 -13   1  20        1.69       -6.88     13.21 o 
 -12   1  20        8.99       31.68     13.84 o 
 -11   1  20        4.39        8.16     14.74 o 
 -10   1  20        1.55      -13.16     13.16 o 
  -9   1  20       17.69       -1.12     14.47 o 
  -8   1  20       48.51       47.50     16.15 o 
  -7   1  20       20.18       36.48     16.26 o 
  -6   1  20        9.52        8.09     12.97 o 
  -5   1  20      570.23      535.09     76.71 o 
  -4   1  20      175.11      164.55     23.85 o 
  -3   1  20       64.32       30.20     14.91 o 
  -2   1  20      566.75      470.35     34.52 o 
  -1   1  20       28.52       17.51     10.05 o 
   0   1  20        0.60        0.80      9.43 o 
   1   1  20        6.17       -0.88     15.58 o 
   2   1  20       27.10       21.85     10.99 o 
   3   1  20        0.30       -5.37      9.72 o 
   4   1  20        7.91       14.74      8.95 o 
   5   1  20      120.24      124.12     18.45 o 
   6   1  20       17.36       37.79     13.08 o 
   7   1  20        2.62       10.88     11.61 o 
   8   1  20       21.94       20.50     47.53 o 
   9   1  20       14.95       36.92     18.76 o 
 -14   2  20      107.24      108.16     25.67 o 
 -13   2  20       46.12       37.60     14.93 o 
 -12   2  20       53.92       67.08     18.59 o 
 -11   2  20       28.70       27.00     13.50 o 
 -10   2  20       89.19      128.82     19.34 o 
  -9   2  20      134.70      145.26     18.84 o 
  -8   2  20        1.59        7.32     10.69 o 
  -7   2  20       94.93       85.09     19.67 o 
  -6   2  20      771.40      734.27     39.98 o 
  -5   2  20     1193.35     1057.96     82.49 o 
  -4   2  20      197.86      170.39     18.24 o 
  -3   2  20       34.73       28.38     11.71 o 
  -2   2  20      248.64      261.21     29.23 o 
  -1   2  20      652.06      716.45     30.69 o 
   0   2  20        8.25       18.29     11.52 o 
   1   2  20      113.42      111.96     15.62 o 
   2   2  20       18.55       16.85     11.27 o 
   3   2  20       38.10       46.91     12.91 o 
   4   2  20        4.67      -13.63     13.69 o 
   5   2  20       36.48       45.10     17.53 o 
   6   2  20       48.68       34.34     17.17 o 
   7   2  20       29.32       39.35     19.15 o 
   8   2  20       46.36       45.92     15.82 o 
 -14   3  20       10.71       -8.52     16.96 o 
 -13   3  20        1.57       17.41     19.26 o 
 -12   3  20        0.00       10.81     15.91 o 
 -11   3  20        3.77        2.28     11.78 o 
 -10   3  20        1.23       20.10     13.31 o 
  -9   3  20       13.95       29.95     12.78 o 
  -8   3  20       24.37       37.64     12.00 o 
  -7   3  20       37.89       13.05     11.97 o 
  -6   3  20       10.57       13.25      9.21 o 
  -5   3  20        8.66       15.07      9.46 o 
  -4   3  20       74.94       76.45     12.17 o 
  -3   3  20       25.18       21.69      7.82 o 
  -2   3  20       27.63        8.53      9.13 o 
  -1   3  20      270.13      288.11     23.09 o 
   0   3  20       55.82       73.10     14.13 o 
   1   3  20       15.13        3.35      9.79 o 
   2   3  20       20.74        4.20     14.29 o 
   3   3  20       12.92       23.49     16.44 o 
   4   3  20       20.31       14.37     16.49 o 
   5   3  20       35.64       19.50     24.58 o 
   6   3  20        4.44       22.34     16.73 o 
   7   3  20       45.46       44.62     19.87 o 
   8   3  20       57.12       60.52     21.88 o 
 -13   4  20      134.05      136.75     39.79 o 
 -12   4  20       52.17       45.92     21.09 o 
 -11   4  20      113.21       87.92     22.18 o 
 -10   4  20       35.68       57.30     16.18 o 
  -9   4  20      126.10      163.11     21.27 o 
  -8   4  20      108.55       92.02     12.88 o 
  -7   4  20      318.90      298.27     23.59 o 
  -6   4  20      239.88      244.59     25.22 o 
  -5   4  20      131.09      152.27     14.35 o 
  -4   4  20      271.87      310.05     25.07 o 
  -3   4  20      121.56      110.15     12.72 o 
  -2   4  20       11.99        9.35      8.20 o 
  -1   4  20       15.88        5.80      8.65 o 
   0   4  20        4.28      -11.42     13.08 o 
   1   4  20      191.87      134.07     18.59 o 
   2   4  20        1.13       -9.55     11.15 o 
   3   4  20      154.35      150.12     26.30 o 
   4   4  20        1.09      -14.37     14.37 o 
   5   4  20       95.84      110.89     24.41 o 
   6   4  20        0.90       -3.03     21.12 o 
   7   4  20       12.08       -2.86     24.68 o 
 -11   5  20        3.54       20.61     12.45 o 
 -10   5  20        0.10       19.78     11.90 o 
  -9   5  20       15.58        5.29     10.31 o 
  -8   5  20        7.84       13.79      9.68 o 
  -7   5  20       12.42        3.50      9.09 o 
  -6   5  20       28.56       18.60      9.76 o 
  -5   5  20       21.79       12.84      9.32 o 
  -4   5  20      222.10      224.52     26.49 o 
  -3   5  20       72.37       45.51     11.05 o 
  -2   5  20      115.25      141.45     14.60 o 
  -1   5  20       76.20       76.20     13.77 o 
   0   5  20       48.54       53.31     18.64 o 
   1   5  20      172.22      207.28     28.70 o 
   2   5  20      325.12      274.57     26.42 o 
   3   5  20      125.27      105.27     19.81 o 
   4   5  20        0.05        6.75     14.37 o 
   5   5  20       14.32       26.18     15.48 o 
  -9   6  20       18.85        6.37     12.41 o 
  -8   6  20       29.65       47.13     13.58 o 
  -7   6  20       18.02       30.35     12.36 o 
  -6   6  20       57.05       31.82     11.28 o 
  -5   6  20       52.35       49.81     11.62 o 
  -4   6  20       54.35       59.82     12.06 o 
  -3   6  20      113.81      129.04     16.79 o 
  -2   6  20       15.15       27.20     11.80 o 
  -1   6  20      129.24      133.97     26.09 o 
   0   6  20       94.58      124.03     20.23 o 
   1   6  20      180.17      165.70     21.76 o 
   2   6  20      271.85      318.98     29.83 o 
   3   6  20      465.62      497.97     36.69 o 
  -5   7  20        7.34       41.89     13.26 o 
  -4   7  20       22.14       24.49     12.67 o 
  -3   7  20       21.23       21.70     11.94 o 
  -2   7  20       17.60        5.67     12.07 o 
  -1   7  20       14.42       19.60     12.46 o 
   0   7  20       37.89       51.58     14.87 o 
 -14   1  21       85.87      100.87     27.38 o 
 -13   1  21      197.80      196.30     29.37 o 
 -12   1  21      106.10       69.80     21.11 o 
 -11   1  21      250.17      249.03     30.00 o 
 -10   1  21       33.70       15.84     15.46 o 
  -9   1  21      542.21      608.01     44.10 o 
  -8   1  21        1.62        2.62     14.40 o 
  -7   1  21       23.13       43.64     38.61 o 
  -6   1  21      341.87      353.31     32.58 o 
  -5   1  21       14.75       -8.09     12.99 o 
  -4   1  21      338.80      400.35     34.33 o 
  -3   1  21        8.35       -0.65     12.02 o 
  -2   1  21      857.75      801.66     40.47 o 
  -1   1  21      177.55      197.64     23.94 o 
   0   1  21       21.48       41.76     12.59 o 
   1   1  21        3.44       -9.05      9.05 o 
   2   1  21       41.26       57.42     13.48 o 
   3   1  21       54.97       46.49     13.16 o 
   4   1  21      389.75      460.90     29.50 o 
   5   1  21        5.59       17.49     13.54 o 
   6   1  21       21.96       12.11     12.00 o 
   7   1  21       19.05       50.73     14.88 o 
   8   1  21       17.86       21.66     31.44 o 
 -14   2  21        7.80       14.94     20.71 o 
 -13   2  21        2.53        8.14     14.05 o 
 -12   2  21        8.64       13.11     13.41 o 
 -11   2  21        0.27        1.64     12.35 o 
 -10   2  21       57.33       94.35     21.31 o 
  -9   2  21        0.41        9.10     15.45 o 
  -8   2  21      570.35      535.56     40.58 o 
  -7   2  21       73.69       72.18     18.22 o 
  -6   2  21        0.11        7.12     14.80 o 
  -5   2  21       23.76       22.02     14.84 o 
  -4   2  21        1.45        3.15     25.23 o 
  -3   2  21       44.38       44.80     27.68 o 
  -2   2  21       19.56       23.36     11.65 o 
  -1   2  21       16.77       14.94     17.84 o 
   0   2  21      248.46      235.31     21.82 o 
   1   2  21       86.07       70.55     22.87 o 
   2   2  21       71.53       52.38     29.49 o 
   3   2  21        0.03       13.78     19.16 o 
   4   2  21        0.01        1.70     14.32 o 
   5   2  21       41.27       25.70     22.65 o 
   6   2  21        6.16      -10.95     14.67 o 
   7   2  21        1.92      -10.33     25.08 o 
   8   2  21       16.61        2.86     43.98 o 
 -13   3  21        1.46       29.74     24.37 o 
 -12   3  21       27.62       33.11     14.43 o 
 -11   3  21      101.04      172.71     21.96 o 
 -10   3  21       93.20       98.04     17.18 o 
  -9   3  21      107.58      138.77     37.61 o 
  -8   3  21       53.56       79.53     16.31 o 
  -7   3  21      114.90      131.25     18.31 o 
  -6   3  21       90.91      119.16     17.05 o 
  -5   3  21      325.04      375.11     26.81 o 
  -4   3  21      286.89      337.76     26.50 o 
  -3   3  21      245.81      249.43     22.77 o 
  -2   3  21      431.83      393.10     27.57 o 
  -1   3  21       68.82       69.22     16.64 o 
   0   3  21      182.35      187.65     20.28 o 
   1   3  21       61.22       62.25     20.81 o 
   2   3  21      134.56      142.37     51.58 o 
   3   3  21        4.31       -0.73     14.21 o 
   4   3  21        5.83        8.85     16.02 o 
   5   3  21       17.86      -14.28     14.28 o 
   6   3  21        8.27        0.37     18.20 o 
   7   3  21       17.39       26.70     19.88 o 
 -12   4  21       15.76       17.90     19.03 o 
 -11   4  21        9.16        8.66     18.42 o 
 -10   4  21        1.78        2.52     21.74 o 
  -9   4  21       41.73       35.32     14.85 o 
  -8   4  21        4.23       -0.36     10.33 o 
  -7   4  21       22.84       36.24     11.83 o 
  -6   4  21       51.04       49.09     12.25 o 
  -5   4  21        0.23       -1.55      8.03 o 
  -4   4  21       30.54       34.48      9.94 o 
  -3   4  21        2.72       10.54      8.58 o 
  -2   4  21       37.25       29.11      9.57 o 
  -1   4  21        0.58        1.68      9.30 o 
   0   4  21       11.98        9.50     16.33 o 
   1   4  21      129.86      105.20     23.58 o 
   2   4  21       32.39       41.32     25.70 o 
   3   4  21       74.28       82.78     22.47 o 
   4   4  21       38.36       22.84     23.77 o 
   5   4  21        4.32        7.27     19.14 o 
   6   4  21        1.58        1.57     19.09 o 
 -11   5  21       44.91       27.11     19.48 o 
 -10   5  21      193.70      224.78     25.22 o 
  -9   5  21      101.61      102.60     16.02 o 
  -8   5  21       84.89       54.17     11.90 o 
  -7   5  21      163.38      207.45     27.68 o 
  -6   5  21       22.50       36.40     10.76 o 
  -5   5  21       91.75      116.38     13.89 o 
  -4   5  21       30.29       31.49     10.24 o 
  -3   5  21        1.45        5.30      9.07 o 
  -2   5  21       32.42       46.64     12.36 o 
  -1   5  21       57.29       51.10     22.62 o 
   0   5  21       98.28      103.55     15.40 o 
   1   5  21       66.98       48.57     15.27 o 
   2   5  21        3.33      -13.21     20.95 o 
   3   5  21        3.48       -3.54     16.86 o 
   4   5  21       80.17      105.04     31.54 o 
  -8   6  21        7.37       16.06     12.06 o 
  -7   6  21       76.53       64.25     17.05 o 
  -6   6  21        3.99       -4.33      9.21 o 
  -5   6  21       28.06       35.19     11.40 o 
  -4   6  21        4.89        8.52     10.00 o 
  -3   6  21        0.47       -9.49      9.49 o 
  -2   6  21       25.13       23.10     12.01 o 
  -1   6  21        0.05       -8.32     10.04 o 
   0   6  21       13.62       11.37     11.46 o 
   1   6  21        2.07       -2.50     13.66 o 
   2   6  21       57.48       34.42     16.91 o 
 -14   0  22       31.77       27.71     29.32 o 
 -13   0  22      123.61       86.13     32.52 o 
 -12   0  22      112.40      117.29     36.00 o 
 -11   0  22      358.76      503.88     60.69 o 
 -10   0  22      863.29      897.31     69.10 o 
  -9   0  22      417.14      438.60     55.19 o 
  -8   0  22       37.56       14.84     22.78 o 
  -7   0  22     1871.02     1999.39    100.77 o 
  -6   0  22      221.81      269.89     42.06 o 
  -5   0  22      498.02      410.64     49.67 o 
  -4   0  22       20.38       22.26     20.12 o 
  -3   0  22       40.03       77.58     26.07 o 
  -2   0  22       62.42       11.43     18.74 o 
  -1   0  22       26.69      -11.65     15.62 o 
   0   0  22      424.31      419.08     48.78 o 
   1   0  22      787.23      640.58     60.20 o 
   2   0  22      179.03      162.06     31.84 o 
   3   0  22      202.31      188.38     34.86 o 
   4   0  22      118.02      158.13     53.13 o 
   5   0  22       66.85       20.17     29.82 o 
   6   0  22      137.91      208.85     39.87 o 
   7   0  22      156.79      281.13     48.64 o 
 -14   1  22       17.68       20.78     19.76 o 
 -13   1  22        8.99       18.30     19.16 o 
 -12   1  22        0.81       -6.32     16.46 o 
 -11   1  22        0.33        2.70     19.25 o 
 -10   1  22       63.38      116.16     44.17 o 
  -9   1  22       30.56       31.54     18.93 o 
  -8   1  22        0.75        1.76     14.98 o 
  -7   1  22      130.28      133.21     23.09 o 
  -6   1  22       70.08       34.02     16.78 o 
  -5   1  22      309.38      276.20     29.99 o 
  -4   1  22      117.96      122.21     42.38 o 
  -3   1  22      119.60      107.34     20.49 o 
  -2   1  22        0.01       -7.44     11.52 o 
  -1   1  22        2.62       -2.29     11.38 o 
   0   1  22        8.12       14.86     23.18 o 
   1   1  22      302.06      251.25     27.91 o 
   2   1  22       93.66       75.16     15.17 o 
   3   1  22       27.08       41.55     13.57 o 
   4   1  22       10.93       -1.55     11.28 o 
   5   1  22        3.09      -13.78     13.78 o 
   6   1  22        8.16       14.40     15.97 o 
   7   1  22        1.07        9.23     16.09 o 
 -13   2  22      154.03      173.23     32.80 o 
 -12   2  22       48.18       52.73     20.67 o 
 -11   2  22       25.92       54.51     19.31 o 
 -10   2  22       38.70        8.41     15.51 o 
  -9   2  22      254.34      285.42     32.36 o 
  -8   2  22      168.12      219.75     50.21 o 
  -7   2  22      315.31      390.54     38.41 o 
  -6   2  22      135.97      174.96     26.44 o 
  -5   2  22      377.42      431.58    130.09 o 
  -4   2  22      202.74      244.12     37.57 o 
  -3   2  22      318.38      302.63     30.95 o 
  -2   2  22      636.48      553.68     39.81 o 
  -1   2  22      348.98      367.72     26.66 o 
   0   2  22      384.62      429.17     29.06 o 
   1   2  22      207.15      260.81     23.12 o 
   2   2  22      242.98      286.62     24.63 o 
   3   2  22       97.94       63.13     19.42 o 
   4   2  22       60.69      103.03     21.80 o 
   5   2  22        6.12        2.99     14.23 o 
   6   2  22       16.02       17.91     17.84 o 
   7   2  22      129.55      124.53     24.47 o 
 -12   3  22        0.34        0.57     12.95 o 
 -11   3  22        0.06       -5.90     13.12 o 
 -10   3  22        5.67       17.28     13.01 o 
  -9   3  22       11.69      -15.37     18.49 o 
  -8   3  22      101.94      111.51     22.53 o 
  -7   3  22        2.05       -9.04     14.13 o 
  -6   3  22       23.50       20.46     16.31 o 
  -5   3  22       39.20       30.91     16.07 o 
  -4   3  22        0.68       -9.21     10.87 o 
  -3   3  22       60.90       60.27     14.85 o 
  -2   3  22        5.45        8.21     10.87 o 
  -1   3  22      177.40      192.71     20.53 o 
   0   3  22        0.59        3.14     10.77 o 
   1   3  22        2.51       -2.78     14.48 o 
   2   3  22       22.04       16.34     16.31 o 
   3   3  22        9.78       -4.59     15.49 o 
   4   3  22        1.20        7.71     19.12 o 
   5   3  22        3.94       -1.04     38.18 o 
   6   3  22        9.10       19.02     19.49 o 
 -11   4  22      122.97       82.11     23.96 o 
 -10   4  22       12.48       15.72     13.28 o 
  -9   4  22      124.23      177.50     22.11 o 
  -8   4  22      129.20      156.91     20.39 o 
  -7   4  22       65.30       59.57     15.52 o 
  -6   4  22      373.00      330.86     23.01 o 
  -5   4  22       99.24       95.58     14.45 o 
  -4   4  22      340.82      444.32     30.57 o 
  -3   4  22       93.77      110.73     17.76 o 
  -2   4  22      371.04      395.94     29.04 o 
  -1   4  22       41.99       21.15     13.51 o 
   0   4  22       11.56       -6.20     13.74 o 
   1   4  22      111.10      117.44     48.35 o 
   2   4  22      271.81      288.74     33.78 o 
   3   4  22       11.42       -8.13     17.54 o 
   4   4  22        2.37       -4.04     18.21 o 
   5   4  22       24.36       16.94     27.80 o 
 -10   5  22       68.05       82.07     23.49 o 
  -9   5  22        0.14       -4.37     11.31 o 
  -8   5  22       21.72       30.09     12.60 o 
  -7   5  22       63.23       64.40     14.22 o 
  -6   5  22       27.41       25.84     11.61 o 
  -5   5  22       76.31       78.74     12.47 o 
  -4   5  22        7.72       12.89      9.49 o 
  -3   5  22        2.15        4.35      8.95 o 
  -2   5  22        1.57        6.69     12.51 o 
  -1   5  22       13.32       14.79     14.32 o 
   0   5  22       83.54       92.43     41.63 o 
   1   5  22       13.79        2.47     23.54 o 
   2   5  22       42.83       62.55     21.67 o 
   3   5  22        0.19      -16.94     16.94 o 
  -7   6  22      179.00      225.20     25.02 o 
  -6   6  22       17.37       23.65     11.84 o 
  -5   6  22       54.27       41.36     11.90 o 
  -4   6  22      161.09      142.16     17.47 o 
  -3   6  22       16.71       11.94     11.19 o 
  -2   6  22      108.29      117.46     16.86 o 
  -1   6  22      101.51      119.23     17.20 o 
   0   6  22       20.43       15.55     12.83 o 
 -13   1  23        6.60       14.70     18.04 o 
 -12   1  23      138.30      167.05     28.98 o 
 -11   1  23       16.22       25.61     18.59 o 
 -10   1  23      361.73      397.00     45.69 o 
  -9   1  23       64.25       65.77     22.19 o 
  -8   1  23      292.45      303.10     64.90 o 
  -7   1  23      556.93      651.48     62.26 o 
  -6   1  23      194.02      187.52     27.63 o 
  -5   1  23      296.70      364.84     35.53 o 
  -4   1  23      785.07      814.28     43.59 o 
  -3   1  23      356.00      311.54     31.63 o 
  -2   1  23      490.58      405.21     43.69 o 
  -1   1  23       66.87      101.13     19.89 o 
   0   1  23      207.84      214.74     27.06 o 
   1   1  23        6.76       15.40     14.15 o 
   2   1  23        0.98       18.55     14.32 o 
   3   1  23      511.48      587.92     34.32 o 
   4   1  23      172.19      153.67     25.02 o 
   5   1  23      128.75      115.98     36.22 o 
   6   1  23       82.28      110.30     27.75 o 
 -12   2  23       25.62       28.42     19.33 o 
 -11   2  23        9.89        3.67     16.93 o 
 -10   2  23       16.07       42.72     18.90 o 
  -9   2  23        3.22       -9.05     15.05 o 
  -8   2  23       42.39       59.24     28.06 o 
  -7   2  23        0.01      -14.16     14.16 o 
  -6   2  23        4.28        4.68     14.92 o 
  -5   2  23        4.87        5.69     14.14 o 
  -4   2  23        0.20       11.20     14.43 o 
  -3   2  23       13.71       -8.61     12.72 o 
  -2   2  23       51.81       33.01     19.24 o 
  -1   2  23      194.79      123.81     22.79 o 
   0   2  23       81.48       74.15     15.97 o 
   1   2  23       11.58        9.30     12.26 o 
   2   2  23       73.94       74.13     15.85 o 
   3   2  23       14.18        2.88     20.12 o 
   4   2  23      137.71       95.03     22.43 o 
   5   2  23       55.32       53.69     20.09 o 
   6   2  23        4.96        7.82     16.73 o 
 -12   3  23       82.32      110.52     25.50 o 
 -11   3  23       65.91       94.55     23.68 o 
 -10   3  23      131.06      125.22     24.31 o 
  -9   3  23       77.81       72.39     20.90 o 
  -8   3  23       16.41       11.54     17.45 o 
  -7   3  23      205.13      187.75     27.34 o 
  -6   3  23      163.11      127.47     23.70 o 
  -5   3  23      272.24      232.94     35.01 o 
  -4   3  23       57.28       47.81     18.05 o 
  -3   3  23      396.96      399.11     35.89 o 
  -2   3  23      413.52      489.16     61.75 o 
  -1   3  23      315.15      355.28     27.34 o 
   0   3  23      122.51      112.36     23.49 o 
   1   3  23      451.87      538.06     43.16 o 
   2   3  23      253.24      208.02     30.40 o 
   3   3  23        2.70        5.30     16.73 o 
   4   3  23      137.22      190.98     30.13 o 
   5   3  23       12.24        5.72     17.42 o 
 -10   4  23       65.00      112.38     18.37 o 
  -9   4  23        3.08       18.45     13.70 o 
  -8   4  23        0.16        7.21     16.39 o 
  -7   4  23        7.96        7.05     15.65 o 
  -6   4  23        0.15       20.16     16.17 o 
  -5   4  23      113.28      104.72     17.46 o 
  -4   4  23       28.06       36.83     14.25 o 
  -3   4  23        1.05        7.20     12.22 o 
  -2   4  23        0.72       14.95     12.18 o 
  -1   4  23       14.33       21.91     15.78 o 
   0   4  23       45.07       49.10     19.46 o 
   1   4  23        0.09      -13.01     13.01 o 
   2   4  23        7.58       -0.26     15.79 o 
   3   4  23        2.16       -5.47     18.00 o 
   4   4  23       35.51       23.75     29.75 o 
  -8   5  23      140.55      146.16     21.19 o 
  -7   5  23       25.48       30.25     13.76 o 
  -6   5  23       33.92       27.73     12.39 o 
  -5   5  23      241.89      228.81     21.74 o 
  -4   5  23        5.63       -1.40     11.45 o 
  -3   5  23      108.18       99.94     21.76 o 
  -2   5  23       32.07       22.73     33.84 o 
  -1   5  23      148.03      160.59     28.57 o 
   0   5  23       83.09       42.69     23.20 o 
   1   5  23       93.16      132.97     27.48 o 
   2   5  23      100.35       77.03     24.38 o 
 -12   0  24       13.95        0.78     28.51 o 
 -11   0  24      358.07      288.74     50.80 o 
 -10   0  24       70.23       32.31     28.24 o 
  -9   0  24       15.20        4.10     25.20 o 
  -8   0  24      292.66      284.35     48.31 o 
  -7   0  24       19.73       16.97     23.77 o 
  -6   0  24       54.99       36.82     26.61 o 
  -5   0  24      196.47      120.15     34.50 o 
  -4   0  24      143.44      195.11     38.03 o 
  -3   0  24      236.35      245.47     40.74 o 
  -2   0  24       35.24        7.23     20.42 o 
  -1   0  24      225.81      230.05     39.91 o 
   0   0  24      389.22      366.84     47.66 o 
   1   0  24       38.40        6.33     21.97 o 
   2   0  24      220.41      245.61     40.51 o 
   3   0  24        5.00      -12.44     20.25 o 
   4   0  24       94.95       65.81     25.61 o 
   5   0  24        1.13       -0.76     21.55 o 
 -12   1  24        0.33        7.28     19.49 o 
 -11   1  24       10.46       26.94     25.41 o 
 -10   1  24       77.77       75.02     22.62 o 
  -9   1  24       46.32       39.75     20.07 o 
  -8   1  24       15.38       25.87     17.58 o 
  -7   1  24        1.60        0.01     15.41 o 
  -6   1  24        0.98       21.56     17.34 o 
  -5   1  24        0.01        6.04     15.68 o 
  -4   1  24        4.74        2.10     13.46 o 
  -3   1  24        0.34       -3.63     14.23 o 
  -2   1  24       16.57       -2.57     14.10 o 
  -1   1  24       52.12       21.67     15.40 o 
   0   1  24       14.74      -10.11     14.34 o 
   1   1  24      106.62       97.96     28.71 o 
   2   1  24        2.50       12.83     14.32 o 
   3   1  24        2.61        5.47     20.88 o 
   4   1  24        5.32       -7.86     18.43 o 
   5   1  24        8.31       34.54     17.90 o 
 -12   2  24       34.54       40.39     19.16 o 
 -11   2  24      148.73      157.54     27.00 o 
 -10   2  24       36.66       40.41     20.93 o 
  -9   2  24        5.91       -6.55     14.52 o 
  -8   2  24       94.79       70.11     22.70 o 
  -7   2  24      130.98      175.89     50.36 o 
  -6   2  24       87.09       96.36     21.85 o 
  -5   2  24      162.12      207.29     28.37 o 
  -4   2  24       92.27      107.43     22.66 o 
  -3   2  24      280.30      268.06     54.54 o 
  -2   2  24       97.65       91.94     20.59 o 
  -1   2  24      217.76      190.68     26.36 o 
   0   2  24       83.49       80.65     39.26 o 
   1   2  24      258.83      286.27     31.31 o 
   2   2  24      125.72       98.69     60.48 o 
   3   2  24      103.26      112.15     46.75 o 
   4   2  24        0.69        7.16     18.67 o 
   5   2  24        0.55      -10.88     15.95 o 
 -11   3  24        4.33      -17.28     17.28 o 
 -10   3  24       27.18       30.58     19.42 o 
  -9   3  24       41.64       69.26     21.50 o 
  -8   3  24        1.03       -4.61     16.30 o 
  -7   3  24       47.58       64.58     38.42 o 
  -6   3  24       15.93      -15.07     15.07 o 
  -5   3  24        3.79       18.87     17.42 o 
  -4   3  24        8.88       -8.64     21.77 o 
  -3   3  24       10.84      -13.50     14.21 o 
  -2   3  24        0.09       -2.82     14.48 o 
  -1   3  24       11.95       19.54     13.12 o 
   0   3  24       16.39       26.90     13.44 o 
   1   3  24       65.74       62.62     22.18 o 
   2   3  24      110.81      145.18     26.34 o 
   3   3  24       77.23       99.09     24.20 o 
   4   3  24        2.44       10.57     20.77 o 
  -9   4  24      128.45       87.69     22.54 o 
  -8   4  24       41.60       17.92     18.26 o 
  -7   4  24      202.95      217.67     29.62 o 
  -6   4  24        7.32        2.49     21.87 o 
  -5   4  24       63.25       45.72     22.88 o 
  -4   4  24       22.34       16.40     23.59 o 
  -3   4  24      140.03      133.05     19.63 o 
  -2   4  24      117.88      149.71     20.63 o 
  -1   4  24        6.50      -20.19     30.52 o 
   0   4  24        1.03        1.37     35.91 o 
   1   4  24      318.39      284.04     36.31 o 
   2   4  24        0.62        6.25     17.58 o 
  -7   5  24       23.15        9.74     16.84 o 
  -6   5  24       12.14        2.44     17.45 o 
  -5   5  24        2.09        8.88     13.88 o 
  -4   5  24        3.18       12.37     13.53 o 
  -3   5  24       86.82       54.20     17.30 o 
  -2   5  24      116.28       91.44     40.39 o 
  -1   5  24       19.96       10.39     18.20 o 
   0   5  24       85.11       61.21     25.52 o 
 -11   1  25        1.42      -13.78     16.54 o 
 -10   1  25       83.27       68.06     50.88 o 
  -9   1  25       34.70       39.81     31.64 o 
  -8   1  25      471.07      510.16     43.52 o 
  -7   1  25       37.57       68.89     20.89 o 
  -6   1  25       66.99       61.89     21.79 o 
  -5   1  25      121.61      128.45     24.24 o 
  -4   1  25       85.21      106.78     22.26 o 
  -3   1  25      100.02       91.84     21.29 o 
  -2   1  25       26.12       40.08     31.24 o 
  -1   1  25      210.44      167.96     38.38 o 
   0   1  25       61.21       60.34     19.35 o 
   1   1  25       44.29       61.34     19.52 o 
   2   1  25        7.15       14.75     15.59 o 
   3   1  25      132.52      106.46     22.32 o 
   4   1  25       34.50       32.24     23.85 o 
 -11   2  25        3.16       10.37     18.44 o 
 -10   2  25       89.29      122.21     44.53 o 
  -9   2  25        0.57        4.38     16.98 o 
  -8   2  25        1.58       13.66     17.81 o 
  -7   2  25        0.00      -14.84     14.84 o 
  -6   2  25        3.87       12.13     16.11 o 
  -5   2  25       13.66       30.06     17.76 o 
  -4   2  25        8.28       -5.09     14.48 o 
  -3   2  25       43.97       48.08     23.74 o 
  -2   2  25        0.37       24.19     16.41 o 
  -1   2  25       27.89       -3.23     14.19 o 
   0   2  25        1.13        5.68     13.90 o 
   1   2  25       60.44       77.84     20.70 o 
   2   2  25       17.22       13.23     23.63 o 
   3   2  25       51.27       73.48     31.07 o 
 -10   3  25      156.50      178.98     28.89 o 
  -9   3  25        2.84       11.88     18.56 o 
  -8   3  25      296.56      303.37     35.42 o 
  -7   3  25        2.89        8.80     17.29 o 
  -6   3  25      146.49      189.35     29.61 o 
  -5   3  25       20.83       31.40     17.72 o 
  -4   3  25      152.35      125.07     24.24 o 
  -3   3  25       50.20       71.04     38.97 o 
  -2   3  25      212.98      187.92     27.78 o 
  -1   3  25        0.78       -4.80     14.26 o 
   0   3  25      277.34      299.35     32.22 o 
   1   3  25       59.87       85.80     23.19 o 
   2   3  25       49.42       30.30     20.19 o 
  -8   4  25       14.93       30.77     19.78 o 
  -7   4  25        0.89       17.46     18.09 o 
  -6   4  25        0.17       11.14     17.61 o 
  -5   4  25       15.11       37.87     22.77 o 
  -4   4  25        0.03       12.47     17.11 o 
  -3   4  25       84.01       97.74     22.12 o 
  -2   4  25        0.06        7.72     13.29 o 
  -1   4  25        3.41        2.48     16.34 o 
   0   4  25        6.67        1.74     22.85 o 
   1   4  25        0.05        6.46     18.51 o 
 -10   0  26        4.65      -17.65     24.32 o 
  -9   0  26       94.46      109.30     34.63 o 
  -8   0  26        9.66       21.79     26.73 o 
  -7   0  26        4.11       26.78     26.84 o 
  -6   0  26       98.42       86.62     34.92 o 
  -5   0  26       45.89       53.97     30.45 o 
  -4   0  26      363.42      346.34     51.54 o 
  -3   0  26       82.00       91.51     30.76 o 
  -2   0  26      211.90      271.39     46.46 o 
  -1   0  26      129.83      100.66     30.81 o 
   0   0  26       48.47       51.26     27.47 o 
   1   0  26      259.70      286.48     46.78 o 
   2   0  26       78.53       69.63     28.48 o 
   3   0  26      193.64      145.85     36.23 o 
 -10   1  26        3.94        0.04     28.97 o 
  -9   1  26       31.35       56.29     22.66 o 
  -8   1  26       31.33       32.59     19.32 o 
  -7   1  26       56.23       60.79     21.09 o 
  -6   1  26        0.96      -11.63     15.15 o 
  -5   1  26        1.22        6.18     16.38 o 
  -4   1  26       23.74       22.86     18.37 o 
  -3   1  26        6.03       12.57     16.19 o 
  -2   1  26       60.37       91.93     28.79 o 
  -1   1  26       39.02       13.15     16.30 o 
   0   1  26      104.11       74.45     20.67 o 
   1   1  26        5.53        6.58     15.41 o 
   2   1  26        1.63      -10.84     15.22 o 
   3   1  26        2.90        6.10     21.08 o 
 -10   2  26        1.07      -10.29     24.36 o 
  -9   2  26       92.12      127.10     26.70 o 
  -8   2  26       18.91       33.70     20.09 o 
  -7   2  26      108.67       75.07     22.65 o 
  -6   2  26      150.32      151.47     26.66 o 
  -5   2  26      406.12      470.08     42.40 o 
  -4   2  26      176.37      123.37     24.50 o 
  -3   2  26      204.36      212.44     39.40 o 
  -2   2  26       50.12        3.49     16.10 o 
  -1   2  26      244.65      210.28     29.68 o 
   0   2  26      132.60      128.92     24.59 o 
   1   2  26       88.55       83.52     21.11 o 
   2   2  26       21.44       -1.60     21.79 o 
  -8   3  26        0.61       21.01     19.17 o 
  -7   3  26      113.42      113.22     24.68 o 
  -6   3  26        5.87        8.58     16.94 o 
  -5   3  26       68.26       81.05     23.69 o 
  -4   3  26       37.53       20.26     18.28 o 
  -3   3  26       25.32       16.26     22.16 o 
  -2   3  26        0.99        0.14     15.91 o 
  -1   3  26       55.54       74.34     24.39 o 
   0   3  26      245.63      287.56     50.72 o 
   1   3  26        7.60        2.48     28.43 o 
  -5   4  26      182.26      207.75     30.78 o 
  -4   4  26        2.93       25.01     17.23 o 
  -3   4  26      346.40      386.34     38.85 o 
  -2   4  26       11.17       27.57     35.32 o 
  -9   1  27      155.25       95.02     25.32 o 
  -8   1  27       72.57       77.75     27.17 o 
  -7   1  27       57.41       94.83     24.44 o 
  -6   1  27        9.30       20.08     18.94 o 
  -5   1  27        4.10       -6.34     16.79 o 
  -4   1  27       73.41       62.22     21.27 o 
  -3   1  27       19.04       29.72     21.11 o 
  -2   1  27      124.70      176.75     27.97 o 
  -1   1  27        9.39       -0.74     19.05 o 
   0   1  27      459.50      534.36     43.06 o 
   1   1  27        0.68       25.32     17.50 o 
  -8   2  27       42.14       73.75     38.05 o 
  -7   2  27        2.18       15.05     19.45 o 
  -6   2  27       10.84       -3.64     18.92 o 
  -5   2  27       14.36       25.44     19.59 o 
  -4   2  27       16.06        1.28     17.49 o 
  -3   2  27      130.64      111.90     24.93 o 
  -2   2  27        0.06        2.76     17.18 o 
  -1   2  27       92.62      100.60     23.35 o 
   0   2  27        0.60       17.61     17.37 o 
  -6   3  27      201.20      279.06     35.45 o 
  -5   3  27        3.34       -6.42     17.99 o 
  -4   3  27       73.19       89.38     23.44 o 
  -3   3  27       10.88        4.51     17.27 o 
  -2   3  27      190.52      218.90     44.67 o 
  -7   0  28       59.16       36.36     30.54 o 
  -6   0  28        1.69       16.31     27.29 o 
  -5   0  28       45.94       61.74     31.29 o 
  -4   0  28        2.32       17.54     26.29 o 
  -3   0  28       23.83       70.36     29.35 o 
  -2   0  28        8.41       13.74     23.97 o 
  -1   0  28      182.16      285.48     47.84 o 
  -7   1  28       56.14       44.28     21.15 o 
  -6   1  28       22.90       15.03     19.24 o 
  -5   1  28       14.39       27.98     19.12 o 
  -4   1  28        5.99       -5.58     18.70 o 
  -3   1  28        0.03        6.00     17.76 o 
  -2   1  28        4.57        7.00     32.87 o 
  -4   2  28       33.49       35.44     20.47 o 
                                                 
